# Supplementary material for: Small molecule regulators of microRNAs identified by high-throughput screen coupled with high-throughput sequencing
Source: Nat Commun. 2023 Nov 21;14:7575. doi: 10.1038/s41467-023-43293-0 (PMC10663445; doi:10.1038/s41467-023-43293-0)
Supplement: Supplementary file 4 — Supplementary Data [file 41467_2023_43293_MOESM4_ESM.xlsx]

## Sheet: Table 1 - miRNA count
Index	library name	Cat	Name	Batch	Approval status	Indication	Clinical phase	Information	Pathway	Target	Class	Crosses BBB (predicted using admetSAR)	Selleck CNS	Selleck Kinase Inhibitors	total miR count	hsa-let-7a-5p	hsa-let-7a-3p	hsa-let-7a-2-3p	hsa-let-7b-5p	hsa-let-7b-3p	hsa-let-7c-5p	hsa-let-7c-3p	hsa-let-7d-5p	hsa-let-7d-3p	hsa-let-7e-5p	hsa-let-7e-3p	hsa-let-7f-5p	hsa-let-7f-1-3p	hsa-let-7f-2-3p	hsa-miR-15a-5p	hsa-miR-15a-3p	hsa-miR-16-5p	hsa-miR-16-1-3p	hsa-miR-17-5p	hsa-miR-17-3p	hsa-miR-18a-5p	hsa-miR-18a-3p	hsa-miR-19a-5p	hsa-miR-19a-3p	hsa-miR-19b-1-5p	hsa-miR-19b-3p	hsa-miR-19b-2-5p	hsa-miR-20a-5p	hsa-miR-20a-3p	hsa-miR-21-5p	hsa-miR-21-3p	hsa-miR-22-5p	hsa-miR-22-3p	hsa-miR-23a-5p
0	RSB241-376	S2449	Forskolin	1	No info	No info	Phase 4	Colforsin (Forskolin, HL 362, Coleonol) is a ubiquitous activator of eukaryotic adenylyl cyclase (AC) in a wide variety of cell types, commonly used to raise levels of cAMP in the study and research of cell physiology. Forskolin also activates PXR and FXR activity. Forskolin stimulates autophagy.	GPCR & G Protein	Autophagy,cAMP,FXR	cAMP activator	Yes	No	No	42808	182	0	0	1	0	181	0	4	0	336	0	10	0	0	39	1	3089	0	842	95	45	0	0	0	0	7	0	617	0	669	0	1	50	0
1	RSB241-359	S2449	Forskolin	1	No info	No info	Phase 4	Colforsin (Forskolin, HL 362, Coleonol) is a ubiquitous activator of eukaryotic adenylyl cyclase (AC) in a wide variety of cell types, commonly used to raise levels of cAMP in the study and research of cell physiology. Forskolin also activates PXR and FXR activity. Forskolin stimulates autophagy.	GPCR & G Protein	Autophagy,cAMP,FXR	cAMP activator	Yes	No	No	150989	525	0	0	6	0	524	0	14	0	1449	0	88	0	0	82	0	9346	0	2338	187	45	1	0	15	0	16	0	2195	1	686	1	4	285	0
2	RSB241-375	S2449	Forskolin	1	No info	No info	Phase 4	Colforsin (Forskolin, HL 362, Coleonol) is a ubiquitous activator of eukaryotic adenylyl cyclase (AC) in a wide variety of cell types, commonly used to raise levels of cAMP in the study and research of cell physiology. Forskolin also activates PXR and FXR activity. Forskolin stimulates autophagy.	GPCR & G Protein	Autophagy,cAMP,FXR	cAMP activator	Yes	No	No	153718	447	0	0	7	0	447	0	5	0	1534	0	49	0	0	99	0	8662	0	2919	271	354	1	0	0	0	19	0	2820	7	692	1	3	307	0
3	RSB241-360	S2449	Forskolin	1	No info	No info	Phase 4	Colforsin (Forskolin, HL 362, Coleonol) is a ubiquitous activator of eukaryotic adenylyl cyclase (AC) in a wide variety of cell types, commonly used to raise levels of cAMP in the study and research of cell physiology. Forskolin also activates PXR and FXR activity. Forskolin stimulates autophagy.	GPCR & G Protein	Autophagy,cAMP,FXR	cAMP activator	Yes	No	No	300804	1025	0	0	15	0	1022	0	13	0	2673	0	150	0	0	115	0	16671	0	3639	199	192	1	0	2	0	32	0	3158	3	917	3	4	547	0
4	RSB241-7	DMSO	DMSO	1	DMSO	DMSO	DMSO	DMSO	DMSO	DMSO	DMSO	DMSO	DMSO	DMSO	34574	72	0	0	3	0	71	0	3	0	201	0	13	0	0	27	0	1982	0	805	75	72	1	0	0	0	1	0	651	0	164	0	0	52	0
5	RSB241-25	DMSO	DMSO	1	DMSO	DMSO	DMSO	DMSO	DMSO	DMSO	DMSO	DMSO	DMSO	DMSO	54027	111	0	0	1	0	111	0	3	0	413	0	26	0	0	36	0	3326	0	761	76	105	1	0	7	0	7	0	785	3	224	0	1	104	0
6	RSB241-24	DMSO	DMSO	1	DMSO	DMSO	DMSO	DMSO	DMSO	DMSO	DMSO	DMSO	DMSO	DMSO	73682	228	0	0	3	0	228	0	5	0	607	0	37	0	0	45	0	5228	0	1152	69	80	0	0	3	0	9	0	888	0	259	0	3	102	0
7	RSB241-11	DMSO	DMSO	1	DMSO	DMSO	DMSO	DMSO	DMSO	DMSO	DMSO	DMSO	DMSO	DMSO	80300	199	0	0	0	0	197	0	1	0	601	0	29	0	0	68	0	3929	0	1897	141	175	0	0	7	0	19	0	2026	4	569	0	0	153	0
8	RSB241-10	DMSO	DMSO	1	DMSO	DMSO	DMSO	DMSO	DMSO	DMSO	DMSO	DMSO	DMSO	DMSO	105971	250	0	0	2	0	250	0	2	0	956	0	40	0	0	58	0	6396	0	2423	175	246	0	0	4	0	25	0	2282	2	550	2	6	247	0
9	RSB241-26	DMSO	DMSO	1	DMSO	DMSO	DMSO	DMSO	DMSO	DMSO	DMSO	DMSO	DMSO	DMSO	122570	350	0	0	0	0	350	0	6	0	1118	0	53	0	0	53	0	6513	0	2114	110	186	4	0	3	0	16	0	1847	3	379	1	5	219	0
10	RSB241-8	DMSO	DMSO	1	DMSO	DMSO	DMSO	DMSO	DMSO	DMSO	DMSO	DMSO	DMSO	DMSO	128106	492	0	0	5	0	490	0	6	0	1282	0	114	0	0	66	0	8759	0	1833	100	75	0	0	2	0	15	0	1056	0	448	1	2	127	0
11	RSB241-23	DMSO	DMSO	1	DMSO	DMSO	DMSO	DMSO	DMSO	DMSO	DMSO	DMSO	DMSO	DMSO	189457	533	0	0	8	0	533	0	9	0	1707	0	99	0	0	76	0	9516	0	3486	253	473	1	0	7	0	22	0	3375	8	687	0	8	366	0
12	RSB241-345	S2376	Ammonium Glycyrrhizinate	1	CFDA	Inflammation	Marketed	Ammonium Glycyrrhizinate inhibits growth and cytopathology of several unrelated DNA and RNA viruses.	Metabolism	Dehydrogenase	Antiviral	No	No	No	2075	3	0	0	0	0	3	0	0	0	3	0	0	0	0	1	0	57	0	46	10	4	0	0	0	0	1	0	40	0	9	0	1	6	0
13	RSB241-112	S2581	Quinapril HCl	1	FDA,DMF,CFDA,NDC,PMDA,HMA	Cardiovascular Disease	Marketed	Quinapril HCl is the hydrochloride salt of quinapril that is an angiotensin-converting enzyme inhibitor with a Ki of 20 μM.	Endocrinology & Hormones	RAAS	ACE inhibitor	No	No	No	2833	5	0	0	0	0	5	0	0	0	17	0	1	0	0	4	0	147	0	82	5	4	0	0	0	0	1	0	29	0	28	0	0	4	0
14	RSB241-72	S2516	Xylazine HCl	1	DMF	Cardiovascular Disease	Marketed	Xylazine is an α2-Adrenergic receptor agonist, used as a sedative and muscle relaxant.	Neuronal Signaling	Adrenergic Receptor	Adrenergic receptor agonist	No	No	No	6274	9	0	0	0	0	9	0	0	0	31	0	5	0	0	7	0	339	0	107	10	11	0	0	0	0	0	0	83	1	52	0	0	12	0
15	RSB241-75	S1235	Letrozole	1	FDA,DMF,CFDA,NDC,PMDA,HMA	Endocrinology	Marketed	Letrozole is a third generation inhibitor of aromatase with IC50 of 0.07-20 nM in cell-free assays.It has no effect on the plasma levels of 17α-OH progesterone, thyroid-stimulating hormone (TSH), luteinizing hormone (LH), follicle-stimulating hormone (FSH), or androstenedione and does not affect normal urine electrolyte excretion or thyroid function in clinical studies.	Endocrinology & Hormones	Aromatase	Aromatase inhibitor	Yes	No	No	6703	5	0	0	0	0	5	0	0	0	31	0	2	0	0	1	0	315	0	147	8	9	0	0	0	0	1	0	111	0	45	0	0	10	0
16	RSB241-327	S1854	Bifonazole	1	DMF,CFDA,PMDA,HMA	Infection	Marketed	Bifonazole is a substituted imidazole antifungal agent.	Microbiology	Anti-infection	Antifungal	Yes	No	No	6768	14	0	0	0	0	14	0	1	0	35	0	2	0	0	4	0	437	0	119	17	0	0	0	0	0	0	0	138	1	141	0	0	15	0
17	RSB241-325	S1845	Cimetidine	1	FDA,DMF,CFDA,NDC,PMDA,HMA	Inflammation	Marketed	Cimetidine, a histamine congener, competitively inhibits histamine binding to histamine H2 receptors.	Neuronal Signaling	Histamine Receptor	Histamine receptor antagonist	No	Yes	No	7732	11	0	0	0	0	11	0	0	0	39	0	4	0	0	10	0	378	0	225	16	5	0	0	0	0	0	0	145	0	40	0	0	23	0
18	RSB241-77	S1252	Entecavir Hydrate	1	FDA,DMF,EMA,HMA,CFDA,NDC,PMDA	Infection	Marketed	Entecavir, a new deoxyguanine nucleoside analogue, is a selective inhibitor of the replication of the hepatitis B virus (HBV).	Microbiology	Reverse Transcriptase	Nucleotide analog	Yes	No	No	8255	10	0	0	0	0	10	0	0	0	46	0	0	0	0	8	0	504	0	171	10	8	0	0	0	0	1	0	103	0	45	0	0	11	0
19	RSB241-213	S2163	PF-4708671	1	No info	No info	No info	PF-4708671 is a cell-permeable inhibitor of p70 ribosomal S6 kinase (S6K1 isoform) with Ki/IC50 of 20 nM/160 nM in cell-free assays, 400-fold greater selectivity for S6K1 than S6K2, and 4- and >20-fold selectivity for S6K1 than MSK1 and RSK1/2, respectively. PF-4708671 induces autophagy. First S6K1-specific inhibitor to be reported.	PI3K/Akt/mTOR	Autophagy,S6 Kinase	S6 kinase inhibitor	No	No	Yes	10839	35	0	0	3	0	35	0	1	0	72	0	6	0	0	11	0	539	0	150	37	50	0	0	0	0	2	0	129	0	73	0	1	29	0
20	RSB241-333	S1880	Roxatidine Acetate HCl	1	CFDA,PMDA	Gastroenterology	Marketed	Roxatidine Acetate HCl is a specific and competitive histamin H2-receptor antagonist, with IC50 of 3.2 μM, inhibits gastric acid secretion and ulcer formation.	Neuronal Signaling	Histamine Receptor	Histamine receptor antagonist	Yes	No	No	11166	6	0	0	1	0	6	0	1	0	40	0	6	0	0	2	0	405	0	389	22	93	2	0	0	0	1	0	275	0	17	0	0	23	0
21	RSB241-102	S2550	Tolterodine tartrate	1	FDA,DMF,CFDA,NDC,PMDA,HMA	Neurological Disease	Marketed	Tolterodine tartrate is a tartrate salt of tolterodine that is a competitive muscarinic receptor antagonist.	Neuronal Signaling	AChR	Muscarinic receptor antagonist	Yes	Yes	No	12831	19	0	0	0	0	19	0	0	0	54	0	6	0	0	22	0	904	0	264	28	23	1	0	1	0	4	0	224	1	117	0	0	24	0
22	RSB241-120	S2903	Lumiracoxib	1	No info	No info	Marketed	Lumiracoxib is a novel, selective COX-2 inhibitor with Ki of 0.06 μM. It also inhibits COX1 with Ki of 3 μM.	Neuronal Signaling	COX	COX inhibitor	Yes	Yes	No	13252	29	0	0	0	0	29	0	0	0	82	0	7	0	0	17	0	886	0	262	17	9	0	0	1	0	3	0	242	0	113	0	0	25	0
23	RSB241-352	S3114	Vitamin C	1	DMF,CFDA,NDC,HMA	Respiratory Disease	Marketed	Vitamin C is a water-soluble vitamin indicated for the prevention and treatment of scurvy.	Metabolism	Vitamin	Vitamin	Yes	No	No	15119	26	0	0	0	0	26	0	1	0	65	0	8	0	0	12	0	755	0	293	20	15	0	0	0	0	1	0	93	0	76	0	0	16	0
24	RSB241-270	S2852	BRL-54443	1	No info	No info	No info	BRL 54443 is a 5-HT1E and 5-HT1F receptor agonist with pKi of 8.7 and 9.25, respectively, with a weak binding affinity for 5-HT1A, 5-HT1B, 5-HT1D receptors.	Neuronal Signaling	5-HT Receptor	5-HT receptor agonist	No	Yes	No	18748	36	0	0	0	0	35	0	1	0	117	0	3	0	0	10	0	671	0	204	38	22	0	0	0	0	7	0	283	0	76	0	0	44	0
25	RSB241-48	S2449	Forskolin	1	No info	No info	Phase 4	Colforsin (Forskolin, HL 362, Coleonol) is a ubiquitous activator of eukaryotic adenylyl cyclase (AC) in a wide variety of cell types, commonly used to raise levels of cAMP in the study and research of cell physiology. Forskolin also activates PXR and FXR activity. Forskolin stimulates autophagy.	GPCR & G Protein	Autophagy,cAMP,FXR	cAMP activator	Yes	No	No	18925	31	0	0	1	0	31	0	1	0	99	0	6	0	0	22	0	1247	0	363	18	21	0	0	0	0	6	0	175	0	80	0	0	22	0
26	RSB241-309	S2332	Neohesperidin	1	No info	No info	No info	Neohesperidin, a flavanone glycoside found in citrus fruits, is an antioxidant agent.	Immunology & Inflammation	ROS	Glycoside	No	No	No	20084	36	0	0	0	0	36	0	1	0	118	0	6	0	0	15	0	1299	0	434	52	44	0	0	2	0	8	0	338	0	108	0	1	34	0
27	RSB241-193	S1544	AM1241	1	No info	No info	No info	AM-1241 is a selective cannabinoid CB2 receptor agonist with Ki of 3.4 nM, exhibits 82-fold selectivity over CB1 receptor.	GPCR & G Protein	Cannabinoid Receptor	Cannabinoid receptor agonist	No	No	No	20873	49	0	0	0	0	49	0	1	0	145	0	8	0	0	16	0	1055	0	437	35	27	0	0	0	0	3	0	394	0	123	0	0	45	0
28	RSB241-328	S2866	U-104	1	No info	No info	No info	U-104 (MST-104, NSC 213841, SLC-0111, WBI-5111) is a potent carbonic anhydrase (CA) inhibitor for CA IX and CA XII with Ki of 45.1 nM and 4.5 nM, respectively, very low inhibition for CA I and CA II.	Metabolism	Carbonic Anhydrase	Carbonic anhydrase inhibitor	No	No	No	21395	39	0	0	1	0	39	0	3	0	116	0	5	0	0	14	0	1568	0	401	48	21	0	0	2	0	2	0	254	0	75	0	1	25	0
29	RSB241-187	S2109	Imidapril HCl	1	DMF,CFD,PMDA,HMA	Cardiovascular Disease	Marketed	Imidapril HCl is an angiotensin-converting enzyme (ACE) inhibitor with IC50 of 2.6 nM, used for the treatment of hypertension.	Endocrinology & Hormones	RAAS	ACE inhibitor	No	No	No	21862	25	0	0	3	0	25	0	2	0	88	0	6	0	0	32	0	1326	0	601	67	55	0	0	1	0	6	0	439	1	127	0	1	38	0
30	RSB241-265	S1740	Guaifenesin	1	FDA,DMF,CFDA,NDC,PMDA,HMA	Respiratory Disease	Marketed	Guaifenesin is an expectorant used to relieve chest congestion.	Others	Others	Epectorant	No	No	No	21950	36	0	0	1	0	35	0	1	0	119	0	15	0	0	31	0	1665	0	452	36	4	1	0	2	0	4	0	372	0	147	0	1	54	0
31	RSB241-45	S1148	Docetaxel	1	FDA,DMF,EMA,HMA,CFDA,NDC,PMDA	Cytoskeletal Signaling	Marketed	Docetaxel, an analog of paclitaxel, is an inhibitor of depolymerisation of microtubules by binding to stabilized microtubules.	Cytoskeletal Signaling	Microtubule Associated	Microtuble polymerization stabilizer	No	No	No	22407	22	0	0	0	0	22	0	1	0	122	0	4	0	0	13	0	1268	0	525	45	34	0	0	0	0	3	0	526	0	140	0	0	34	0
32	RSB241-174	S2774	MK-2461	1	No info	No info	Phase 2	MK-2461 is a potent, multi-targeted inhibitor for c-Met(WT/mutants) with IC50 of 0.4-2.5 nM, less potent to Ron, Flt1; 8- to 30-fold greater selectivity of c-Met targets versus FGFR1, FGFR2, FGFR3, PDGFRβ, KDR, Flt3, Flt4, TrkA, and TrkB. Phase 1/2.	Protein Tyrosine Kinase	c-Met,FGFR,PDGFR,RON	c-Met inhibitor	No	No	Yes	22892	59	0	0	10	0	58	0	3	0	225	0	14	0	0	9	0	1380	0	381	30	45	0	0	1	0	7	0	387	0	99	0	0	45	0
33	RSB241-50	S2872	GW5074	1	No info	No info	Phase 2	GW5074 is a potent and selective c-Raf inhibitor with IC50 of 9 nM, no effect on the activities of JNK1/2/3, MEK1, MKK6/7, CDK1/2, c-Src, p38 MAP, VEGFR2 or c-Fms is noted.	MAPK	Raf	Raf inhibitor	No	No	Yes	22902	72	0	0	0	0	72	0	2	0	150	0	13	0	0	21	0	1337	0	650	55	53	0	0	2	0	7	0	471	0	388	4	1	28	0
34	RSB241-92	S2896	ZM 323881 HCl	1	No info	No info	No info	ZM 323881 is a potent and selective VEGFR2 inhibitor with IC50 of <2 nM, almost no activity on VEGFR1, PDGFRβ, FGFR1, EGFR and ErbB2.	Protein Tyrosine Kinase	VEGFR	VEGFR inhibitor	No	No	Yes	23419	32	0	0	0	0	31	0	0	0	171	0	6	0	0	30	0	1543	0	497	51	19	0	0	1	0	7	0	502	0	178	1	1	38	0
35	RSB241-106	S2553	5-Aminolevulinic acid HCl	1	DMF,EMA	Neurological Disease	Marketed	5-Aminolevulinic Acid HCl is an intermediate in the porphyrin synthesis pathway, used as a photosensitizing agent and a antineoplastic agent.	Others	Others	Antineoplastic	Yes	Yes	No	23748	52	0	0	1	0	52	0	2	0	159	0	11	0	0	18	0	1872	0	377	41	47	0	0	0	0	0	0	345	0	109	0	0	32	0
36	RSB241-286	S3064	Ambroxol HCl	1	CFDA,PMDA,HMA	Respiratory Disease	Marketed	AmbroxolHCl is a potent inhibitor of the neuronal Na+ channels, inhibits TTX-resistant Na+ currents with IC50 of 35.2 μM and 22.5 μM for tonic and phasic block, inhibits TTX-sensitive Na+ currents with IC50 of 100 μM. Phase 3.	Transmembrane Transporters	Sodium Channel	Sodium channel blocker	No	No	No	25951	32	0	0	1	0	32	0	0	0	132	0	2	0	0	49	0	1766	0	359	51	18	1	0	1	0	7	0	379	0	122	0	0	48	0
37	RSB241-201	S1609	Methimazole	1	FDA,DMF,NDC	Endocrinology	Marketed	Methimazole is an antithyroid medicine.	Others	Others	Antithyroid	Yes	No	No	26719	51	0	0	0	0	51	0	2	0	159	0	8	0	0	27	0	1724	0	585	56	15	0	0	0	0	1	0	550	0	154	0	2	50	0
38	RSB241-172	S2769	Dovitinib (TKI-258) Dilactic Acid	1	No info	No info	Phase 3	Dovitinib Dilactic acid (TKI258 Dilactic acid) is the Dilactic acid of Dovitinib, which is a multitargeted RTK inhibitor, mostly for class III (FLT3/c-Kit) with IC50 of 1 nM/2 nM, also potent to class IV (FGFR1/3) and class V (VEGFR1-4) RTKs with IC50 of 8-13 nM, less potent to InsR, EGFR, c-Met, EphA2, Tie2, IGFR1 and HER2. Phase 4.	Angiogenesis	c-Kit,FGFR,FLT3,PDGFR,VEGFR	Multi-targeted tyrosine kinase inhibitor	No	No	Yes	27750	34	0	0	1	0	34	0	1	0	193	0	5	0	0	29	0	1669	0	567	60	43	0	0	3	0	2	0	579	1	196	0	0	47	0
39	RSB241-240	S2832	Epiandrosterone	1	No info	No info	Phase 3	Epiandrosterone is a steroid hormone with weak androgenic activity, is a natural metabolite of DHEA.	Endocrinology & Hormones	Androgen Receptor	Hormone	No	No	No	28785	51	0	0	1	0	51	0	1	0	206	0	6	0	0	19	0	989	0	340	38	49	0	0	4	0	14	0	404	0	84	1	1	46	0
40	RSB241-38	S2411	Geniposide	1	No info	No info	No info	Geniposide is an iridoid glycoside isolated from the fruit of Gardenia jasminoides Ellis.	Others	Others	Glycoside	No	No	No	29185	67	0	0	0	0	67	0	6	0	197	0	11	0	0	24	0	2039	0	476	29	11	0	0	1	0	3	0	350	0	221	0	2	30	0
41	RSB241-303	S1823	Fenoprofen Calcium	1	FDA,DMF,CFDA,NDC	Inflammation	Marketed	Fenoprofen Calcium is a nonsteroidal, anti-inflammatory antiarthritic agent.	Immunology & Inflammation	Immunology & Inflammation related	Anti-inflammatory	Yes	No	No	29908	36	0	0	1	0	36	0	1	0	196	0	7	0	0	28	0	1926	0	522	48	37	0	0	2	0	6	0	444	0	158	0	1	43	0
42	RSB241-107	S1322	Dexamethasone (DHAP)	1	FDA,DMF,EMA,HMA,CFDA,NDC,PMDA	Inflammation	Marketed	Dexamethasone (DHAP) is a potent synthetic member of the glucocorticoid class of steroid drugs, and an interleukin receptor modulator that has anti-inflammatory and immunosuppressant effects.	Others	Autophagy,IL Receptor	Corticosteroid	Yes	Yes	No	31729	60	0	0	0	0	60	0	0	0	174	0	7	0	0	18	1	2070	0	555	50	40	0	0	0	0	4	0	400	0	106	0	0	42	0
43	RSB241-249	S2250	(-)-Epigallocatechin Gallate	1	No info	No info	Phase 4	(-)-Epigallocatechin Gallate(EGCG) is the main catechin extraction of green tea that inhibits telomerase and DNA methyltransferase. EGCG blocks the activation of EGF receptors and HER-2 receptors. ECGG inhibits fatty acid synthase and glutamate dehydrogenase activity.	DNA Damage	DNA Methyltransferase,HER2,Telomerase,EGFR,Fatty Acid Synthase	EGFR inhibitor	No	No	Yes	32933	64	0	0	1	0	64	0	1	0	251	0	11	0	0	31	0	2110	0	784	73	59	0	0	2	0	7	0	669	0	200	2	0	54	0
44	RSB241-197	S1604	Olmesartan Medoxomil	1	FDA,DMF,CFDA,NDC,PMDA,HMA	Cardiovascular Disease	Marketed	Olmesartan Medoxomil (CS-866) is a selective angiotensin II type 1 (AT(1)) receptor antagonist, used in the treatment of high blood pressure.	Endocrinology & Hormones	RAAS	ACE inhibitor	No	No	No	33061	104	0	0	2	0	104	0	0	0	213	0	15	0	0	30	0	2728	0	573	40	28	0	0	0	0	4	0	585	4	508	1	0	47	0
45	RSB241-257	S1696	Hydrocortisone	1	FDA,DMF,EMA,HMA,CFDA,NDC,PMDA	Inflammation	Marketed	Hydrocortisone is a steroid hormone or glucocorticoid produced by the adrenal gland.	Endocrinology & Hormones	Glucocorticoid Receptor	Hormone	Yes	No	No	33628	103	0	0	3	0	101	0	2	0	457	0	14	0	0	19	0	1194	0	419	31	9	0	0	3	0	12	0	825	0	224	3	2	95	0
46	RSB241-267	S1748	Nisoldipine	1	FDA,DMF,CFDA,NDC,PMDA	Cardiovascular Disease	Marketed	Nisoldipine (Sular) is a calcium channel blocker belonging to the dihydropyridines class, specific for L-type Cav1.2 with IC50 of 10 nM.	Transmembrane Transporters	Calcium Channel	Calcium channel blocker	No	No	No	34605	69	0	0	2	0	69	0	6	0	217	0	16	0	0	58	0	2597	0	659	56	30	0	0	2	0	7	0	516	2	249	0	5	56	0
47	RSB241-37	S1018	Dovitinib (TKI-258)	1	No info	No info	Phase 3	Dovitinib (TKI258, CHIR258) is a multitargeted RTK inhibitor, mostly for class III (FLT3/c-Kit) with IC50 of 1 nM/2 nM, also potent to class IV (FGFR1/3) and class V (VEGFR1-4) RTKs with IC50 of 8-13 nM, less potent to InsR, EGFR, c-Met, EphA2, Tie2, IGF-1R and HER2 in cell-free assays. Phase 4.	Angiogenesis	c-Kit,FGFR,FLT3,PDGFR,VEGFR	Multi-targeted tyrosine kinase inhibitor	No	No	Yes	35951	67	0	0	1	0	67	0	1	0	215	0	14	0	0	21	0	2061	0	878	55	168	0	0	0	0	4	0	622	0	100	2	1	48	0
48	RSB241-128	S2907	Pirfenidone	1	FDA,DMF,EMA,CFDA,NDC,PMDA	Inflammation/Respiratory Disease	Marketed	Pirfenidone is an inhibitor for TGF-β production and TGF-β stimulated collagen production, reduces production of TNF-α and IL-1β, and also has anti-fibrotic and anti-inflammatory properties. Phase 3.	TGF-beta/Smad	TGF-beta/Smad	TGF inhibitor	Yes	No	No	36549	81	0	0	0	0	80	0	0	0	194	0	24	0	0	60	0	2177	0	893	70	96	1	0	0	0	12	0	515	1	253	0	1	44	0
49	RSB241-138	S2637	Fasiglifam(TAK-875) Hemihydrate	1	No info	No info	Phase 3	Fasiglifam(TAK-875) Hemihydrate is a selective GPR40 agonist with EC50 of 14 nM in human GPR40 expressing CHO cell line, 400-fold more potent than oleic acid.	Endocrinology & Hormones	GPR	GPR inhibitor	No	No	No	37096	59	0	0	0	0	58	0	1	0	232	0	6	0	0	27	0	2169	0	860	99	58	1	0	0	0	4	0	768	0	209	1	0	58	0
50	RSB241-123	S2041	Dyclonine HCl	1	FDA,DMF,CFDA,NDC	Inflammation	Marketed	Dyclonine HCl is a hydrochloride salt form of dyclonine which is an oral anaesthetic, reversibly binds to activated sodium channels on the neuronal membrane, thereby decreasing the neuronal membrane's permeability to sodium ions, leading to an increased threshold for excitation.	Transmembrane Transporters	Sodium Channel	Sodium channel blocker	Yes	Yes	No	38558	91	0	0	0	0	90	0	1	0	329	0	19	0	0	24	0	2541	0	863	57	22	0	0	3	0	12	0	740	0	122	0	0	75	0
51	RSB241-222	S3036	Pravastatin sodium	1	FDA,DMF,CFDA,NDC,PMDA,HMA	Metabolic Disease	Marketed	Pravastatin sodium is an HMG-CoA reductase inhibitor against sterol synthesis with IC50 of 5.6 μM.	Metabolism	HMG-CoA Reductase	HMG-CoA reductase inhibitor	No	No	No	38740	61	0	0	1	0	61	0	2	0	240	0	5	0	0	28	0	2699	0	623	76	21	0	0	3	0	8	0	519	0	195	0	0	45	0
52	RSB241-132	S2590	Pioglitazone	1	FDA,DMF,EMA,HMA,CFDA,NDC,PMDA	Metabolic Disease	Marketed	Pioglitazone is a selective peroxisome proliferator-activated receptor-gamma (PPARγ) agonist, used to treat diabetes A weak activator for full-length hPPARα, but not full-length hPPARδ.	Metabolism	PPAR	PPAR agonist	Yes	No	No	40730	59	0	0	1	0	59	0	2	0	239	0	14	0	0	27	0	2507	0	929	94	75	0	0	4	0	0	0	891	0	220	2	1	87	0
53	RSB241-231	S1654	Phenylbutazone	1	FDA,DMF,CFDA	Cancer	Marketed	Phenylbutazone is used as a non-steroidal anti-inflammatory agent for the treatment of chronic pain, including the symptoms of arthritis.	Immunology & Inflammation	Immunology & Inflammation related	Anti-inflammatory	Yes	Yes	No	40754	85	0	0	0	0	85	0	0	0	180	0	58	0	0	14	0	2108	0	783	27	52	0	0	3	0	6	0	407	0	66	0	1	64	0
54	RSB241-49	S1888	Deflazacort	1	FDA,DMF,NDC	Endocrinology	Marketed	Deflazacort is a glucocorticoid used as an anti-inflammatory and immunosuppressant.	Endocrinology & Hormones	Glucocorticoid Receptor	Corticosteroid	No	No	No	41014	101	0	0	3	0	101	0	1	0	261	0	12	0	0	36	0	2604	0	745	73	6	0	0	2	0	8	0	749	0	287	0	1	83	0
55	RSB241-60	S2883	4-Aminohippuric Acid	1	No info	No info	Phase 4	4-Aminohippuric acid is a typical substrate of organic anion transport systems.	Others	Others	Amino acid derivative	Yes	No	No	41928	102	0	0	0	0	102	0	1	0	281	0	29	0	0	23	0	2914	0	861	35	57	0	0	0	1	8	1	567	1	186	0	1	60	0
56	RSB241-166	S2694	Turofexorate Isopropyl (XL335)	1	No info	No info	No info	Turofexorate Isopropyl (XL335, Fxr 450) is a potent, selective FXR agonist with EC50 of 4 nM, highly selective versus other nuclear receptors, such as LXR, PPAR, ER and etc. Phase 1.	Others	FXR	FXR agonist	No	No	No	42498	108	0	0	1	0	107	0	4	0	281	0	20	0	0	32	0	3114	0	894	60	95	0	0	1	0	3	0	628	1	187	1	0	59	0
57	RSB241-337	S2363	Tangeretin	1	No info	No info	Phase 4	Tangeretin (Tangeritin), a natural polymethoxylated flavone concentrated in the peel of citrus fruits, is known to have antiproliferative, antiinvasive, antimetastatic and antioxidant activities., Tangeretin (Tangeritin)是一种天然的多甲氧基黄酮，集中在柑橘的果皮中，已知具有抗增殖、抗侵袭、抗转移和抗氧化活性。	Immunology & Inflammation	Antioxidant	Flavonoid	No	No	No	43102	82	0	0	0	0	82	0	4	0	320	0	8	0	0	31	0	2175	0	836	72	12	0	0	0	0	4	0	1020	1	300	0	0	79	0
58	RSB241-233	S1657	Enalaprilat Dihydrate	1	FDA,DMF,CFDA,NDC,HMA	Cardiovascular Disease	Marketed	Enalaprilat is an angiotensin-converting enzyme (ACE) inhibitor with IC50 of 1.94 nM.	Endocrinology & Hormones	RAAS	ACE inhibitor	No	No	No	43983	117	0	0	1	0	115	0	7	0	326	0	28	0	0	34	0	3344	0	803	79	65	0	0	0	0	5	0	708	2	246	0	5	67	0
59	RSB241-248	S3045	Cinepazide maleate	1	CFDA	Cardiovascular Disease	Marketed	Cinepazide maleate is a maleate salt form of cinepazide which is a vasodilator.	Transmembrane Transporters	Calcium Channel	Calcium channel blocker	No	No	No	44529	115	0	0	0	0	115	0	1	0	338	0	37	0	0	47	0	3743	0	652	30	17	0	0	1	0	4	0	442	3	229	1	0	62	0
60	RSB241-140	S2662	Foscenvivint (ICG-001)	1	No info	No info	No info	Foscenvivint (ICG-001) antagonizes Wnt/β-catenin/TCF-mediated transcription and specifically binds to CREB-binding protein (CBP) with IC50 of 3 μM, but is not the related transcriptional coactivator p300. ICG-001 induces apoptosis.	Stem Cells & Wnt	Apoptosis related,Epigenetic Reader Domain,Wnt/beta-catenin	Wnt antagonist	No	No	No	46093	59	0	0	1	0	59	0	0	0	254	0	10	0	0	42	0	2848	0	1151	108	133	1	0	1	0	6	0	917	3	311	0	0	84	0
61	RSB241-241	S2217	Irinotecan HCl Trihydrate	1	FDA,DMF,EMA,HMA,CFDA,NDC,PMDA	Neurological Disease	Marketed	Irinotecan prevents DNA from unwinding by inhibition of topoisomerase 1.	DNA Damage	Topoisomerase	Topoisomerase inhibitor	Yes	Yes	No	46382	115	0	0	1	0	115	0	3	0	386	0	18	0	0	23	1	2857	0	761	55	29	0	0	4	0	13	0	687	1	224	0	0	96	0
62	RSB241-68	S2454	Bupivacaine HCl	1	FDA,DMF,CFDA,NDC,PMDA,HMA	Neurological Disease	Marketed	Bupivacaine HCl binds to the intracellular portion of voltage-gated sodium channels and blocks sodium influx into nerve cells, used for treating cardiac arrhythmias.	Transmembrane Transporters	Sodium Channel	Sodium channel blocker	Yes	Yes	Yes	46395	88	0	0	0	0	88	0	1	0	294	0	20	0	0	29	0	2461	0	1124	115	100	0	0	7	0	14	0	1035	0	264	2	1	100	0
63	RSB241-273	S2293	DL-Carnitine HCl	1	DMF	Cardiovascular Disease	Marketed	DL-Carnitine HCl is a quaternary ammonium compound biosynthesized from the amino acids lysine and methionine.	Others	Others	Quaternary ammonium compound	No	No	No	46475	177	0	0	11	0	176	0	4	0	381	0	17	0	0	27	0	2602	0	1060	80	68	0	0	2	0	10	0	909	3	235	1	0	110	0
64	RSB241-338	S3081	Ulipristal Acetate (CDB 2914)	1	FDA,DMF,EMA,HMA,NDC	Endocrinology	Marketed	Ulipristal acetate (CDB-2914, HRP 2000, RU 44675) is a selective SPRM for emergency contraception after an unprotected intercourse or contraceptive failure.	Endocrinology & Hormones	Estrogen/progestogen Receptor	Hormone	Yes	No	No	46623	84	0	0	2	0	84	0	3	0	320	0	20	0	0	63	0	3094	0	1068	91	47	0	0	3	0	9	0	866	1	247	0	4	77	0
65	RSB241-100	S2538	Acetanilide	1	NDC	Inflammation	Marketed	Acetanilide is an aniline derivative and has possess analgesic.	Others	Others	Analgesic	No	No	No	47924	86	0	0	1	0	86	0	2	0	328	0	10	0	0	35	0	2995	0	1041	118	94	0	0	1	0	6	0	1044	1	316	1	3	98	0
66	RSB241-104	S2551	Sulbactam sodium	1	FDA,DMF,CFDA,NDC,HMA	Infection	Marketed	Sulbactam sodium (Unasyn) is an irreversible β-lactamase inhibitor.	Microbiology	Anti-infection	β-lactamase inhibitor	No	No	No	49028	123	0	0	0	0	124	0	5	0	387	0	19	0	0	44	0	3441	0	923	61	116	1	0	0	0	2	0	689	1	352	0	0	68	0
67	RSB241-168	S2698	RS-127445	1	No info	No info	No info	RS-127445 (MT500) is a selective 5-HT2B receptor antagonist with pKi of 9.5 and pIC50 of 10.4, exhibits >1000-fold selectivity against other 5-HT receptors.	Neuronal Signaling	5-HT Receptor	5-HT receptor antagonist	No	Yes	No	50648	102	0	0	0	0	101	0	1	0	316	0	21	0	0	100	0	3829	0	1034	88	48	0	0	4	0	18	0	867	0	275	0	3	101	0
68	RSB241-238	S2830	Clindamycin	1	FDA,DMF,CFDA,NDC,PMDA,HMA	Infection	Marketed	Clindamycin inhibits protein synthesis by acting on the 50S ribosomal, used for the treatment of bacterial infections.	Others	Others	50S inhibitor	No	No	No	52208	111	0	0	0	0	111	0	1	0	374	0	13	0	0	22	0	2331	0	570	56	54	0	0	3	0	15	0	597	3	175	0	1	94	0
69	RSB241-108	S2573	Tetracaine HCl	1	FDA,DMF,CFDA,NDC,PMDA,HMA	Endocrinology	Marketed	Tetracaine HCl is a hydrochloride salt form of tetracaine which is a potent local anaesthetic and a channel function allosteric inhibitor.	Transmembrane Transporters	Calcium Channel	Anesthetic	No	No	No	52996	99	0	0	0	0	95	0	0	0	425	0	16	0	0	55	0	3681	0	1065	114	93	0	0	5	0	14	0	1094	0	321	0	2	119	0
70	RSB241-177	S2096	Almotriptan Malate	1	FDA,DMF,NDC,HMA	Cardiovascular Disease	Marketed	Almotriptan Malate is a selective 5-hydroxytryptamine1B/1D (5-HT1B/1D) receptor agonist, used for the treatment of Migraine attacks in adults.	Neuronal Signaling	5-HT Receptor	5-HT receptor agonist	Yes	Yes	No	55669	117	0	0	1	0	117	0	3	0	384	0	24	0	0	29	0	3379	0	1089	91	90	0	0	1	0	8	0	785	0	299	0	0	89	0
71	RSB241-262	S2845	Semaxanib (SU5416)	1	No info	No info	Phase 3	Semaxanib (SU5416, semaxinib) is a potent and selective VEGFR(Flk-1/KDR) inhibitor with IC50 of 1.23 μM, 20-fold more selective for VEGFR than PDGFRβ, lack of activity against EGFR, InsR and FGFR. Phase 3.	Protein Tyrosine Kinase	VEGFR	VEGFR inhibitor	Yes	No	Yes	55848	142	0	0	1	0	141	0	3	0	404	0	26	0	0	50	0	4132	0	954	93	104	0	0	2	0	3	0	985	0	439	0	1	113	0
72	RSB241-55	S1897	Potassium Iodide	1	FDA,DMF,CFDA,NDC,PMDA,HMA	Endocrinology	Marketed	Potassium Iodide is used to treat overactive thyroid and to protect the thyroid gland from the effects of radiation from inhaled or swallowed radioactive iodine.	Others	Others	Antithyroid	Yes	No	No	55911	92	0	0	1	0	90	0	3	0	344	0	23	0	0	62	0	3645	0	1368	120	107	1	0	2	1	10	1	1128	1	343	1	1	88	0
73	RSB241-224	S3037	Bepotastine Besilate	1	FDA,DMF,CFDA,NDC,PMDA	Cancer	Marketed	Bepotastine is a non-sedating, selective antagonist of histamine 1 (H1) receptor with pIC50 of 5.7.	Neuronal Signaling	Histamine Receptor	Histamine receptor antagonist	No	No	No	55943	94	0	0	2	0	94	0	4	0	448	0	18	0	0	41	0	2275	0	828	58	57	0	0	7	0	9	0	756	2	190	2	5	94	0
74	RSB241-203	S1611	Cefoperazone	1	FDA,DMF,CFDA	Infection	Marketed	Cefoperazone is a cephalosporin antibiotic for inhibition of rMrp2-mediated [3H]E217βG uptake with IC50 of 199 μM.	Microbiology	Anti-infection	MRP inhibitor	No	No	No	55968	88	0	0	3	0	87	0	0	0	447	0	16	0	0	39	0	3503	0	740	90	64	1	0	0	0	5	0	680	1	310	0	2	104	0
75	RSB241-272	S2854	BML-190	1	No info	No info	No info	BML-190 (IMMA) is a selective cannabinoid CB2 receptor inverse agonist with Ki of 435 nM, with 50-fold selectivity over CB1 receptor.	GPCR & G Protein	Cannabinoid Receptor	Cannabinoid receptor agonist	No	No	No	56612	106	0	0	0	0	106	0	3	0	471	0	24	0	0	53	0	3067	0	957	98	72	0	0	6	0	7	0	1007	0	315	0	0	85	0
76	RSB241-288	S3066	Naloxone HCl	1	FDA,DMF,EMA,HMA,CFDA,NDC,PMDA	Neurological Disease	Marketed	Naloxone HCl is an opioid inverse agonist drug used to counter the effects of opiate overdose.	Neuronal Signaling	Opioid Receptor	Opioid receptor antagonist	Yes	No	No	56914	97	0	0	1	0	97	0	3	0	585	0	20	0	0	41	0	2252	0	638	60	54	0	0	1	0	11	0	653	0	184	0	2	73	0
77	RSB241-239	S1683	Ipratropium Bromide	1	FDA,DMF,CFDA,NDC,PMDA,HMA	Respiratory Disease	Marketed	Ipratropium Bromide is an antagonist of M3 type muscarinic acetylcholine receptors, used for the treatment of chronic obstructive pulmonary disease (COPD).	Neuronal Signaling	AChR	Muscarinic receptor antagonist	Yes	Yes	No	57009	107	0	0	0	0	105	0	3	0	408	0	12	0	0	69	2	3846	0	1215	103	136	0	0	6	0	8	0	992	1	419	1	4	75	0
78	RSB241-149	S2079	Moexipril HCl	1	FDA,DMF,NDC,HMA	Gastroenterology	Marketed	Moexipril HCl is a potent orally active nonsulfhydryl angiotensin converting enzyme (ACE) inhibitor, used for the treatment of hypertension and congestive heart failure.	Endocrinology & Hormones	RAAS	ACE inhibitor	No	No	No	57175	121	0	0	2	0	119	0	1	0	365	0	25	0	0	76	0	4153	0	1292	133	39	2	0	2	0	8	0	1135	4	394	0	0	107	0
79	RSB241-254	S3048	Solifenacin succinate	1	FDA,DMF,CFDA,NDC,PMDA,HMA	Cardiovascular Disease	Marketed	Solifenacin succinate is a urinary antispasmodic of the antimuscarinic class.	Neuronal Signaling	AChR	Muscarinic receptor antagonist	Yes	Yes	No	59717	85	0	0	1	0	84	0	1	0	401	0	9	0	0	24	0	2567	0	646	76	72	0	0	3	0	13	0	850	1	243	0	1	108	0
80	RSB241-216	S3033	Vildagliptin (LAF-237)	1	DMF,EMA,HMA,CFDA,PMDA	Metabolic Disease	Marketed	Vildagliptin (LAF-237) inhibits DPP?4 with IC50 of 2.3 nM.	Proteases	DPP-4	DPP inhibitor	Yes	No	No	60276	118	0	0	3	0	117	0	3	0	451	0	30	0	0	109	0	4844	0	1190	112	16	0	0	2	0	5	0	1118	1	389	0	1	102	0
81	RSB241-225	S1638	Ibuprofen	1	FDA,DMF,EMA,HMA,CFDA,NDC,PMDA	Inflammation	Marketed	Ibuprofen (Dolgesic) is an anti-inflammatory inhibitor targeting COX-1 and COX-2 with IC50 of 13 μM and 370 μM, respectively.	Neuronal Signaling	COX	COX inhibitor	Yes	Yes	No	60323	235	0	0	0	0	235	0	3	0	712	0	35	0	0	28	0	3168	0	1098	83	37	0	0	7	0	21	0	927	0	394	6	0	127	0
82	RSB241-91	S1973	Cyclocytidine HCl	1	No info	No info	No info	Cyclocytidine is the prodrug of cytarabine, which is a pyrimidine nucleoside analog that inhibits the DNA synthesis and used mainly in the treatment of leukemia.	DNA Damage	DNA/RNA Synthesis	Nucleotide analog	Yes	No	No	61445	119	0	0	4	0	119	0	2	0	427	0	26	0	0	37	0	4671	0	886	74	4	0	0	0	0	17	0	872	1	367	0	1	91	0
83	RSB241-243	S2228	Belnacasan (VX-765)	1	No info	No info	No info	Belnacasan (VX-765) is a potent and selective inhibitor of caspase-1 with Ki of 0.8 nM in a cell-free assay. Phase 2.	Apoptosis	Caspase	Capase ihibitor	No	No	No	62121	128	0	0	0	0	128	0	3	0	533	0	40	0	0	37	0	3924	0	1083	98	101	1	0	0	0	9	0	904	3	336	0	2	93	0
84	RSB241-247	S2240	Fesoterodine Fumarate	1	FDA,DMF,NDC,PMDA	Immunology	Marketed	Fesoterodine Fumarate is a prodrug of 5-hydroxymethyl tolterodine that is a muscarinic AChR receptor antagonist, used to treat overactive bladder syndrome.	Neuronal Signaling	AChR	Muscarinic receptor antagonist	Yes	Yes	No	62338	204	0	0	1	0	202	0	2	0	557	0	50	0	0	58	0	3932	0	1548	157	131	1	0	2	0	9	0	1225	0	316	0	0	126	0
85	RSB241-130	S2585	Brompheniramine hydrogen maleate	1	FDA,DMF,CFDA,NDC	Inflammation	Marketed	Brompheniramine hydrogen maleate is a histamine H1 receptors antagonist.	Neuronal Signaling	Histamine Receptor	Histamine receptor antagonist	Yes	No	No	63526	158	0	0	1	0	158	0	0	0	533	0	24	0	0	56	0	3397	0	1271	110	40	0	0	9	0	13	0	1531	1	392	3	2	137	0
86	RSB241-82	S2886	PJ34	1	No info	No info	No info	PJ34 HCl is the hydrochloride salt of PJ34, which is a PARP inhibitor with EC50 of 20 nM and is equally potent to PARP1/2.	DNA Damage	PARP	PARP inhibitor	No	No	No	65409	148	0	0	0	0	148	0	5	0	471	0	22	0	0	69	0	4139	0	1399	129	106	1	0	0	0	6	0	1365	1	385	1	4	120	0
87	RSB241-76	S2521	Epinephrine bitartrate	1	FDA,DMF,NDC	Cancer	Marketed	Epinephrine bitartrate is an alpha- and beta-adrenergic receptor stimulator.	GPCR & G Protein	Adrenergic Receptor	Adrenergic receptor agonist	No	No	No	65734	129	0	0	1	0	129	0	2	0	461	0	21	0	0	54	0	4370	0	1506	147	153	0	0	0	0	6	0	1435	1	410	0	1	118	0
88	RSB241-139	S1362	Rigosertib (ON-01910)	1	No info	No info	Phase 3	Rigosertib (ON-01910) is a non-ATP-competitive inhibitor of PLK1 with IC50 of 9 nM in a cell-free assay. It shows 30-fold greater selectivity against Plk2 and no activity to Plk3. Phase 3.	Cell Cycle	PLK	PLK inhibitor	No	No	Yes	65854	101	0	0	0	0	99	0	2	0	507	0	9	0	0	50	0	4681	0	853	119	14	0	0	1	0	6	0	961	1	603	1	3	103	0
89	RSB241-124	S2905	JNJ-7777120	1	No info	No info	No info	JNJ-7777120 is the first potent and selective non-imidazole histamine H4 receptor antagonist with Ki of 4.5 nM, exhibits >1000-fold selectivity over the other histamin receptors.	Neuronal Signaling	Histamine Receptor	Histamine receptor antagonist	No	No	No	66802	156	0	0	3	0	156	0	1	0	536	0	36	0	0	43	0	4875	0	1212	72	96	0	0	1	0	7	0	916	1	325	1	3	102	0
90	RSB241-162	S2691	BMY 7378 Dihydrochloride	1	No info	No info	No info	BMY 7378 is a multi-targeted inhibitor of α2C-adrenoceptor and α1D-adrenoceptor with pKi of 6.54 and 8.2, respectively, and acts as a mixed agonist and antagonist for 5-HT1A receptor with pKi of 8.3.	Neuronal Signaling	5-HT Receptor,Adrenergic Receptor	Adrenergic receptor antagonist	No	No	No	67569	128	0	0	2	0	127	0	0	0	433	0	26	0	0	53	0	3732	0	1601	132	117	0	0	0	0	19	0	1568	4	519	0	3	149	0
91	RSB241-253	S2280	Chlorogenic Acid	1	No info	No info	Phase 3	Chlorogenic acid is a hydroxycinnamic acid and a member of a family of naturally occurring organic compounds.	Others	Others	Ester	No	No	No	68177	200	0	0	0	0	196	0	4	0	506	0	39	0	0	93	1	5260	0	1378	119	132	0	0	3	0	7	0	1122	5	423	0	6	116	0
92	RSB241-322	S2863	Nodinitib-1	1	No info	No info	No info	Nodinitib-1(ML130) is a potent and selective inhibitor of NOD1 with IC50 of 0.56 μM, inhibits NF-κB activation, exhibits 36-fold selectivity over NOD2.	NF-κB	NOD	NOD1 inhibitor	No	No	No	68871	193	0	0	0	0	192	0	3	0	621	0	54	0	0	31	0	4007	0	1464	95	33	0	0	4	0	14	0	1073	0	243	0	0	166	0
93	RSB241-232	S2824	TPCA-1	1	No info	No info	No info	TPCA-1 (GW683965) is an inhibitor of IKK-2 with IC50 of 17.9 nM in a cell-free assay, inhibits NF-κB pathway, exhibits 22-fold selectivity over IKK-1. TPCA-1 is also an inhibitor of STAT3 and enhances apoptosis.	NF-κB	Apoptosis related,IκB/IKK,NF-κB,STAT	IKK inhibitor	No	No	Yes	69288	145	0	0	0	0	145	0	3	0	415	0	43	0	0	70	0	5285	0	1389	139	172	0	0	1	0	5	0	1211	3	394	0	2	95	0
94	RSB241-256	S3051	Bosentan Hydrate	1	PMDA	Cardiovascular Disease/Respiratory Disease	Marketed	Bosentan is an endothelin (ET) receptor antagonist for ET-A and ET-B with Ki of 4.7 nM and 95 nM, respectively.	GPCR & G Protein	Endothelin Receptor	ET receptor antagonist	No	No	No	69800	152	0	0	2	0	152	0	2	0	712	0	24	0	0	43	0	3010	0	896	58	59	1	0	1	0	14	0	870	0	224	2	3	88	0
95	RSB241-186	S2925	Evacetrapib (LY2484595)	1	No info	No info	Phase 3	Evacetrapib (LY2484595) is a potent and selective inhibitor of CETP with IC50 of 5.5 nM, elevates HDL cholesterol without increases in aldosterone or blood pressure. Phase 3.	Metabolism	CETP	CETP inhibitor	No	No	No	69855	160	0	0	5	0	159	0	6	0	605	0	34	0	0	60	0	5416	0	1031	95	48	0	0	3	0	8	0	1025	1	383	0	3	121	0
96	RSB241-169	S1468	Alfacalcidol	1	CFDA,PMDA,HMA	Endocrinology	Marketed	Alfacalcidol is a non-selective VDR activator medication.	Metabolism	Vitamin	VDR activator	Yes	No	No	70284	122	0	0	6	0	122	0	1	0	484	0	15	0	0	29	0	4121	0	1011	83	82	0	0	4	0	18	0	1225	2	318	0	1	165	0
97	RSB241-84	S2890	PF-562271	1	No info	No info	No info	PF-562271 (PF-00562271) is a potent, ATP-competitive, reversible inhibitor of FAK with IC50 of 1.5 nM in cell-free assays, ~10-fold less potent for Pyk2 than FAK and >100-fold selectivity against other protein kinases, except for some CDKs.	Angiogenesis	CDK,FAK,Pyk2	FAK inhibitor	No	No	Yes	70472	382	0	0	2	0	385	0	5	0	606	0	39	0	0	89	0	5581	0	1077	133	52	0	0	5	0	21	0	1214	1	1198	0	4	132	0
98	RSB241-307	S2329	Naringin	1	No info	No info	Phase 1	Naringin is a flavanone glycoside, which exerts a variety of pharmacological effects such as antioxidant activity, blood lipid lowering, anticancer activity, and inhibition of cytochrome P450 enzymes.	Metabolism	P450 (e.g. CYP17)	Flavonoid	No	No	No	70511	137	0	0	2	0	135	0	3	0	502	0	28	0	0	67	0	4822	0	1473	133	89	0	2	2	0	17	0	1480	0	504	0	2	133	0
99	RSB241-323	S1832	Atracurium Besylate	1	FDA,DMF,NDC,HMA	Neurological Disease	Marketed	Atracurium Besylate is a neuromuscular blocking agent with ED95 of 0.2 mg/kg.	Neuronal Signaling	AChR	Neuromuscular Blockers	Yes	Yes	No	71365	186	0	0	0	0	181	0	7	0	578	0	29	0	0	56	0	3769	0	1691	126	121	0	0	3	0	19	0	1698	3	347	1	1	215	0
100	RSB241-312	S3075	Dexmedetomidine	1	FDA,DMF,EMA,HMA,CFDA,NDC,PMDA	Neurological Disease	Marketed	Dexmedetomidine is a sedative medication used by intensive care units and anesthetists.	Neuronal Signaling	Adrenergic Receptor	Anesthetic	Yes	No	No	71877	151	0	0	1	0	150	0	4	0	523	0	29	0	0	95	0	5852	0	1019	100	54	0	0	3	0	9	0	1097	1	399	0	3	129	0
101	RSB241-74	S2519	Naphazoline HCl	1	FDA,DMF,CFDA,NDC,PMDA,HMA	Neurological Disease	Marketed	Naphazoline HCl is an ocular vasoconstrictor and imidazoline derivative sympathomimetic amine.	Neuronal Signaling	Adrenergic Receptor	Histamine receptor antagonist	Yes	No	No	71999	297	0	0	5	0	296	0	6	0	651	0	23	0	0	63	0	4926	0	1452	129	84	1	0	5	3	34	0	1377	3	1065	0	2	165	0
102	RSB241-171	S1469	Calcifediol	1	No info	No info	Marketed	Calcifediol (Calcidiol, Didrogyl, Hidroferol, 25-hydroxyvitamin D3, 25-Hydroxycholecalciferol) is a major circulating metabolite of vitamin D3 and acts as a competitive inhibitor with an apparent Ki of 3.9 μM. It also suppresses PTH secretion and mRNA (ED50=2 nM).	Vitamin D3	Vitamin	Vitamin	Yes	No	No	73853	149	0	0	1	0	148	0	1	0	577	0	22	0	0	33	3	3973	0	1536	145	104	0	0	10	0	8	0	1758	0	328	1	7	136	0
103	RSB241-250	S3046	Azilsartan	1	PMDA	Cardiovascular Disease	Marketed	Azilsartan is an angiotensin II type 1 (AT1) receptor antagonist with IC50 of 2.6 nM.	Endocrinology & Hormones	RAAS	ACE inhibitor	Yes	No	No	74282	223	0	0	3	0	223	0	5	0	675	0	56	0	0	66	0	6325	0	1067	83	29	1	0	3	0	13	0	798	3	341	0	2	119	0
104	RSB241-184	S2923	Salubrinal	1	No info	No info	No info	Salubrinal is a selective inhibitor of eIF2α dephosphorylation and inhibits ER stress-mediated apoptosis with EC50 of ~15 μM in a cell-free assay.	Apoptosis	eIF,PERK	eIF inhibitor	No	No	Yes	75244	196	0	0	1	0	196	0	3	0	606	0	48	0	0	87	0	5286	0	1416	87	166	2	0	4	0	20	0	1344	2	394	2	5	149	0
105	RSB241-180	S2921	PF-4981517	1	No info	No info	No info	PF-4981517 (CYP3cide, PF-04981517) is a potent and selective inhibitor of CYP3A4 (P450) with IC50 of 0.03 μM, exhibits >500-fold selectivity over CYP3A5 and CYP3A7.	Metabolism	P450 (e.g. CYP17)	CYP inhibitor	No	No	No	75408	160	0	0	1	0	160	0	1	0	567	0	36	0	0	54	0	5171	0	1463	114	170	1	0	4	0	8	0	1417	1	366	0	0	167	0
106	RSB241-259	S1703	Divalproex Sodium	1	FDA,DMF,NDC	Neurological Disease	Marketed	Divalproex Sodium, consisting of a compound of sodium valproate and valproic acid in a 1:1 molar relationship in an enteric coated form, is a HDAC inhibitor, used in the treatment for epilepsy.	Epigenetics	HDAC	HDAC inhibitor	Yes	No	No	76774	175	0	0	1	0	173	0	2	0	604	0	25	0	0	49	0	4772	0	916	77	19	0	0	8	0	20	0	1078	1	413	0	1	151	0
107	RSB241-66	S2450	Equol	1	NDC	Others	Marketed	Equol ,a metabolite of soybeans, is an important isoflavone in humans，specifically binds to 5α-DHT, has a modest affinity for recombinant estrogen receptor ERβ. Phase 2.	Endocrinology & Hormones	Estrogen/progestogen Receptor	Isoflavone	No	No	No	77168	214	0	0	4	0	213	0	0	0	563	0	37	0	0	76	0	4457	0	1622	128	151	1	0	1	0	7	0	1504	2	673	3	1	134	0
108	RSB241-103	S1305	Mercaptopurine (6-MP)	1	FDA,DMF,EMA,HMA,CFDA,NDC,PMDA	Cancer	Marketed	Mercaptopurine is a widely used antileukemic agent and immunosuppressive drug that inhibits de novo purine synthesis through incorporation of thiopurine methyltransferase metabolites into DNA and RNA.	DNA Damage	DNA/RNA Synthesis	Anticancer	Yes	Yes	No	77683	228	0	0	0	0	227	0	7	0	734	0	25	0	0	53	0	4711	0	1371	110	107	2	0	2	0	10	0	1483	2	1009	1	1	146	0
109	RSB241-271	S1761	Suprofen	1	FDA,DMF,PMDA	Inflammation	Marketed	Suprofen is a dual COX-1/COX-2 inhibitor, used as a non-steroidal anti-inflammatory analgesic and antipyretic.	Neuronal Signaling	COX	COX inhibitor	Yes	Yes	No	78679	137	0	0	1	0	137	0	4	0	525	0	25	0	0	85	0	5951	0	1318	147	143	0	0	1	0	9	0	1125	4	467	0	4	141	0
110	RSB241-81	S1941	Enalapril Maleate	1	FDA,DMF,CFDA,NDC,PMDA,HMA	Cardiovascular Disease	Marketed	Enalapril Maleate is an angiotensin-converting enzyme (ACE) inhibitor, used in the treatment of hypertension, diabetic nephropathy, and chronic heart failure.	Endocrinology & Hormones	RAAS	ACE inhibitor	No	No	No	78769	197	0	0	2	0	197	0	4	0	637	0	50	0	0	64	0	5609	0	1885	163	71	0	0	4	0	13	0	1504	1	448	0	2	176	0
111	RSB241-155	S2082	Adiphenine HCl	1	No info	No info	No info	Adiphenine HCl is a nicotinic receptor inhibitor with IC50 of 15 μM, used as an antispasmodic drug.	Neuronal Signaling	AChR	Nicotinic receptor antagonist	No	Yes	No	79254	172	0	0	6	0	172	0	9	0	633	0	28	0	0	48	0	4958	0	1597	205	109	0	0	7	0	10	0	1686	1	411	0	1	169	0
112	RSB241-332	S2868	Alogliptin（SYK-322）benzoate	1	FDA,DMF,EMA,NDC,PMDA	Immunology/Metabolic Disease	Marketed	Alogliptin is a potent, selective inhibitor of DPP-4 with IC50 of <10 nM, exhibits greater than 10,000-fold selectivity over DPP-8 and DPP-9.	Proteases	DPP-4	DPP inhibitor	Yes	No	No	81110	214	0	0	4	0	214	0	9	0	636	0	23	0	0	82	0	6001	0	1456	162	113	0	0	4	0	8	0	1303	0	1041	4	2	118	0
113	RSB241-215	S2168	PD128907 HCl	1	No info	No info	No info	PD 128907 HCl is a potent and selective dopamine D3 receptor agonist, with EC50 of 0.64 nM, exhibits 53-fold selectivity over dopamine D2 receptor.	Neuronal Signaling	Dopamine Receptor	Dopamine receptor antagonist	No	No	No	81909	202	0	0	0	0	202	0	1	0	604	0	40	0	0	77	0	5923	0	1471	163	174	0	0	4	0	4	0	1229	5	449	0	6	131	0
114	RSB241-99	S1284	Benazepril HCl	1	FDA,DMF,CFDA,NDC,PMDA,HMA	Cardiovascular Disease	Marketed	Benazepril HCl is a novel angiotensin I converting enzyme inhibitor, used primarily in treatment of hypertension.	Endocrinology & Hormones	RAAS	ACE inhibitor	No	No	No	82777	167	0	0	1	0	167	0	4	0	580	0	21	0	0	51	1	5158	0	1381	142	58	0	0	2	0	13	0	1507	1	433	0	5	185	0
115	RSB241-154	S2914	Dapivirine (TMC120)	1	No info	No info	Phase 3	Dapivirine (TMC120) is a non-nucleoside inhibitor for HIV reverse transcriptase with IC50 of 24 nM, inhibits a broad panel of HIV-1 isolates from different classes, inclucing a wide range of NNRTI-resistant isolates. Phase 3.	Microbiology	Reverse Transcriptase	Reverse transcriptase inhibitor	Yes	No	No	82916	161	0	0	0	0	160	0	3	0	696	0	28	0	0	50	0	5239	0	1940	141	224	3	0	4	0	20	0	1772	1	400	2	4	145	0
116	RSB241-67	S1214	Bleomycin sulfate	1	FDA,DMF,NDC,PMDA,HMA	Cancer	Marketed	Bleomycin Sulfate is a glycopeptide antibiotic and an anticancer agent for squamous cell carcinomas (SCC) with IC50 of 4 nM in UT-SCC-19A cells.	Others	DNA/RNA Synthesis	Antibiotic	No	No	No	82999	198	0	0	2	0	196	0	3	0	570	0	29	0	0	47	1	4712	0	1678	136	124	0	0	6	0	25	0	1641	0	617	3	2	209	0
117	RSB241-305	S2327	Myricitrin	1	No info	No info	No info	Myricitrin (Myricitrine), a flavonoid compound isolated from the root bark of Myrica cerifera, which exerts antinociceptive effects.	TGF-beta/Smad	PKC	Flavonoid	No	No	Yes	83411	190	0	0	1	0	189	0	3	0	681	0	39	0	0	36	0	3927	0	1340	137	120	0	0	4	1	12	0	1308	3	416	0	1	164	0
118	RSB241-195	S1578	Candesartan	1	FDA,DMF,CFDA,NDC,PMDA,HMA	Cardiovascular Disease	Marketed	Candesartan is an angiotensin II receptor antagonist with IC50 of 0.26 nM.	Endocrinology & Hormones	RAAS	ACE inhibitor	No	Yes	No	83469	270	0	0	1	0	268	0	11	0	714	0	71	0	0	47	0	5196	0	1264	99	80	0	0	0	0	8	0	1104	1	359	5	0	138	0
119	RSB241-110	S2577	Phenacetin	1	DMF,CFDA,NDC,HMA	Inflammation	Marketed	Phenacetin is a non-opioid analgesic without anti-inflammatory properties.	Neuronal Signaling	COX	Anti-inflammatory	Yes	Yes	No	84124	157	0	0	3	0	157	0	0	0	617	0	31	0	0	62	0	5247	0	1453	122	181	0	0	0	0	14	0	1551	2	452	0	2	158	0
120	RSB241-266	S2849	SB269970 HCl	1	No info	No info	No info	SB269970 HCl is a hydrochloride salt form of SB-269970, which is a 5-HT7 receptor antagonist with pKi of 8.3, exhibits >50-fold selectivity against other receptors.	Neuronal Signaling	5-HT Receptor	5-HT receptor antagonist	No	Yes	No	85131	260	0	0	2	0	258	0	9	1	723	0	73	0	0	102	0	7033	0	1302	113	128	0	0	0	0	14	0	956	2	462	1	1	162	0
121	RSB241-315	S2350	Rutin	1	DMF,CFDA,NDC	Cardiovascular Disease	Marketed	Rutin, a flavonol glycoside found in many plants including buckwheat tobacco forsythia hydrangea viola, etc., which possesses healthy effects for human.	Immunology & Inflammation	Immunology & Inflammation related	Flavonoid	No	Yes	No	86276	202	0	0	4	0	201	0	5	0	854	0	36	0	0	69	0	5212	0	1857	140	185	0	0	3	0	10	0	1879	3	465	1	1	169	0
122	RSB241-135	S1357	Lidocaine	1	FDA,DMF,EMA,HMA,CFDA,NDC,PMDA	Neurological Disease	Marketed	Lidocaine is a selective inverse peripheral histamine H1-receptor agonist with an IC50 of >32 μM.	Neuronal Signaling	Histamine Receptor	Histamine receptor agonist	No	Yes	Yes	86541	281	0	0	1	0	281	0	9	0	573	0	35	0	0	105	1	6503	0	2056	188	260	0	0	3	0	13	0	1591	2	1259	2	6	150	0
123	RSB241-143	S1385	Mosapride Citrate	1	DMF,CFDA,PMDA	Neurological Disease	Marketed	Mosapride Citrate is a gastroprokinetic agent that acts as a selective 5HT4 agonist.	Neuronal Signaling	5-HT Receptor	5-HT receptor agonist	No	Yes	No	86751	136	0	0	0	0	136	0	2	0	560	0	43	0	0	76	0	5081	0	1943	177	210	0	0	4	0	11	0	1618	0	514	1	3	131	0
124	RSB241-185	S2108	Flunixin Meglumin	1	No info	No info	No info	Flunixin Meglumin is a potent inhibitor of the enzyme cyclooxygenase (COX) used as analgesic agent with anti-inflammatory and antipyretic activity.	Neuronal Signaling	COX	COX inhibitor	No	Yes	No	86933	201	0	0	2	0	199	0	6	0	731	0	27	0	0	30	0	5492	0	1338	120	121	0	0	1	0	16	0	1229	6	772	0	2	115	0
125	RSB241-296	S2858	StemRegenin 1 (SR1)	1	No info	No info	No info	StemRegenin 1 (SR1) is an aryl hydrocarbon receptor (AhR) inhibitor with IC50 of 127 nM in a cell-free assay.	Metabolism	AhR	AhR inhibitor	No	No	No	88737	190	0	0	4	0	190	0	2	0	634	0	36	0	0	55	0	6623	0	1383	112	96	1	0	1	0	13	0	961	1	339	0	3	139	0
126	RSB241-96	S2899	GNF-2	1	No info	No info	No info	GNF-2 is a highly selective non-ATP competitive inhibitor of Bcr-Abl, shows no activity to Flt3-ITD, Tel-PDGFR, TPR-MET and Tel-JAK1 transformed tumor cells.	Angiogenesis	Bcr-Abl	bcr-Abl inhibitor	No	No	Yes	89082	333	0	0	1	0	332	0	5	0	656	1	86	0	0	79	0	6584	0	1468	81	124	1	0	1	0	19	0	769	2	343	3	1	99	0
127	RSB241-313	S2336	Orotic acid (6-Carboxyuracil)	1	DMF,NDC	Metabolic Disease	Marketed	Orotic acid(6-Carboxyuracil) is a heterocyclic compound and an acid.	Others	Others	Nucleotide analog	Yes	No	No	89521	214	0	0	0	0	213	0	7	0	760	0	42	0	0	70	1	6028	0	1629	149	176	0	0	9	0	11	0	1526	1	489	0	3	174	0
128	RSB241-220	S3035	Daunorubicin HCl	1	FDA,DMF,EMA,HMA,CFDA,NDC,PMDA	Cancer	Marketed	Daunorubicin HCl inhibits both DNA and RNA synthesis and inhibits DNA synthesis with Ki of 0.02 μM in a cell-free assay.	DNA Damage	Topoisomerase	DNA/RNA synthesis inhibitor	No	No	No	90111	325	0	0	2	0	325	0	6	0	829	1	37	0	0	86	0	6049	0	1769	196	108	0	0	3	0	13	0	1759	3	1204	1	1	153	0
129	RSB241-182	S2922	Icotinib	1	CFDA	Cancer	Marketed	Icotinib is a potent and specific EGFR inhibitor with IC50 of 5 nM, including the EGFR, EGFR(L858R), EGFR(L861Q), EGFR(T790M) and EGFR(T790M, L858R).	Protein Tyrosine Kinase	EGFR	EGFR inhibitor	No	Yes	Yes	90198	268	0	0	6	0	264	0	3	0	809	0	49	0	0	72	0	6010	0	1546	119	83	0	0	2	0	15	0	1652	4	434	1	4	246	0
130	RSB241-78	S2524	Phenytoin Sodium	1	FDA,DMF,CFDA,NDC,HMA	Neurological Disease	Marketed	Phenytoin Sodium is an inactive voltage-gated sodium channel stabilizer.	Transmembrane Transporters	Sodium Channel	Sodium channel blocker	Yes	Yes	No	90985	234	0	0	3	0	234	0	5	0	698	0	44	0	0	76	0	6756	0	1774	154	90	0	0	7	0	14	0	1650	2	573	0	2	138	0
131	RSB241-36	S2397	Palmatine chloride	1	No info	No info	No info	Palmatine hydrochloride (Palmatine chloride (6CI,7CI) Fibrauretin) is a hydrochloride salt of palmatine which is a protoberberine alkaloid.		Others	Alkaloid	No	No	No	91209	252	0	0	1	0	251	0	6	0	740	0	54	0	0	59	0	5233	0	1728	142	203	0	0	4	0	16	0	1678	3	610	1	0	176	0
132	RSB241-114	S2900	Cobicistat (GS-9350)	1	FDA,DMF,EMA,NDC	Cancer	Marketed	Cobicistat (GS-9350) is a potent and selective inhibitor of CYP3A with IC50 of 30-285 nM.	Metabolism	P450 (e.g. CYP17)	CYP inhibitor	No	No	No	91422	303	0	0	2	0	300	0	6	0	834	0	37	0	0	64	0	4868	0	1313	79	9	0	0	9	1	16	1	1525	0	764	0	3	195	0
133	RSB241-192	S2929	Pifithrin-α (PFTα) HBr	1	No info	No info	No info	Pifithrin-α is an inhibitor of p53, inhibiting p53-dependent transactivation of p53-responsive genes. Pifithrin-α is also a potent agonist of the aryl hydrocarbon receptor (AhR).	Apoptosis	AhR,Autophagy,p53	p53 inhibitor	No	No	No	91601	310	0	1	6	0	308	0	7	0	703	0	82	0	0	91	0	6653	0	1547	112	158	1	0	3	1	21	0	880	0	421	0	0	85	0
134	RSB241-119	S2025	Urapidil HCl	1	DMF,CFDA,PMDA,HMA	Cardiovascular Disease	Marketed	Urapidil HCl is a hydrochloride salt form of urapidil which is α1-adrenoceptor antagonist and 5-HT1A receptor agonist with pIC50 of 6.13 and 6.4 respectively.	Neuronal Signaling	5-HT Receptor	Adrenergic receptor agonist	No	Yes	No	92063	215	0	0	1	0	214	0	4	0	668	0	32	0	0	81	0	5841	0	2170	193	275	0	0	8	0	15	0	1911	2	539	2	0	187	0
135	RSB241-44	S2442	Inosine	1	DMF,CFDA,NDC,HMA	Cardiovascular Disease	Marketed	Inosine is a nucleoside that is formed when hypoxanthine is attached to a ribose ring via a &beta-N9-glycosidic bond.	Others	Others	Nucleotide analog	Yes	No	No	92118	182	0	0	1	0	182	0	5	0	819	0	38	0	0	52	0	5891	0	2140	165	233	0	0	2	0	13	0	1973	3	800	1	1	159	0
136	RSB241-223	S2199	Aliskiren Hemifumarate	1	FDA,DMF,NDC	Cardiovascular Disease	Marketed	Aliskiren hemifumarate is a direct renin inhibitor with IC50 of 1.5 nM.	Endocrinology & Hormones	RAAS	Renin inhibitor	No	No	No	92526	207	0	0	5	0	207	0	2	0	787	0	52	0	0	93	2	6598	0	1940	201	184	0	0	3	0	7	0	1629	3	591	0	3	148	0
137	RSB241-61	S1921	Phenindione	1	FDA	Cardiovascular Disease	Marketed	Phenindione is an anticoagulant which functions as a Vitamin K antagonist.	Metabolism	Vitamin	Vitamin	Yes	No	No	93024	179	0	0	2	0	178	0	5	0	695	0	22	0	0	51	0	6825	0	1777	134	226	0	0	2	0	8	0	1330	2	527	0	4	113	0
138	RSB241-207	S1630	Allopurinol	1	FDA,DMF,EMA,HMA,CFDA,NDC,PMDA	Metabolic Disease	Marketed	Allopurinol is a purine analog inhibitor of the enzyme xanthine oxidase, used to treat gout or kidney stones, and to decrease levels of uric acid.	Immunology & Inflammation	ROS	Nucleotide analog	Yes	No	No	94082	203	0	0	2	0	204	0	4	0	751	0	29	0	0	35	0	5263	0	1519	107	183	0	0	3	0	5	0	1194	1	478	1	2	146	0
139	RSB241-156	S2915	GW9662	1	No info	No info	No info	GW9662 is a selective PPAR antagonist for PPARγ with IC50 of 3.3 nM in a cell-free assay, with at least 10- to 600-fold functional selectivity in cells with PPARγ versus PPARα and PPARδ.	DNA Damage	PPAR	PPAR antagonist	No	No	No	96092	213	0	0	2	0	211	0	5	0	811	0	30	0	0	62	0	6019	0	1573	131	67	3	0	4	0	13	0	1617	6	546	1	1	170	0
140	RSB241-105	S1319	Costunolide	1	No info	No info	No info	Costunolide, a natural sesquiterpene compound with multiple biological activities inhibits FPTase with IC50 of 20 μM, also inhibits telomerase with IC50 of 65-90 μM.	DNA Damage	Telomerase	FPTase inhibitor	No	No	No	97249	204	0	0	1	0	203	0	4	0	749	0	36	0	0	39	0	5570	0	1255	114	82	0	0	2	0	4	0	1206	2	380	0	2	182	0
141	RSB241-94	S2897	ZM 306416	1	No info	No info	No info	ZM 306416 (CB 676475) is a VEGFR (Flt and KDR) inhibitor for VEGFR1 with IC50 of 0.33 μM, but also found to inhibit EGFR with IC50 of <10 nM.	Protein Tyrosine Kinase	VEGFR	VEGFR inhibitor	No	No	Yes	97393	183	0	0	2	0	183	0	3	0	797	0	35	0	0	35	0	5505	0	1629	118	183	0	0	4	0	23	0	1497	2	401	0	0	175	0
142	RSB241-237	S1681	Mesalamine	1	FDA,DMF,NDC	Inflammation	Marketed	Mesalamine is a specific inhibitor of TNFα-induced IKK activity, used to treat inflammatory bowel disease.	NF-κB	IκB/IKK,Immunology & Inflammation related	TNF inhibitor	No	No	Yes	97721	327	0	0	2	0	326	0	5	0	917	0	65	0	0	58	0	6990	0	1434	126	151	1	0	2	0	6	0	1340	1	575	1	1	162	0
143	RSB241-316	S3078	Beclomethasone dipropionate	1	FDA,DMF,NDC,HMA	Inflammation	Marketed	Beclomethasone dipropionate is a potent glucocorticoid steroid used for the treatment of rhinitis and sinusitis.	Endocrinology & Hormones	Glucocorticoid Receptor	Corticosteroid	Yes	No	No	97744	241	0	0	3	0	241	0	5	0	861	0	43	0	0	91	0	7008	0	1877	143	133	0	0	7	0	19	0	1861	2	570	0	2	209	0
144	RSB241-178	S2919	IOX2	1	No info	No info	No info	IOX2 (JICL38) is a potent inhibitor of HIF-1α prolyl hydroxylase-2 (PHD2) with IC50 of 21 nM in a cell-free assay, >100-fold selectivity over JMJD2A, JMJD2C, JMJD2E, JMJD3, or the 2OG oxygenase FIH.	Angiogenesis	HIF	HIF inhibitor	No	No	No	98103	280	0	0	4	0	279	0	10	0	777	1	59	0	0	88	0	5809	0	1475	115	30	0	0	5	0	13	0	1631	3	465	0	2	188	0
145	RSB241-167	S1436	Tianeptine sodium	1	DMF,CFDA,HMA	Neurological Disease	Marketed	Tianeptine sodium is a selective serotonin reuptake enhancer (SSRE), used for treating major depressive episodes.	Neuronal Signaling	5-HT Receptor	SSRE	No	Yes	No	98777	269	0	0	0	0	267	0	6	0	780	0	41	0	0	83	0	5911	0	1770	148	127	1	0	4	0	16	0	1955	1	645	0	3	233	0
146	RSB241-341	S2371	Vanillylacetone	1	No info	No info	No info	Vanillylacetone (NSC 15335) is similar in chemical structure to other flavor chemicals such as vanillin and eugenol and is used as a flavor additive in spice oils and in perfumery to introduce spicy aromas. Vanillylacetone (Zingerone) alleviates oxidative stress and inflammation, down-regulates NF-κB mediated signaling pathways. Zingerone acts as an anti-mitotic agent, and inhibits the growth of …	Others	NF-κB	Flavonoid	No	Yes	No	99431	329	0	0	3	0	327	0	9	0	849	0	60	0	0	103	0	7531	0	1674	153	111	0	0	3	0	9	0	1184	2	857	0	1	146	0
147	RSB241-175	S1534	Org 27569	1	No info	No info	No info	Org 27569 is an allosteric modulator of cannabinoid CB1 receptor, induces a CB1 receptor state that is characterized by enhanced agonist affinity and decreased inverse agonist affinity.	GPCR & G Protein	Cannabinoid Receptor	Cannabinoid receptor agonist	No	No	No	99597	214	0	0	0	0	210	0	6	0	759	0	33	0	0	62	0	7106	0	1451	117	52	1	0	1	0	13	0	1508	3	505	0	0	152	0
148	RSB241-331	S1865	Diltiazem HCl	1	FDA,DMF,CFDA,NDC,PMDA,HMA	Cardiovascular Disease	Marketed	Diltiazem HCl (Tiazac) is a benzothiazepine derivative with vasodilating action due to its antagonism of the actions of the calcium ion in membrane functions.	Transmembrane Transporters	Calcium Channel	Calcium channel blocker	Yes	No	No	99833	220	0	0	3	0	220	0	5	0	916	0	18	0	0	55	0	5835	0	1934	116	16	0	0	5	0	21	0	2443	1	494	0	0	275	0
149	RSB241-281	S2313	Indole-3-carbinol	1	No info	No info	Phase 3	Indole-3-carbinol is produced by the breakdown of the glucosinolate glucobrassicin, which can be found at relatively high levels in cruciferous vegetables. Indole-3-carbinol suppresses NF-κB and IκBα kinase activation.	NF-κB	NF-κB	NF-κB inhibitor	No	No	No	99980	308	0	0	0	0	308	0	5	0	888	0	90	0	0	87	0	7540	0	1791	150	213	0	0	1	2	7	1	1214	4	426	0	6	166	0
150	RSB241-160	S2918	HC-030031	1	No info	No info	No info	HC-030031 (TOSLAB 829227) is a selective TRPA1 channel blocker that antagonizes AITC- and formalin-evoked calcium influx with IC50 of 6.2 μM and 5.3 μM respectively.	Transmembrane Transporters	TRP Channel	Calcium channel blocker	No	No	No	100007	298	0	0	0	0	297	0	9	0	856	0	75	0	0	112	0	7689	0	1525	73	83	1	0	3	0	15	0	832	1	407	1	2	92	0
151	RSB241-63	S1933	Triamcinolone	1	FDA,DMF,CFDA,NDC,PMDA,HMA	Inflammation	Marketed	Triamcinolone is a glucocorticoid given, as the free alcohol or in esterified form, orally, intramuscularly, by local injection, by inhalation, or applied topically in the management of various disorders in which corticosteroids are indicated.	Endocrinology & Hormones	Glucocorticoid Receptor	Corticosteroid	Yes	No	No	100609	187	0	0	2	0	186	0	3	0	753	0	54	0	0	82	1	6577	0	1942	185	241	1	0	1	0	9	0	1467	1	539	0	5	186	0
152	RSB241-164	S2693	Resminostat	1	No info	No info	Phase 2	Resminostat dose-dependently and selectively inhibits HDAC1/3/6 with IC50 of 42.5 nM/50.1 nM/71.8 nM, less potent to HDAC8 with IC50 of 877 nM.	Epigenetics	HDAC	HDAC inhibitor	No	No	No	101801	202	0	0	1	0	200	0	4	0	562	0	25	0	0	87	0	5972	0	1726	171	255	0	0	1	0	13	0	1793	0	520	0	3	249	0
153	RSB241-326	S2865	VUF 10166	1	No info	No info	No info	VUF10166 is a novel, potent and competitive antagonist for 5-HT3A receptor with Ki of 0.04 nM, its affinity at 5-HT3AB receptor is significantly lower.	Neuronal Signaling	5-HT Receptor	5-HT receptor antagonist	No	Yes	No	103318	235	0	0	1	0	233	0	5	0	752	0	53	0	0	45	0	6313	0	1522	143	167	0	0	3	0	13	0	1507	1	380	0	5	224	0
154	RSB241-351	S2389	Naringin Dihydrochalcone	1	No info	No info	No info	Naringin Dihydrochalcone(Naringin DC) is a new-style sweetening agent and an artificial sweetener derived from naringin and also an inhibitor of CYP enzymes.	Metabolism	P450 (e.g. CYP17)	Sugar	No	No	No	103442	222	0	0	1	0	221	0	5	0	865	0	38	0	0	48	0	5679	0	1939	177	214	1	0	2	0	8	0	1899	1	481	0	4	175	0
155	RSB241-209	S2153	CGS 21680 HCl	1	No info	No info	No info	CGS 21680 HCl is an adenosine A2 receptor agonist with IC50 of 22 nM, exhibits 140-fold over A1 receptor.	GPCR & G Protein	Adenosine Receptor	Adenosine receptor agonist	No	No	No	103496	219	0	0	1	0	219	0	10	0	841	0	44	0	0	82	0	5449	0	1951	188	235	0	0	6	0	15	0	1866	1	524	0	1	211	0
156	RSB241-42	S2439	Guanosine	1	No info	No info	Phase 1	Guanosine is a purine nucleoside comprising guanine attached to a ribose (ribofuranose) ring via a &beta-N9-glycosidic bond.	Others	Others	Nucleotide analog	Yes	No	No	103546	285	0	0	6	0	284	0	5	0	1030	0	40	0	0	34	0	7039	0	1071	80	22	2	0	5	0	11	0	1182	0	363	0	2	181	0
157	RSB241-85	S1959	Tolfenamic Acid	1	DMF,CFDA,HMA	Inflammation	Marketed	Tolfenamic Acid is a COX-2 inhibitor with IC50 of 0.2 μM.	Neuronal Signaling	COX	COX inhibitor	No	Yes	No	103636	224	0	0	4	0	224	0	3	0	722	0	40	0	0	89	0	7662	2	1915	201	196	1	0	2	0	17	0	1575	1	555	1	4	150	0
158	RSB241-339	S2369	Troxerutin	1	DMF,CFDA,NDC	Cardiovascular Disease	Marketed	Troxerutin, a natural bioflavonoid isolated from Sophora japonica., has been reported to have many benefits and medicinal properties.	Others	Others	Flavonoid	No	No	No	104145	272	0	0	1	0	271	0	4	0	805	0	62	0	0	77	0	5171	0	2469	196	368	1	0	4	0	17	0	2279	0	619	0	4	219	0
159	RSB241-329	S1856	Metoprolol Tartrate	1	FDA,DMF,CFDA,NDC,PMDA,HMA	Cardiovascular Disease	Marketed	Metoprolol Tartrate is a selective β1 receptor blocker medication, used to treat hypertension and heart failure.	Neuronal Signaling	Adrenergic Receptor	Adrenergic receptor antagonist	No	No	No	104560	281	0	0	1	0	279	0	3	0	905	0	37	0	0	43	0	6664	0	1530	132	139	0	0	0	0	22	0	1388	3	365	2	0	226	0
160	RSB241-190	S2928	TAK-715	1	No info	No info	Phase 2	TAK-715 is a p38 MAPK inhibitor for p38α with IC50 of 7.1 nM, 28-fold more selective for p38α over p38β, no inhibition to p38γ/δ, JNK1, ERK1, IKKβ, MEKK1 or TAK1. Phase 2.	MAPK	p38 MAPK	MAPK inhibitor	No	No	Yes	107957	178	0	0	2	0	175	0	3	0	931	0	40	0	0	65	0	6837	0	1543	117	118	0	0	9	0	15	0	1557	5	462	0	1	178	0
161	RSB241-258	S2842	SAR131675	1	No info	No info	No info	SAR131675 is a VEGFR3 inhibitor with IC50/Ki of 23 nM/12 nM in cell-free assays, about 50- and 10-fold more selective for VEGFR3 than VEGFR1/2, little activity against Akt1, CDKs, PLK1, EGFR, IGF-1R, c-Met, Flt2 etc.	Protein Tyrosine Kinase	VEGFR	VEGFR inhibitor	No	No	Yes	108180	254	0	0	4	0	254	0	4	0	835	0	45	0	0	98	0	6800	0	2101	199	246	0	0	6	0	21	0	1882	4	946	1	8	245	0
162	RSB241-40	S2425	Apocynin (NSC 2146)	1	No info	No info	No info	Apocynin (NSC 2146, Acetovanillone, NSC 209524) is a selective NADPH-oxidase inhibitor with IC50 of 10 μM.	Others	NADPH-oxidase	NADPH-oxidase inhibitor	No	No	No	110431	322	0	0	4	0	318	0	7	0	986	0	43	0	0	65	0	8371	0	1392	129	25	0	0	1	0	13	0	1077	3	666	0	0	142	0
163	RSB241-346	S3105	Nadifloxacin	1	DMF,CFDA,PMDA,HMA	Neurological Disease	Marketed	Nadifloxacin is a topical fluoroquinolone antibiotic for the treatment of acne vulgaris.	Microbiology	Anti-infection	Antibiotic	No	No	No	111139	289	0	0	4	0	289	0	5	0	976	0	48	0	0	88	0	8954	0	1753	150	165	1	0	7	0	27	0	1397	6	504	1	3	181	0
164	RSB241-205	S1619	Prilocaine	1	FDA,DMF,EMA,HMA,CFDA,NDC	Neurological Disease	Marketed	Prilocaine is a local anesthetic of the amino amide type. It acts on sodium channels on the neuronal cell membrane, limiting the spread of seizure activity and reducing seizure propagation.	Transmembrane Transporters	Sodium Channel	Sodium channel blocker	Yes	No	No	111154	269	0	0	2	0	268	0	10	0	871	0	43	0	0	72	0	6338	0	1952	115	144	0	0	1	0	15	0	2125	1	613	1	6	264	0
165	RSB241-179	S2099	Temocapril HCl	1	PMDA,HMA	Cardiovascular Disease	Marketed	Temocapril HCl is the hydrochloride of Temocapril, which is a long-acting angiotensin-converting enzyme (ACE) inhibitor, used for the treatment of hypertension.	Endocrinology & Hormones	RAAS	ACE inhibitor	No	No	No	111202	239	0	0	4	0	236	0	8	0	855	0	57	0	0	82	0	7287	0	1994	209	168	3	0	3	0	12	0	2045	1	626	1	3	242	0
166	RSB241-319	S2358	Silymarin	1	CFDA	Inflammation	Marketed	Silymarin (Silybin B), a polyphenolic flavonoid extracted from the seeds of Silybum marianum or milk thistle, is used in the prevention and treatment of liver diseases and primary liver cancer.	Others	Others	Flavonoid	No	No	No	111622	292	0	0	3	0	289	0	1	0	932	0	46	0	0	44	0	6083	0	1844	175	259	0	0	5	0	18	0	1853	4	432	0	9	215	0
167	RSB241-314	S3076	Foscarnet Sodium	1	FDA,DMF,CFDA,NDC,PMDA	Infection	Marketed	Foscarnet Sodium inhibits viral RNA polymerases, reverse transcriptase, and DNA polymerases through noncompetitive inhibition with dNTPs.	Microbiology	Reverse Transcriptase	Reverse transcriptase inhibitor	Yes	No	No	111963	336	0	0	5	0	334	0	7	0	1165	0	69	0	0	75	0	7139	0	2439	146	182	1	0	13	0	26	0	2163	2	438	4	2	310	0
168	RSB241-115	S2017	Benidipine HCl	1	CFDA,PMDA	Cardiovascular Disease	Marketed	Benidipine HCl is a hydrochloride salt form of benidipine which is a dihydropyridine calcium channel blocker.	Transmembrane Transporters	Calcium Channel	Calcium channel blocker	No	No	Yes	111964	211	0	0	2	0	211	0	7	0	771	0	33	0	0	91	0	7709	0	1951	190	126	2	0	7	0	13	0	2096	9	731	0	5	242	0
169	RSB241-202	S2813	Ciproxifan Maleate	1	No info	No info	No info	Ciproxifan (FUB 359) is a highly potent and selective histamin H3-receptor antagonist with IC50 of 9.2 nM, with low apparent affinity at other receptor subtypes.	Neuronal Signaling	Histamine Receptor	Histamine receptor antagonist	No	No	No	112614	225	0	0	3	0	224	0	7	0	808	0	42	0	0	82	0	7558	0	2522	178	202	0	0	1	0	8	0	2283	5	640	1	1	179	0
170	RSB241-118	S2902	S-Ruxolitinib (INCB018424)	1	FDA	Cancer	Marketed	S-Ruxolitinib is the chirality of INCB018424, which is the first potent, selective, JAK1/2 inhibitor to enter the clinic with IC50 of 3.3 nM/2.8 nM, >130-fold selectivity for JAK1/2 versus JAK3. Phase 3.	JAK/STAT	JAK	JAK inhibitor	Yes	No	Yes	113115	291	0	0	0	0	289	0	8	0	878	0	48	0	0	121	0	8221	0	1991	172	96	0	0	1	0	26	0	2064	3	625	0	0	252	0
171	RSB241-176	S2782	GW4064	1	No info	No info	No info	GW4064 is an agonist of farnesoid X receptor (FXR) with EC50 of 65 nM in CV1 cell line and displays no activity at other nuclear receptors at concentrations up to 1 μM. GW4064 stimulates autophagy in MCF-7 cells.	Others	Autophagy,FXR	FXR agonist	No	No	No	113267	376	0	0	4	0	373	0	7	0	926	0	77	0	0	112	0	7933	0	2021	125	238	0	0	4	0	26	0	1350	4	607	0	6	143	0
172	RSB241-101	S1293	Cilnidipine	1	DMF,CFDA,PMDA	Cardiovascular Disease	Marketed	Cilnidipine is a unique L-type and N-type calcium channel blocker, used for high blood pressure treatment.	Transmembrane Transporters	Calcium Channel	Calcium channel blocker	No	No	No	113662	296	0	0	1	0	296	0	2	0	877	0	51	0	0	83	0	7613	0	1647	122	174	0	0	4	0	16	0	1678	3	581	0	6	196	0
173	RSB241-244	S3042	Purmorphamine	1	No info	No info	No info	Purmorphamine (Shh Signaling Antagonist VI), which directly binds and activates Smoothened, blocks BODIPY-cyclopamine binding to Smo with IC50 of ~ 1.5 μM in HEK293T cell and also is an inducer of osteoblast differentiation with EC50 of 1 μM. Purmorphamine can reduce both basal and induced autophagy.	Stem Cells & Wnt	Autophagy,Hedgehog/Smoothened	Smo agonist	No	No	No	114013	339	0	0	3	0	338	0	8	0	979	0	81	0	0	110	0	8817	0	1689	155	104	0	0	4	0	19	0	1544	3	619	1	1	226	0
174	RSB241-41	S1121	TW-37	1	No info	No info	No info	TW-37 is a novel nonpeptide inhibitor to recombinant Bcl-2, Bcl-xL and Mcl-1 with Ki of 0.29 μM, 1.11 μM and 0.26 μM in cell-free assays, respectively.	Apoptosis	Bcl-2	Bcl-2 inhibitor	No	No	No	115816	257	0	0	0	0	257	0	3	0	880	0	53	0	0	70	0	7771	0	2021	140	157	0	0	1	0	18	0	1603	2	456	0	4	172	0
175	RSB241-251	S2258	Esculin	1	No info	No info	No info	Esculin is a glucoside found in horse chestnuts.	Others	Others	Glucoside	No	No	Yes	116348	424	0	0	4	0	422	0	13	0	1028	0	93	0	0	122	0	8735	0	1972	169	177	0	0	4	0	15	0	1723	2	642	0	6	204	0
176	RSB241-198	S2809	MPEP	1	DMF	Neurological Disease	Marketed	MPEP is a selective mGlu5 receptor antagonist with IC50 of 36 nM, exhibits no appreciable activity at mGlu1b/2/3/4a/7b/8a/6 receptors.	Neuronal Signaling	GluR	mGlu receptor antagonist	No	No	No	116478	239	0	0	4	0	236	0	2	0	911	0	50	0	0	90	1	8107	0	2002	198	151	0	0	4	0	9	0	2349	6	709	0	3	225	0
177	RSB241-217	S2169	Rosuvastatin Calcium	1	FDA,DMF,CFDA,NDC,PMDA,HMA	Cardiovascular Disease/Metabolic Disease	Marketed	Rosuvastatin Calcium is a competitive inhibitor of HMG-CoA reductase with IC50 of 11 nM in a cell-free assay.	Metabolism	HMG-CoA Reductase	HIF inhibitor	No	No	No	117885	349	0	0	5	0	349	0	9	0	1047	1	58	0	0	81	0	7801	0	2605	161	262	3	0	6	0	22	0	2249	2	624	2	2	220	0
178	RSB241-64	S2885	A-205804	1	No info	No info	No info	A-205804 is a potent and selective inhibitor of E-selectin and ICAM-1 expression with IC50 of 20 nM and 25 nM respectively.	Cytoskeletal Signaling	Integrin	E-selectin inhibitor	No	No	No	118776	375	0	0	1	0	375	0	9	0	1115	0	109	0	0	88	0	9011	0	1469	62	84	1	0	7	0	18	0	896	2	484	0	4	123	0
179	RSB241-297	S1801	Ranitidine Hydrochloride	1	FDA,DMF,CFDA,NDC,PMDA,HMA	Gastroenterology	Marketed	Ranitidine is a histamine H2-receptor antagonist, used to treat stomach or intestinal ulcers.	Neuronal Signaling	Histamine Receptor	Histamine receptor antagonist	No	No	No	119116	318	0	0	4	0	317	0	7	0	1061	0	69	0	0	36	0	7826	0	1385	114	98	0	0	2	0	6	0	1156	0	413	1	4	210	0
180	RSB241-212	S3002	Rivaroxaban	1	FDA,DMF,EMA,HMA,NDC,PMDA	Metabolic Disease	Marketed	Rivaroxaban is a direct inhibitor of Factor Xa with Ki and IC50 of 0.4 nM and 0.7 nM in cell-free assays, respectively. It is selective for human factor Xa, for which it has >10 000-fold greater selectivity than for other biologically relevant serine proteases (IC50 >20 μM).	Metabolism	Factor Xa	Factor Xa inhibitor	Yes	No	No	119143	310	0	0	4	0	307	0	6	0	937	0	39	0	0	108	0	8258	0	2353	190	63	0	0	7	1	20	0	2181	3	733	2	6	251	0
181	RSB241-109	S1328	Etodolac	1	FDA,DMF,CFDA,NDC,PMDA,HMA	Inflammation	Marketed	Etodolac is a nonsteroidal anti-inflammatory drug (NSAID) and a COX inhibitor, used for the treatment of inflammation and pain.	Neuronal Signaling	COX	COX inhibitor	Yes	Yes	No	120027	297	0	0	1	0	295	0	9	0	1057	0	41	0	0	64	1	7111	0	1800	147	129	0	0	2	0	17	0	1793	1	530	2	5	211	0
182	RSB241-163	S1394	Pizotifen Malate	1	CFDA	Inflammation	Marketed	Pizotifen Malate is a benzocycloheptane based agent used for recurrent migraine headaches.	Neuronal Signaling	5-HT Receptor	Antamine	No	Yes	No	120121	290	0	0	2	0	289	0	5	0	854	0	54	0	0	63	0	7420	0	2843	225	193	0	0	3	0	22	0	2708	3	792	2	2	261	0
183	RSB241-295	S1782	Azacitidine	1	FDA,DMF,EMA,NDC,PMDA	Cancer	Marketed	Azacitidine is a nucleoside analogue of cytidine that specifically inhibits DNA methylation by trapping DNA methyltransferases.	DNA Damage	DNA Methyltransferase	Nucleotide analog	Yes	No	No	120468	283	0	0	6	0	283	0	5	0	919	0	74	0	0	64	0	7777	0	2163	146	234	1	0	5	0	17	0	1747	4	552	2	4	194	0
184	RSB241-142	S2672	PF-00562271 Besylate	1	No info	No info	No info	PF-00562271 Besylate (PF-562271) is the benzenesulfonate salt of PF-562271, which is a potent, ATP-competitive, reversible inhibitor of FAK with IC50 of 1.5 nM, ~10-fold less potent for Pyk2 than FAK and >100-fold selectivity against other protein kinases, except for some CDKs. Phase 1.	Angiogenesis	CDK,FAK,Pyk2	FAK inhibitor	No	No	Yes	120478	239	0	0	5	0	239	0	3	0	919	0	30	0	0	68	0	7612	0	2214	243	191	0	0	7	0	13	0	2153	4	917	5	6	180	0
185	RSB241-194	S2804	Sirtinol	1	No info	No info	No info	Sirtinol is a specific SIRT1 and SIRT2 inhibitor with IC50 of 131 μM and 38 μM in cell-free assays, respectively.	Epigenetics	Sirtuin	SIRT inhibitor	No	No	No	120556	319	0	0	0	0	317	0	4	0	922	0	71	0	0	98	0	8195	0	2470	223	249	2	0	8	0	10	0	1912	5	1777	6	2	148	0
186	RSB241-211	S2160	Almorexant HCl	1	No info	No info	No info	Almorexant HCl (ACT-078573) is an orally active, dual orexin receptor antagonist with IC50 of 6.6 nM and 3.4 nM for OX1 and OX2 receptor, respectively. Phase 3.	GPCR & G Protein	OX Receptor	Orexin receptor antagonist	No	No	No	122044	272	0	0	1	0	270	0	8	0	1073	0	44	0	0	105	0	7855	0	1989	203	148	0	0	5	0	23	0	2332	14	719	3	5	281	0
187	RSB241-311	S2333	Nobiletin (NSC 76751)	1	No info	No info	No info	Nobiletin (NSC 76751, Hexamethoxyflavone), a citrus flavonoid isolated from citrus peels like in tangerine, which has anti-inflammatory and anti-tumor activities.	Proteases	MMP	Flavonoid	No	No	No	122679	315	0	0	3	0	315	0	12	0	1106	0	53	0	0	71	0	8501	0	1789	158	137	3	0	5	0	12	0	1483	2	450	1	3	251	0
188	RSB241-126	S2906	Ki16198	1	No info	No info	No info	Ki16198 is the methyl ester of Ki16425, which is a LPA antagonist and inhibits LPA1- and LPA3-induced inositol phosphate production with Ki of 0.34 μM and 0.93 μM, respectively, shows weaker inhibition for LPA2, no activity at LPA4, LPA5, LPA6.	GPCR & G Protein	LPA Receptor	LPA agonist	No	No	No	124686	738	0	0	4	0	740	0	13	0	1390	0	67	0	0	46	0	6756	0	2220	130	162	0	0	5	0	24	0	2201	0	1241	5	1	234	0
189	RSB241-97	S1274	BX-795	1	No info	No info	No info	BX-795 is a potent and specific PDK1 inhibitor with IC50 of 6 nM, 140- and 1600-fold more selective for PDK1 than PKA and PKC in cell-free assays, respectively. Meanwhile, in comparison to GSK3β more than 100-fold selectivity observed for PDK1. BX-795 modulates autophagy via inhibiting ULK1. BX-795 also is a potent TBK1 inhibitor that blocks both TBK1 and IKKε with IC 50 values of 6 nM and 41 nM,…	PI3K/Akt/mTOR	Autophagy,IκB/IKK,PDPK1,TBK1	PDK inhibitor	No	No	Yes	124925	462	0	0	104	0	462	0	26	0	950	0	135	0	0	172	0	8322	0	2095	222	136	0	0	5	0	22	0	2109	4	791	1	3	291	0
190	RSB241-144	S2679	Flavopiridol HCl	1	No info	No info	Phase 2	Flavopiridol HCl competes with ATP to inhibit CDKs including CDK1, CDK2, CDK4 and CDK6 with IC50 of ~ 40 nM in cell-free assays. It is 7.5-fold more selective for CDK1/2/4/6 than CDK7. Flavopiridol is initially found to inhibit EGFR and PKA. Phase 1/2.	Cell Cycle	CDK	CDK inhibitor	No	Yes	Yes	125494	328	0	0	5	0	326	0	8	0	901	0	105	0	0	194	0	9151	0	2054	151	230	1	0	7	0	27	0	1514	1	676	0	1	138	0
191	RSB241-47	S1195	Orteronel	1	No info	No info	Phase 3	Orteronel(TAK-700) is a potent and highly selective human 17,20-lyase inhibitor with IC50 of 38 nM, exhibits >1000-fold selectivity over other CYPs (e.g. 11-hydroxylase and CYP3A4). TAK-700 (Orteronel) is an androgen biosynthesis inhibitor. Phase 3.	Metabolism	Androgen Receptor,P450 (e.g. CYP17)	Lyase inhibitor	No	No	No	125846	288	0	0	1	0	287	0	8	0	964	0	52	0	0	81	0	7627	0	2225	165	257	0	0	2	0	27	0	2083	3	551	2	1	174	0
192	RSB241-189	S2123	Dextrose	1	FDA,DMF,CFDA,NDC	Others	Marketed	Dextrose, a simple sugar (monosaccharide), is an important carbohydrate in biology.	Others	Others	Sugar	No	No	No	126070	247	0	0	4	0	246	0	5	0	950	0	43	0	0	75	0	8450	0	2612	220	366	1	0	2	0	5	0	2031	1	1116	2	0	189	0
193	RSB241-88	S2894	SB742457	1	No info	No info	Phase 3	SB742457 (GSK 742457) is a highly selective 5-HT6 receptor antagonist with pKi of 9.63, exhibits >100-fold selectivity over other receptors. Phase 2.	Neuronal Signaling	5-HT Receptor	5-HT receptor antagonist	No	Yes	No	126771	316	0	0	1	0	314	0	8	0	1087	0	82	0	0	93	0	8808	0	1805	132	147	2	0	0	0	11	0	1847	2	619	1	7	256	0
194	RSB241-261	S1716	Glyburide (Glibenclamide)	1	FDA,DMF,CFDA,NDC	Endocrinology	Marketed	Glyburide (Glibenclamide) is a known blocker of vascular ATP-sensitive K+ channels (KATP), used in the treatment of type 2 diabetes.	Transmembrane Transporters	Potassium Channel	Potassium channel blocker	No	Yes	No	127160	528	0	0	2	0	530	0	10	0	1441	0	55	0	0	72	0	8359	0	1707	123	52	0	0	1	0	12	0	1504	0	1188	1	3	232	0
195	RSB241-283	S2316	Kinetin	1	No info	No info	No info	Kinetin is a type of cytokinin, a class of plant hormone that promotes cell division.	Others	Others	Hormone	No	No	No	128188	443	0	0	4	0	442	0	5	0	1107	0	151	0	0	125	0	9540	0	1890	152	227	0	0	7	0	15	0	1196	1	467	1	3	168	0
196	RSB241-343	S2372	Xanthone	1	No info	No info	No info	Xanthone (Genicide) is an organic compound, which can be prepared by the heating of phenyl salicylate.	Others	ADC Cytotoxin	Insecticide	No	No	No	129039	346	0	0	2	0	344	0	3	0	1078	0	51	0	0	74	0	8201	0	2150	193	193	2	0	8	0	4	0	1986	2	621	3	9	251	0
197	RSB241-136	S2625	Fostamatinib (R788)	1	FDA,NDC	Immunology	Marketed	Fostamatinib (R788), a prodrug of the active metabolite R406, is a Syk inhibitor with IC50 of 41 nM, strongly inhibits Syk but not Lyn, 5-fold less potent to Flt3. Phase 3.	Angiogenesis	Syk	Syk inhibitor	No	No	Yes	130600	383	0	0	6	0	382	0	8	0	1041	0	70	0	0	134	0	9391	0	2320	163	152	0	0	4	1	21	0	2270	5	1040	0	3	229	0
198	RSB241-260	S2843	BI-D1870	1	No info	No info	No info	BI-D1870 is an ATP-competitive inhibitor of S6 ribosome for RSK1/2/3/4 with IC50 of 31 nM/24 nM/18 nM/15 nM in cell-free assays, respectively; 10- to 100-fold selectivity for RSK than MST2, GSK-3β, MARK3, CK1 and Aurora B. BI-D1870 exhibits anticancer attributes including the generation of reactive oxygen species (ROS) and increases in endoplasmic reticulum (ER) stress and autophagy.	PI3K/Akt/mTOR	Autophagy,ROS,S6 Kinase	S6 kinase inhibitor	No	No	Yes	131034	287	0	0	4	0	286	0	6	0	976	0	65	0	0	83	0	7352	0	2323	174	242	0	0	9	0	22	0	2331	6	628	3	7	286	0
199	RSB241-145	S2054	Orphenadrine Citrate	1	FDA,DMF,NDC	Neurological Disease	Marketed	Orphenadrine Citrate is a skeletal muscle relaxant, it acts in the central nervous system to produce its muscle relaxant effects.	Neuronal Signaling	AChR	Muscarinic receptor antagonist	Yes	Yes	No	131403	318	0	0	6	0	316	0	8	0	1087	0	59	0	0	72	0	7430	0	2106	201	245	1	0	5	0	26	0	2028	7	605	2	2	251	0
200	RSB241-51	S1890	Nizatidine	1	FDA,DMF,CFDA,NDC,PMDA,HMA	Gastroenterology	Marketed	Nizatidine is a histamine H2 receptor antagonist with IC50 of 0.9 nM, also inhibits AChE with IC50 of 6.7 μM.	Neuronal Signaling	Histamine Receptor	Histamine receptor antagonist	Yes	No	No	132055	316	0	0	2	0	316	0	7	0	1170	0	65	0	0	81	0	7138	0	2766	223	335	0	0	10	0	30	0	2436	1	651	2	5	273	0
201	RSB241-347	S2383	Gastrodin	1	CFDA	Neurological Disease	Marketed	Gastrodin, an anti-inflammatory polyphenol extracted from Chinese natural herbal Gastrodia elata Blume., benefits neurodegenerative diseases.	Immunology & Inflammation	Immunology & Inflammation related	Anti-inflammatory	No	No	No	132661	292	0	0	1	0	291	0	5	0	1156	0	60	0	0	46	0	7251	0	2106	138	211	0	0	7	0	12	0	1724	2	473	1	1	211	0
202	RSB241-255	S2286	Cyclosporin A	1	No info	No info	Phase 2	Cyclosporin A is an immunosuppressive agent, binds to the cyclophilin and then inhibits calcineurin with IC50 of 7 nM in a cell-free assay, widely used in organ transplantation to prevent rejection.	Immunology & Inflammation	Immunology & Inflammation related	Calcineurin inhibitor	No	Yes	No	133104	327	0	0	3	0	323	0	7	0	1154	0	75	0	0	100	0	9056	0	2317	173	347	1	0	5	0	9	0	1930	3	553	0	6	259	0
203	RSB241-181	S2102	Rasagiline Mesylate	1	FDA,DMF,NDC	Cardiovascular Disease	Marketed	Rasagiline Mesylate is a new MAO-B inhibitor for the treatment of idiopathic Parkinson's disease.	Metabolism	MAO	MAO inhibitor	Yes	Yes	No	135494	381	0	0	4	0	379	0	5	0	1090	0	70	0	0	103	0	9748	0	2098	202	243	1	0	2	0	14	0	2091	1	654	2	6	248	0
204	RSB241-199	S1608	Pyridostigmine Bromide	1	FDA,DMF,CFDA,NDC,PMDA,HMA	Cardiovascular Disease	Marketed	Pyridostigmine Bromide is a parasympathomimetic and a reversible cholinesterase inhibitor.	Neuronal Signaling	AChR	Cholinesterase inhibitor	No	Yes	No	135628	482	0	0	2	0	484	0	4	0	1295	0	47	0	0	76	0	9281	0	2025	146	182	2	0	0	0	15	0	2076	1	1689	1	6	222	0
205	RSB241-279	S2306	Gynostemma Extract	1	No info	No info	Phase 2	Gynostemma Extract (Gynostemma Pentaphyllum, Gypenoside) is a saponins extract derived from the Gynostemma pentaphyllum.	Others	Others	Plant extract	No	No	No	136067	413	0	0	5	0	411	0	13	0	1182	0	71	0	0	125	0	9694	0	2115	153	72	0	0	8	0	21	0	2118	4	881	0	1	257	0
206	RSB241-111	S1334	Flupirtine maleate	1	DMF,CFDA,HMA	Neurological Disease	Marketed	Flupirtine maleate is the salt form of Flupirtine, which is a centrally acting non-opioid analgesia, is a selective neuronal potassium channel opener that also has NMDA receptor antagonist properties.	DNA Damage	DNA/RNA Synthesis	Potassium channel blocker	Yes	No	No	137037	375	0	0	2	0	375	0	7	0	1179	0	106	0	0	149	0	8549	0	2885	186	340	1	0	5	1	26	0	2783	5	923	0	7	249	0
207	RSB241-158	S2916	ML161 (Parmodulin 2)	1	No info	No info	No info	ML161 (Parmodulin 2) is an allosteric inhibitor of PAR1 with IC50 of 0.26 μM.	Others	PAR	PAR inhibitor	No	No	No	138095	289	0	0	4	0	288	0	8	0	1121	0	46	0	0	61	1	7548	0	1834	131	122	4	0	6	0	19	0	1917	2	499	0	4	215	0
208	RSB241-54	S2875	Prucalopride	1	FDA,EMA,HMA,CFDA,NDC	Neurological Disease	Marketed	Prucalopride is a selective, high affinity 5-HT receptor agonist for 5-HT4A and 5-HT4B receptor with Ki of 2.5 nM and 8 nM, respectively, exhibits >290-fold selectivity against other 5-HT receptor subtypes.	Neuronal Signaling	5-HT Receptor	5-HT receptor agonist	No	Yes	No	138392	390	0	0	9	0	390	0	8	0	1193	0	101	0	0	124	0	8547	0	2306	175	325	0	0	12	1	23	1	2335	3	537	0	5	299	0
209	RSB241-183	S2104	Levosulpiride	1	marketed in Italy	Neurological Disease	Marketed	Levosulpiride is a selective antagonist for D2 dopamine receptors used as an antipsychotic and prokinetic agent.	Neuronal Signaling	Dopamine Receptor	Dopamine receptor antagonist	No	No	No	138477	420	0	0	9	0	419	0	10	0	1366	0	80	0	0	93	0	9817	0	2414	220	133	3	0	5	0	21	0	2334	1	1555	2	6	251	0
210	RSB241-299	S1805	Acetylcholine Chloride	1	FDA,DMF,NDC,PMDA	Neurological Disease	Marketed	The chemical compound Acetylcholine Chloride is a neurotransmitter in both the peripheral nervous system (PNS) and central nervous system (CNS) in many organisms including humans.	Neuronal Signaling	AChR	Acetylcholine agonist	No	Yes	No	139222	387	0	0	4	0	385	0	9	1	1324	0	70	0	0	81	0	9184	0	2022	139	158	3	0	4	0	21	0	1758	4	820	2	4	233	0
211	RSB241-161	S1389	Omeprazole	1	FDA,DMF,CFDA,NDC,PMDA,HMA	Metabolic Disease	Marketed	Omeprazole is a proton pump inhibitor, used to treat dyspepsia, peptic ulcer disease, gastroesophageal reflux disease, laryngopharyngeal reflux, and Zollinger–Ellison syndrome.	Transmembrane Transporters	Proton Pump,Autophagy	Proton pump inhibitor	No	No	No	139915	405	0	0	4	0	401	0	4	0	1345	0	76	0	0	74	0	7687	0	2818	213	31	0	0	6	0	21	0	2690	3	710	1	0	295	0
212	RSB241-280	S3057	Azilsartan Medoxomil	1	DMF,EMA,HMA	Cardiovascular Disease	Marketed	Azilsartan Medoxomil is a potent angiotensin II type 1 (AT1) receptor antagonist, inhibits the RAAS, with an IC50 of 2.6 nM, exhibits >10,000-fold selectivity over AT2.	Endocrinology & Hormones	RAAS	ACE inhibitor	Yes	No	No	140243	416	0	0	6	0	414	0	12	0	1188	0	85	0	0	218	0	10843	0	2994	225	30	0	0	23	0	58	0	2800	1	657	0	3	424	0
213	RSB241-62	S2884	Acesulfame Potassium	1	DMF	Metabolic Disease	Marketed	Acesulfame potassium is a non-nutritive sweetener.	Others	Others	Sugar	No	No	No	140743	407	0	0	3	0	406	1	9	0	1436	0	64	0	0	80	0	9004	0	1472	99	22	0	0	2	0	23	0	1497	1	499	0	3	247	0
214	RSB241-264	S2847	Cathepsin Inhibitor 1	1	No info	No info	No info	Cathepsin Inhibitor 1 is an inhibitor of Cathepsin (L, L2, S, K, B) with pIC50 of 7.9, 6.7, 6.0, 5.5 and 5.2, respectively.	Proteases	Cathepsin B,Cysteine Protease	Cathepsin inhibitor	No	No	No	141877	382	0	0	1	0	380	0	6	0	1166	0	116	0	0	93	0	8174	0	2592	178	440	0	0	6	1	20	0	2599	5	635	1	4	268	0
215	RSB241-284	S3063	Diclofenac Diethylamine	1	DMF,CFDA,HMA	Neurological Disease	Marketed	Diclofenac diethylamine is a nonsteroidal anti-inflammatory drug taken to reduce inflammation and as an analgesic reducing pain in certain conditions. Diclofenac exerts its action via inhibition of prostaglandin synthesis by inhibiting cyclooxygenase-1 (COX-1) and cyclooxygenase-2 (COX-2) with relative equipotency.	Neuronal Signaling	COX	COX inhibitor	Yes	Yes	No	142273	409	0	0	2	0	409	0	10	0	1421	0	119	0	0	117	0	9889	0	1948	187	230	0	0	4	0	22	0	1812	10	689	2	12	260	0
216	RSB241-268	S2851	Baricitinib (LY3009104, INCB028050)	1	FDA,EMA,NDC,PMDA	Immunology	Marketed	Baricitinib (LY3009104, INCB028050) is a selective JAK1 and JAK2 inhibitor with IC50 of 5.9 nM and 5.7 nM in cell-free assays, ~70 and ~10-fold selective versus JAK3 and Tyk2, no inhibition to c-Met and Chk2. Phase 3.	JAK/STAT	JAK	JAK inhibitor	No	No	Yes	143816	425	0	0	0	0	424	0	9	0	1381	0	98	0	0	86	0	9508	0	1988	159	186	0	0	3	0	19	0	1856	2	642	0	4	275	0
217	RSB241-230	S2822	OC000459	1	No info	No info	Phase 3	OC000459 is a potent and selective D prostanoid receptor 2 (DP2) antagonist with IC50 of 13 nM. Phase 2.	Endocrinology & Hormones	GPR	DP antagonist	No	No	No	144544	495	0	0	2	0	495	0	10	0	1544	0	80	0	0	131	0	9308	0	3335	234	397	2	0	1	0	12	0	2802	2	1927	4	5	254	0
218	RSB241-228	S2821	RG108	1	No info	No info	No info	RG108 (N-Phthalyl-L-tryptophan) is an inhibitor of DNA methyltransferase with IC50 of 115 nM in a cell-free assay, does not cause trapping of covalent enzymes.	Epigenetics	DNA Methyltransferase	DNA methyltransferase inhibitor	No	No	No	144651	754	0	0	1	0	754	0	11	0	1368	0	94	0	0	103	0	10559	0	2716	217	226	2	0	3	1	23	1	2027	1	2404	6	1	195	0
219	RSB241-52	S2874	Camostat Mesilate	1	PMDA	Inflammation	Marketed	Camostat is a trypsin-like protease inhibitor, inhibits airway epithelial sodium channel (ENaC) function with IC50 of 50 nM, less potent to trpsin, prostasin and matriptase.	Transmembrane Transporters	Sodium Channel	Sodium channel blocker	No	No	No	144761	313	0	0	2	0	311	0	7	0	1197	0	78	0	0	81	0	7924	0	2521	167	244	0	0	8	0	24	0	2721	7	579	0	7	324	0
220	RSB241-146	S2910	Tempol	1	No info	No info	Phase 3	Tempol (4-Hydroxy-TEMPO) is a superoxide scavenger that displays neuroprotective, anti-inflammatory and analgesic effects. Phase 2.	Immunology & Inflammation	Immunology & Inflammation related	Anti-inflammatory	No	No	No	147025	556	0	0	1	0	555	0	13	0	1308	0	138	0	0	93	0	8639	0	2312	149	261	0	0	4	0	27	0	2021	1	1081	1	8	293	0
221	RSB241-93	S1983	Adenine HCl	1	DMF,NDC,PMDA	Others	Marketed	Adenine HCl is a hydrochloride salt form of adenine which is a purine derivative and a nucleobase with a variety of roles in biochemistry.	DNA Damage	DNA/RNA Synthesis	Nucleotide analog	Yes	No	No	147672	278	0	0	5	0	277	0	10	0	1088	0	56	0	0	94	0	10902	0	2752	221	287	0	0	6	0	8	0	2433	1	731	1	2	235	0
222	RSB241-69	S1216	PFI-1 (PF-6405761)	1	No info	No info	No info	PFI-1 (PF-6405761) is a highly selective BET (bromodomain-containing protein) inhibitor for BRD4 with IC50 of 0.22 μM and for BRD2 with IC50 of 98 nM in a cell-free assay.	Epigenetics	Epigenetic Reader Domain	BET bromodomain inhibitor	No	No	No	148064	368	0	0	2	0	364	0	5	0	1131	0	46	0	0	91	0	9305	0	2379	198	270	2	0	6	0	9	0	2348	6	874	2	6	272	0
223	RSB241-242	S3038	Fosaprepitant dimeglumine salt	1	FDA,DMF,NDC	Cardiovascular Disease	Marketed	Fosaprepitant is a water-soluble phosphoryl prodrug for Aprepitant which is a NK1 antagonist.	Others	Others	NK1 antagonist	No	No	No	148447	371	0	0	6	0	368	0	15	0	1058	0	110	0	0	130	0	9409	0	2540	163	287	0	0	9	0	32	0	2292	2	708	0	8	268	0
224	RSB241-65	S1198 (probably changed to S2217)	Irinotecan	1	No info	No info	Phase 4	Irinotecan prevents DNA from unwinding by inhibition of topoisomerase 1.	DNA Damage	Topoisomerase	Topoisomerase inhibitor	Yes	No	No	148474	409	0	0	5	0	403	0	8	1	1206	0	74	0	0	80	0	9795	0	2482	183	169	1	0	6	0	17	0	1953	1	661	0	5	233	0
225	RSB241-229	S1649	Zolmitriptan	1	FDA,DMF,CFDA,NDC,PMDA,HMA	Neurological Disease	Marketed	Zolmitriptan is a novel and highly selective 5-HT(1B/1D) receptor agonist, used in the treatment of acute migraines.	Neuronal Signaling	5-HT Receptor	5-HT receptor agonist	Yes	Yes	No	148588	436	0	0	3	0	435	0	6	0	1354	0	109	0	0	106	0	9295	0	3255	221	93	0	0	7	0	26	0	3133	3	812	1	2	363	0
226	RSB241-277	S2304	Gramine	1	No info	No info	No info	Gramine is a naturally occurring indole alkaloid present in several plant species.	Others	Others	Alkaloid	No	No	No	148921	355	0	0	0	0	349	0	9	0	1253	0	84	0	0	172	0	9103	0	2852	241	313	2	0	6	0	27	0	2684	8	1077	2	6	293	0
227	RSB241-95	S1994	Lacidipine	1	DMF,CFDA,HMA	Cardiovascular Disease	Marketed	Lacidipine is a L-type calcium channel blocker, used for treating high blood pressure.	Transmembrane Transporters	Calcium Channel	Calcium channel blocker	No	No	No	151950	380	0	0	4	0	380	0	3	0	1322	0	117	0	0	163	0	10502	0	3321	309	274	0	0	5	0	29	0	3072	4	1095	0	6	204	0
228	RSB241-278	S3054	Alverine Citrate	1	DMF,HMA	Gastroenterology	Marketed	Alverine citrate is a drug used for functional gastrointestinal disorders.	Others	OX Receptor	Amine	Yes	Yes	No	152080	431	0	0	2	0	430	0	20	0	1372	2	83	0	0	165	0	10863	0	3029	220	111	2	0	16	0	36	0	2812	4	752	0	3	404	0
229	RSB241-153	S2081	Cilazapril Monohydrate	1	No info	No info	No info	NA from Selleck now. Cilazapril is an ACE inhibtor class drug used in the treatment of hypertension and heart failure.	Angiotensin	ACE	ACE inhibitor	No	No	No	155004	306	0	0	5	0	303	0	6	0	1154	0	61	0	0	114	0	9857	0	2948	291	363	3	0	2	0	19	0	2813	2	673	2	1	272	0
230	RSB241-235	S1675	Lubiprostone	1	FDA,DMF,NDC,PMDA,HMA	Transmembrane Transporters	Marketed	Lubiprostone is an activator of ClC-2 chloride channels, used in the management of idiopathic chronic constipation.	Transmembrane Transporters	Chloride Channel	Chloride channel activator	Yes	No	No	156261	472	0	0	4	0	470	0	11	0	1526	1	82	0	0	103	0	11822	0	1960	134	85	0	0	2	0	18	0	1951	3	723	0	6	266	0
231	RSB241-300	S2860	IEM 1754 2HBr	1	No info	No info	No info	IEM 1754 2HBr is a selective AMPA/kainate receptor blockers for GluR1 and GluR3 with IC50 of 6 μM.	Neuronal Signaling	GluR	AMPA receptor blocker	No	No	No	156529	352	0	0	3	0	351	0	9	0	1304	0	76	0	0	91	0	10956	0	2544	180	239	1	0	8	0	16	0	2234	4	667	0	5	278	0
232	RSB241-117	S2020	Formoterol Hemifumarate	1	FDA,DMF,EMA,HMA,CFDA,NDC,PMDA	Neurological Disease	Marketed	Formoterol Hemifumarate is a potent, selective and long-acting β2-adrenoceptor agonist used in the management of asthma and chronic obstructive pulmonary disease(COPD).	Neuronal Signaling	Adrenergic Receptor	Adrenergic receptor antagonist	No	No	No	157360	413	0	0	3	0	409	0	5	0	1357	0	64	0	0	138	0	10596	0	2429	234	108	1	0	5	0	24	0	2712	5	1602	1	6	353	0
233	RSB241-53	S1894	Valsartan	1	FDA,DMF,EMA,HMA,CFDA,NDC,PMDA	Cardiovascular Disease	Marketed	Valsartan is a selective angiotensin II receptor antagonist, used to treat high blood pressure and congestive heart failure.	Endocrinology & Hormones	RAAS	ACE inhibitor	No	No	No	157845	386	0	0	9	0	386	0	7	0	1296	0	77	0	0	103	0	11429	0	2703	249	123	2	0	1	0	18	0	2766	5	921	0	10	280	0
234	RSB241-86	S2892	VU 0361737	1	No info	No info	No info	VU 0361737 is a selective positive allosteric modulator (PAM) for mGlu4 receptor with EC50 of 240 nM and 110 nM at human and rat receptors, respectively, displays weak activity at mGlu5 and mGlu8 receptors, is inactive at mGlu1, mGlu2, mGlu3, mGlu6 and mGlu7 receptors, can penetrate into CNS.	Neuronal Signaling	GluR	mGlu receptor agonist	Yes	Yes	No	158596	449	0	0	1	0	447	0	13	0	1350	0	104	0	0	106	0	10013	0	2132	146	172	0	0	3	0	38	0	1754	5	627	0	2	335	0
235	RSB241-46	S2443	Tolbutamide	1	FDA,DMF,CFDA,NDC	Cancer	Marketed	Tolbutamide is an inhibitor of potassium channel, used for type II diabetes.	Transmembrane Transporters	Potassium Channel	Potassium channel blocker	Yes	No	No	160430	379	0	0	1	0	379	0	2	0	1348	0	77	0	0	64	0	8930	0	2926	198	329	0	0	17	0	15	0	2702	3	661	1	2	275	0
236	RSB241-134	S2610	Lonidamine	1	DMF	Cancer	Marketed	Lonidamine is an orally administered small molecule hexokinase inactivator.	Others	Others	Hexokinase inactivator	Yes	No	Yes	162604	394	0	0	3	0	394	0	6	0	1254	0	78	0	0	93	0	9986	0	2857	239	327	0	0	3	0	17	0	2815	1	899	0	5	368	0
237	RSB241-320	S3080	Etravirine (TMC125)	1	FDA,DMF,EMA,NDC,PMDA	Neurological Disease	Marketed	Etravirine (TMC125) is a non-nucleoside reverse transcriptase inhibitor (NNRTI) used for the treatment of HIV.	Microbiology	Reverse Transcriptase	Reverse transcriptase inhibitor	No	No	No	166356	476	0	0	2	0	474	0	7	1	1431	0	147	0	0	207	0	11858	0	2480	216	299	0	0	9	0	34	0	2070	5	869	3	3	236	0
238	RSB241-214	S3015	Amoxicillin	1	FDA,DMF,CFDA,NDC,PMDA,HMA	Infection	Marketed	Amoxicillin is a moderate-spectrum, bacteriolytic, β-lactam antibiotic used to treat bacterial infections caused by susceptible microorganisms.	Microbiology	Anti-infection	Antibiotic	No	No	No	170177	610	0	0	4	0	609	0	12	0	1655	0	117	0	0	149	0	12628	0	2784	240	63	0	0	5	0	22	0	3196	10	1008	0	10	428	0
239	RSB241-276	S3053	Azelnidipine	1	CFDA,PMDA	Neurological Disease	Marketed	Azelnidipine is a dihydropyridine calcium channel blocker.	Transmembrane Transporters	Calcium Channel	Calcium channel blocker	No	No	No	170999	475	0	0	3	0	473	0	9	0	1470	0	101	0	0	121	0	10661	0	3261	191	30	1	0	19	0	46	0	3307	1	779	0	4	458	0
240	RSB241-87	S1960	Pranoprofen	1	CFDA,PMDA	Inflammation	Marketed	Pranoprofen is a non-steroidal COX inhibitor, used as an anti-inflammatory drug in ophthalmology.	Neuronal Signaling	COX	COX inhibitor	No	Yes	No	171154	420	0	0	13	0	418	0	16	0	1376	0	87	0	0	73	1	10743	0	3025	220	408	0	0	9	0	12	0	2604	2	779	1	10	301	0
241	RSB241-70	S2491	Nitrendipine	1	DMF,CFDA,PMDA,HMA	Neurological Disease	Marketed	Nitrendipine is a dihydropyridine calcium channel blocker with an IC50 of 95 nM.	Transmembrane Transporters	Calcium Channel,Autophagy	Calcium channel blocker	No	No	No	172184	554	0	0	6	0	553	0	10	0	1540	0	81	0	0	77	0	9164	0	3359	212	253	0	0	6	0	20	0	3322	3	844	0	4	427	0
242	RSB241-150	S2912	WZ811	1	No info	No info	No info	WZ811 is a highly potent competitive CXCR4 antagonist with EC50 of 0.3 nM.	GPCR & G Protein	CXCR	CXCR4 inhibitor	No	No	No	173571	466	0	0	3	0	463	0	15	0	1521	0	92	0	0	158	0	12011	0	2740	212	57	1	0	6	0	31	0	3113	5	990	0	7	409	0
243	RSB241-83	S1958	Sulbactam	1	FDA,DMF,CFDA,NDC,HMA	Infection	Marketed	Sulbactam is a beta-lactamase inhibitor with an average IC50 of 0.8 μM.	Microbiology	Anti-infection	β-lactamase inhibitor	No	No	No	178245	330	0	0	5	0	330	0	19	0	1364	0	80	0	0	112	0	10791	0	2739	233	275	1	0	7	0	27	0	2737	6	804	0	5	359	0
244	RSB241-330	S2867	WHI-P154	1	No info	No info	No info	WHI-P154 is a potent JAK3 inhibitor with IC50 of 1.8 μM, no activity against JAK1 or JAK2, also inhibits EGFR, Src, Abl, VEGFR and MAPK, prevents Stat3, but not Stat5 phosphorylation.	JAK/STAT	EGFR,JAK	JAK inhibitor	No	No	Yes	179102	520	0	0	2	0	520	0	7	0	1508	0	91	0	0	103	0	12004	0	3194	234	273	0	0	5	0	30	0	3430	3	857	1	7	416	0
245	RSB241-151	S2080	Clevidipine Butyrate	1	DMF,HMA	Cardiovascular Disease	Marketed	Clevidipine Butyrate is a dihydropyridine calcium channel blocker, uses as an agent for the reduction of blood pressure.	Transmembrane Transporters	Calcium Channel	Calcium channel blocker	No	No	No	179219	393	0	0	4	0	390	0	9	0	1368	0	81	0	0	126	0	11452	0	3335	272	169	2	0	6	0	25	0	3335	7	1064	0	9	356	0
246	RSB241-282	S3060	Medetomidine HCl	1	CFDA	Inflammation	Marketed	Medetomidine is a selective α2-adrenoceptor agonist, with Ki of 1.08 nM, exhibts 1620-fold selectivity over α1-adrenoceptor.	Neuronal Signaling	Adrenergic Receptor	Adrenergic receptor agonist	No	No	No	185866	556	0	0	2	0	556	0	5	0	1684	0	148	0	0	182	0	14275	0	2584	212	198	1	0	7	0	26	0	2211	1	784	1	7	304	0
247	RSB241-165	S1432	Sumatriptan Succinate	1	FDA,DMF,CFDA,NDC,PMDA,HMA	Neurological Disease	Marketed	Sumatriptan Succinate is a triptan sulfa drug containing a sulfonamide group for the treatment of migraine headaches.	Neuronal Signaling	5-HT Receptor	5-HT receptor agonist	Yes	Yes	No	186678	414	0	0	6	0	414	0	9	0	1455	0	49	0	0	111	0	12121	0	2899	315	58	0	0	11	0	22	0	3138	4	1013	1	3	308	0
248	RSB241-294	S2857	(-)-Dizocilpine (MK 801) Maleate	1	No info	No info	No info	(-)-Dizocilpine (MK 801, Dizocilpine, C13737) Maleate is a potent N-methyl-D-aspartate (NMDA) receptor antagonist with Ki of 30.5 nM.	Neuronal Signaling	NMDAR	NMDA receptor antagonist	No	No	No	188071	372	0	0	1	0	369	0	9	0	1337	0	82	0	0	164	0	12985	0	2380	263	39	0	0	3	0	23	0	2698	2	1011	1	5	384	0
249	RSB241-318	S3079	Atovaquone	1	FDA,DMF,NDC,PMDA,HMA	Neurological Disease	Marketed	Atovaquone is a medication used to treat or prevent for pneumocystis pneumonia, toxoplasmosis, malaria, and babesia.	Microbiology	Anti-infection	Antiprotozoal	Yes	No	No	188274	601	0	0	4	0	600	0	11	0	1655	0	110	0	0	103	0	11817	0	2769	163	320	1	0	10	0	24	0	2589	7	768	0	10	357	0
250	RSB241-159	S2092	Detomidine HCl	1	DMF	Cardiovascular Disease	Marketed	Detomidine HCl produce dose-dependent sedative and analgesic effects, mediatated by activation of α2 catecholamine receptors.	Neuronal Signaling	Adrenergic Receptor	Catecholamine agonist	No	No	No	190310	415	0	0	7	0	415	0	11	0	1598	0	78	0	0	133	0	11716	0	2966	224	375	0	0	5	0	21	0	2671	2	807	0	11	326	0
251	RSB241-59	S1913	Tropicamide	1	FDA,DMF,CFDA,NDC,PMDA,HMA	Neurological Disease	Marketed	Tropicamide is an anticholinergic and a muscarinic receptor subtype M4-preferring antagonist with IC50 of 8.0 nM.	Neuronal Signaling	AChR	Muscarinic receptor antagonist	Yes	Yes	No	190441	569	0	0	1	0	564	0	6	0	1847	0	73	0	0	62	0	10914	0	3728	241	279	1	0	10	0	39	0	3854	5	1194	4	4	345	0
252	RSB241-301	S1808	Nifedipine	1	FDA,DMF,CFDA,NDC,PMDA,HMA	Cardiovascular Disease	Marketed	Nifedipine is a dihydropyridine calcium channel blocker, used to lower hypertension and to treat angina.	Transmembrane Transporters	Calcium Channel	Calcium channel blocker	No	No	Yes	191917	450	0	0	3	0	448	0	6	0	1690	0	84	0	0	95	1	12496	0	3458	246	280	2	0	9	0	30	0	3505	4	1409	3	7	382	0
253	RSB241-344	S3104	Moguisteine	1	marketed in Italy	Respiratory Disease	Marketed	Moguisteine is a novel peripheral non-narcotic antitussive drug.	Others	Others	Antitussive	No	No	No	195723	601	0	0	3	0	599	0	9	0	1716	0	86	0	0	108	0	12036	0	2765	187	320	3	0	7	0	24	0	2455	2	664	0	3	387	0
254	RSB241-157	S2085	Trimebutine	1	DMF,CFDA,PMDA	Gastroenterology	Marketed	Trimebutine is an agonist of peripheral mu, kappa and delta opiate receptors, used as spasmolytic agent for treatment of both acute and chronic abdominal pain.	Neuronal Signaling	Opioid Receptor	Muscarinic receptor antagonist	No	No	No	195777	407	0	0	5	0	402	0	11	0	1550	0	75	0	0	130	0	12475	0	3807	310	462	1	0	7	0	25	0	3432	6	1040	2	7	339	0
255	RSB241-206	S2817	Torin 2	1	No info	No info	No info	Torin 2 is a potent and selective mTOR inhibitor with IC50 of 0.25 nM in p53−/− MEFs cell line; 800-fold greater selectivity for mTOR than PI3K and improved pharmacokinetic properties. Inhibition of ATM/ATR/DNA-PK with EC50 of 28 nM/35 nM/118 nM,in PC3 cell lines respectively. Torin 2 decreases cell viability and induces autophagy and apoptosis.	PI3K/Akt/mTOR	Apoptosis related,ATM/ATR,Autophagy,DNA-PK,mTOR	mTOR inhibitor	No	No	Yes	196311	499	0	0	5	0	498	0	5	0	1445	0	123	0	0	108	0	10132	0	2848	251	529	6	0	9	0	34	0	3006	4	904	3	11	388	0
256	RSB241-236	S2828	JNJ-1661010	1	No info	No info	No info	JNJ-1661010 (Takeda-25) is a potent and selective FAAH inhibitor with IC50 of 10 nM (rat) and 12 nM (human), exhibits >100-fold selectivity for FAAH-1 when compared to FAAH-2.	Metabolism	FAAH	FAAH inhibitor	No	Yes	No	199358	438	0	0	8	0	437	0	9	0	1666	0	65	0	0	95	0	12717	0	2803	193	246	1	0	4	0	24	0	2722	8	868	1	5	344	0
257	RSB241-210	S2930	Pifithrin-μ	1	No info	No info	No info	Pifithrin-μ (NSC 303580, PFTμ, 2-Phenylethynesulfonamide) is a specific p53 inhibitor by reducing its affinity to Bcl-xL and Bcl-2, and also inhibits HSP70 function and autophagy.	Apoptosis	Autophagy,HSP (HSP90),p53	p53 inhibitor	No	No	No	199750	513	0	0	1	0	512	0	10	0	1469	0	120	0	0	169	0	12325	0	3419	229	256	2	0	19	1	30	1	3543	3	982	1	4	487	0
258	RSB241-141	S1374	Doripenem Hydrate	1	FDA,DMF,EMA,NDC,PMDA	Infection	Marketed	Doripenem Hydrate is an ultra-broad-spectrum injectable antibiotic, used to treat complicated intra-abdominal infections and complicated urinary tract infections.	Microbiology	Anti-infection	Antibiotic	No	No	No	201669	653	0	0	5	0	651	0	5	0	1729	0	74	0	1	68	0	12786	0	2938	214	220	4	0	10	0	30	0	3218	5	1559	6	6	343	0
259	RSB241-147	S2069	Argatroban	1	FDA,DMF,CFDA,NDC,PMDA,HMA	Cardiovascular Disease	Marketed	Argatroban is a potent and selective synthetic thrombin inhibitor with Ki ranging from 5 nM to 39 nM, used as an anticoagulant.	Others	Thrombin	Thrombin inhibitor	No	No	No	204070	555	0	0	7	0	552	0	15	0	1554	0	86	0	0	151	0	12434	0	4032	371	360	1	0	17	0	31	0	4070	3	1104	3	7	425	0
260	RSB241-79	S1256	Rufinamide	1	FDA,DMF,EMA,NDC,PMDA	Neurological Disease	Marketed	Rufinamide is a voltage-gated sodium channel blocker, used an anticonvulsant medication.	Transmembrane Transporters	Sodium Channel	Sodium channel blocker	Yes	Yes	No	204526	631	0	0	6	0	629	0	9	0	1813	0	114	0	0	149	0	11666	0	3795	261	370	1	0	6	0	20	0	3945	5	1058	3	9	341	0
261	RSB241-127	S2051	Captopril	1	FDA,DMF,CFDA,NDC,PMDA,HMA	Metabolic Disease	Marketed	Captopril is an angiotensin-converting enzyme (ACE) inhibitor with IC50 of 6 nM.	Endocrinology & Hormones	RAAS	ACE inhibitor	Yes	No	No	214228	617	0	0	4	0	614	0	14	0	1957	0	127	0	0	134	0	13266	0	3884	319	394	0	0	10	1	30	1	3524	12	1013	0	11	359	0
262	RSB241-125	S2046	Pioglitazone HCl	1	FDA,DMF,EMA,HMA,CFDA,NDC,PMDA	Metabolic Disease	Marketed	Pioglitazone HCl is a selective peroxisome proliferator-activated receptor-gamma (PPARgamma) agonist, used to treat diabetes.	Metabolism	P450 (e.g. CYP17)	PPAR agonist	Yes	No	No	215082	545	0	0	3	0	541	0	5	0	1748	0	58	0	0	120	0	12761	0	4021	322	506	3	0	10	0	20	0	4038	3	1099	2	8	395	0
263	RSB241-218	S3034	Sitaxentan sodium	1	No info	No info	Phase 3	NA from Selleck now. Sitaxentan was marketed under the trade name Thelin for the treatment of pulmonary arterial hypertension (PAH) by Encysive Pharmaceuticals until Pfizer purchased Encysive in February 2008. In 2010, Pfizer voluntarily removed sitaxentan from the market over concerns of hepatotoxicity.	pulmonary vasoconstriction	endothelin receptor	Endothelin receptor antagonist	Yes	No	No	216285	711	0	0	6	0	709	0	14	0	2002	0	183	0	0	197	0	16027	0	3482	265	344	2	0	8	0	29	0	2936	2	1065	3	11	332	0
264	RSB241-226	S2819	AM251	1	No info	No info	No info	AM251 block the inhibitory effects of endocannabinoids and synthetic cannabinoid agonists on transmitter release through an action at presynaptic cannabinoid 1 receptors in brain.	GPCR & G Protein	Cannabinoid Receptor	Cannabinoid receptor agonist	No	No	No	217379	661	0	0	8	0	659	0	10	0	1739	0	153	0	0	140	0	13977	0	3090	201	267	0	0	4	0	30	0	2534	5	980	0	6	331	0
265	RSB241-285	S2317	L-(+)-Rhamnose Monohydrate	1	No info	No info	No info	L(+)-Rhamnose (Rham) is a naturally-occurring deoxy sugar that is found primarily in plants and some bacteria.	Others	Others	Sugar	Yes	No	No	220068	1045	0	0	3	0	1042	0	24	0	2275	1	209	0	0	192	0	14344	0	3758	267	453	1	0	7	0	33	0	3060	14	2101	4	7	438	0
266	RSB241-308	S3071	Vanillin	1	DMF,CFDA	Others	Marketed	Vanillin, 4-hydroxy-3-methoxybenzaldehyde, is a food additive.	Others	Others	Benzaldehyde	No	No	No	221717	633	0	0	9	0	628	0	11	0	1685	0	115	0	0	156	0	12708	0	3451	208	40	2	0	29	0	62	0	4188	6	871	0	4	628	0
267	RSB241-348	S3106	Pidotimod	1	CFDA	Immunology	Marketed	Pidotimod is an immunostimulant.	Immunology & Inflammation	Immunology & Inflammation related	Immunostimulant	No	No	No	229964	609	0	0	2	0	606	0	10	0	1848	0	126	0	0	115	0	14979	0	3792	315	496	3	0	8	0	30	0	3507	7	935	1	9	485	0
268	RSB241-342	S3100	2-Thiouracil	1	DMF	Others	Marketed	2-Thiouracil is a thiolated uracil derivative that is a known antihyperthyroid agent.	Others	Others	Thyroid inhibitor	No	No	No	230725	577	0	0	1	0	573	0	14	0	1842	0	105	0	0	119	0	15354	0	2592	223	34	0	0	6	0	33	0	3083	7	1022	2	10	471	0
269	RSB241-350	S3113	Pyridoxine HCl	1	FDA,DMF,NDC,PMDA,HMA	Endocrinology	Marketed	Pyridoxine HCl is a form of vitamin B6.	Metabolism	Vitamin	Vitamin	Yes	No	No	234778	680	1	0	2	0	676	0	21	0	2026	0	136	0	0	144	0	15320	0	3807	264	466	2	0	7	0	30	0	3360	9	962	3	14	429	0
270	RSB241-334	S2870	TG100713	1	No info	No info	No info	TG100713 is a pan-PI3K inhibitor against PI3Kγ, PI3Kδ, PI3Kα and PI3Kβ with IC50 of 50 nM, 24 nM, 165 nM and 215 nM, respectively.	PI3K/Akt/mTOR	PI3K	PI3K inhibitor	No	No	Yes	244847	801	0	0	1	0	800	0	19	0	2209	0	105	0	0	110	0	15436	0	3561	211	250	2	0	13	0	32	0	3298	3	948	4	8	373	0
271	RSB241-113	S2013	PF-573228	1	No info	No info	No info	PF-573228 is an ATP-competitive inhibitor of FAK with IC50 of 4 nM in a cell-free assay, ~50- to 250-fold selective for FAK than Pyk2, CDK1/7 and GSK-3β. PF-573228 induces apoptosis.	Angiogenesis, Cytoskeleton	Apoptosis related,FAK	FAK inhibitor	No	No	Yes	245817	829	0	0	4	0	828	0	19	0	2143	0	174	0	0	194	0	17268	0	4079	311	200	1	0	9	0	38	0	3884	4	1533	1	4	514	0
272	RSB241-290	S2855	MRS 2578	1	No info	No info	No info	MRS2578 is a potent P2Y6 receptor antagonist with IC50 of 37 nM, exhibits insignificant activity at P2Y1, P2Y2, P2Y4,and P2Y11 receptors.	Neuronal Signaling	P2 Receptor	P2Y receptor antagonist	No	No	No	246764	687	0	0	4	0	685	0	12	0	1974	0	137	0	0	131	0	13657	0	3636	299	279	1	0	7	1	30	0	3620	2	1133	2	14	537	0
273	RSB241-208	S2818	Tacedinaline (CI994)	1	No info	No info	Phase 3	Tacedinaline (CI994, PD-123654, GOE-5549, Acetyldinaline) is a selective class I HDAC inhibitor with IC50 of 0.9, 0.9, 1.2, and >20 μM for human HDAC 1, 2, 3, and 8, respectively. Phase 3.	Epigenetics	HDAC	HDAC inhibitor	No	No	No	287235	1130	0	0	7	0	1126	0	22	0	2434	0	229	0	0	236	0	17645	0	4410	240	482	4	0	17	0	44	0	3546	3	2451	0	4	340	0
274	RSB241-269	S1759	Pitavastatin Calcium	1	FDA,DMF,CFDA,NDC,PMDA,HMA	Cardiovascular Disease	Marketed	Pitavastatin calcium, a novel member of the medication class of statins, is a calcium salt formulation of pitavastatin which is a highly effective HMG-CoA reductase inhibitor.	Metabolism	HMG-CoA Reductase	HMG-CoA reductase inhibitor	Yes	No	Yes	291700	1087	0	0	6	0	1085	0	26	0	3044	0	165	0	0	142	0	17130	0	4333	245	258	0	0	6	0	45	0	4948	16	1255	0	12	724	0
275	RSB241-336	S2871	T0070907	1	No info	No info	No info	T0070907 is a potent and selective PPARγ inhibitor with IC50 of 1 nM in a cell-free assay, with a >800-fold selectivity over PPARα and PPARδ. T0070907 significantly decreases the levels of DNA-PKcs and RAD51 proteins in ME-180 and SiHa cells.	DNA Damage	DNA-PK,PPAR,RAD51	PPAR antagonist	No	No	Yes	315181	1134	0	0	8	0	1126	0	29	0	2515	0	320	0	0	215	0	16736	0	4469	259	510	1	0	5	1	62	1	3420	5	972	2	10	463	0
276	RSB241-304	S2862	VU 0364770	1	No info	No info	No info	VU 0364770 is a positive allosteric modulator(PAM) of mGlu4 with EC50 of 1.1 μM, exhibits insignificant activity at 68 other receptors, including other mGlu subtypes.	Neuronal Signaling	GluR	mGlu receptor agonist	No	No	No	365516	1163	0	0	13	0	1157	0	34	0	3079	0	317	0	0	285	0	20119	0	4695	306	541	0	0	15	0	69	0	3872	11	1337	3	12	603	0
277	RSB163-367	S7071	(+)-Bicuculline	2	No info	No info	No info	(+)-Bicuculline (d-Bicuculline) is a competitive antagonist of GABAA receptors with IC50 of 2 μM, also blocks Ca(2+)-activated potassium channels.	Neuronal Signaling	ADC Cytotoxin,GABA Receptor	Potassium channel blocker	No	No	No	1674	1	0	0	0	0	1	0	0	0	7	0	0	0	0	5	0	57	0	26	4	3	0	0	2	0	3	0	27	0	11	0	0	3	0
278	RSB163-42	S3188	(+,-)-Octopamine HCl	2	NDC	Immunology	Marketed	Octopamine (OA), a biogenic monoamine structurally related to noradrenaline, acts as a neurohormone, a neuromodulator and a neurotransmitter in invertebrates.	Neuronal Signaling	Dopamine Receptor	Monoamine	No	No	No	1649	1	0	0	0	0	1	0	0	0	7	0	0	0	0	3	0	34	0	26	1	0	0	0	0	0	3	0	13	0	6	0	0	9	0
279	RSB163-338	S4926	(R)-Nepicastat HCl	2	No info	No info	No info	(R)-Nepicastat HCl (RS-25560-198), the R-enantiomer of Nepicastat HCl, is a potent and selective inhibitor with IC50 of 25.1 nM and 18.3 nM for bovine and human dopamine-β-hydroxylase, with negligible affinity for twelve other enzymes and thirteen neurotransmitter receptors.	Metabolism	Hydroxylase	Dopamine-β-hydroxylase inhibitor	No	No	No	9855	10	0	0	0	0	10	0	0	0	29	0	1	0	0	13	0	304	0	145	20	26	0	0	3	0	25	0	101	0	39	0	0	21	0
280	RSB163-206	S4010	Acebutolol HCl	2	FDA,DMF,NDC,PMDA,HMA	Neurological Disease	Marketed	Acebutolol is a β-adrenergic receptors antagonist used in the treatment of hypertension, angina pectoris and cardiac arrhythmias.	Neuronal Signaling	Adrenergic Receptor	Adrenergic receptor antagonist	No	No	No	5833	4	0	0	0	0	4	0	0	0	29	0	1	0	0	14	0	191	0	78	18	10	0	0	2	0	9	0	53	1	17	0	0	15	0
281	RSB163-222	S4031	Aclidinium Bromide	2	FDA,DMF,EMA,NDC,PMDA	Neurological Disease	Marketed	Aclidinium Bromide inhibits human muscarinic AChR M1, M2, M3, M4 and M5 with Ki of 0.1 nM, 0.14 nM, 0.14 nM, 0.21 nM and 0.16 nM, respectively.	Neuronal Signaling	AChR	Muscarinic receptor antagonist	Yes	Yes	No	3262	4	0	0	0	0	4	0	0	0	12	0	0	0	0	5	0	80	0	40	5	2	0	0	0	0	7	0	31	0	9	0	0	8	0
282	RSB163-40	S3185	Adrenalone HCl	2	DMF,HMA	Cardiovascular Disease	Marketed	Adrenalone is an adrenergic agonist used as a topical vasoconstrictor and hemostatic, mainly acts on alpha-1 adrenergic receptors.	Neuronal Signaling	Adrenergic Receptor	Adrenergic receptor agonist	No	No	No	3574	3	0	0	0	0	3	0	0	0	15	0	0	0	0	7	0	132	0	72	10	4	0	0	5	0	5	0	53	0	22	0	0	7	0
283	RSB163-153	S4257	Alizapride HCl	2	CFDA	Neurological Disease	Marketed	Alizapride HCl is a dopamine receptor antagonist used for the theropy of nausea and vomiting.	Neuronal Signaling	Dopamine Receptor	Dopamine receptor antagonist	Yes	No	No	5816	9	0	0	0	0	9	0	0	0	39	0	3	0	0	30	0	254	0	133	14	17	2	0	4	0	13	0	97	0	24	0	1	26	0
284	RSB163-275	S4149	Amfenac Sodium Monohydrate	2	PMDA	Inflammation	Marketed	Amfenac Sodium monohydrate is a non-steroidal analgesic anti-inflammatory drug with acetic acid moiety. The IC50 values for COX1 and COX2 is 250 nM and 150 nM, respectively.	Neuronal Signaling	COX	COX inhibitor	No	Yes	No	8168	10	0	0	0	0	10	0	0	0	30	0	0	0	0	4	0	250	0	111	14	7	0	0	4	0	18	0	82	0	21	0	0	26	0
285	RSB163-196	S3209	Amidopyrine	2	No info	No info	No info	NA from Selleck now. Aminophenazone (=Amidopyrine=Aminopyrine) is a pyrazolone with analgesic, anti-inflammatory, and antipyretic properties that carries a risk of agranulocytosis. In biomedical applications, radiolabelled (13C-labeled) aminophenazone has been used in breath tests to measure the cytochrome P-450 metabolic activity in liver function tests.	analgesic, anti-inflammatory, and antipyretic	Others	Analgesic	Yes	No	No	3525	5	0	0	0	0	4	0	0	0	20	0	0	0	0	5	0	107	0	37	4	8	0	0	3	0	17	0	43	0	9	0	0	11	0
286	RSB163-137	S4198	Aminothiazole	2	No info	No info	No info	Aminothiazole(2-Aminothiazole,2-Thiazolylamine) can be used as a thyroid inhibitor and it has antibacterial activity.	Microbiology	Bacterial	Thyroid inhibitor	No	No	No	2688	0	0	0	0	0	0	0	0	0	13	0	0	0	0	6	0	102	0	36	7	5	0	0	1	0	9	0	26	0	8	0	0	5	0
287	RSB163-39	S3183	Amitriptyline HCl	2	FDA,DMF,CFDA,NDC,PMDA,HMA	Neurological Disease	Marketed	Amitriptyline inhibits serotonin receptor, norepinephrine receptor, 5-HT4, 5-HT2 and sigma 1 receptor with IC50 of 3.45 nM, 13.3 nM, 7.31 nM, 235 nM and 287 nM, respectively.	Neuronal Signaling	5-HT Receptor	5-HT receptor antagonist	Yes	Yes	No	4629	5	0	0	0	0	5	0	0	0	31	0	2	0	0	11	0	130	0	57	15	4	0	0	0	0	10	0	51	0	9	0	1	7	0
288	RSB163-32	S3170	Ampicillin sodium	2	FDA,DMF,CFDA,NDC,PMDA,HMA	Infection	Marketed	Ampicillin is a beta-lactam antibiotic that is part of the aminopenicillin family.	Microbiology	Anti-infection	Antibiotic	No	No	No	2671	2	0	0	0	0	2	0	0	0	24	0	0	0	0	5	0	70	0	59	9	8	0	0	2	0	2	0	50	0	18	0	0	5	0
289	RSB163-207	S4011	Ampiroxicam	2	PMDA	Cardiovascular Disease	Marketed	Ampiroxicam is a nonselective cyclooxygenase inhibitor uesd as anti-inflammatory drug.	Neuronal Signaling	COX	COX inhibitor	No	Yes	No	4421	8	0	0	0	0	8	0	0	0	28	0	1	0	0	6	0	99	0	45	7	2	0	0	1	0	5	0	44	0	12	0	0	11	0
290	RSB163-272	S4144	Amprolium HCl	2	DMF	Metabolic Disease	Marketed	Amprolium chloride is a thiamin antagonist, which prevents carbohydrate synthesis by blocking thiamine uptake.	Metabolism	Vitamin	Thiamin antagonist	No	No	No	1794	2	0	0	0	0	2	0	0	0	12	0	1	0	0	3	0	33	0	21	2	4	0	0	1	0	3	0	16	0	9	0	0	5	0
291	RSB163-138	S4199	Antazoline HCl	2	FDA,CFDA	Inflammation	Marketed	Antazoline HCl is a first generation antihistamine, binding to the histamine H1 receptor and blocking the action of endogenous histamine.	Neuronal Signaling	Histamine Receptor	Histamine receptor antagonist	Yes	No	No	4032	2	0	0	0	0	2	0	0	0	18	0	0	0	0	12	0	143	0	63	8	8	0	0	2	0	5	0	49	0	16	0	0	11	0
292	RSB163-23	S3150	Articaine HCl	2	FDA,DMF,CFDA,NDC,HMA	Neurological Disease	Marketed	Articaine is a dental local anesthetic which contains an additional ester group that is metabolized by estearases in blood and tissue.	Others	Others	Anesthetic	No	No	No	4560	10	0	0	0	0	10	0	0	0	41	0	2	0	0	6	0	139	0	80	12	8	0	0	0	0	5	0	81	0	7	0	0	6	0
293	RSB163-213	S4019	Avanafil	2	FDA,DMF,EMA,NDC	Cardiovascular Disease	Marketed	Avanafil is a highly selective PDE5 inhibitor with IC50 of 5.2 nM, >121-fold selectivity over other PDEs.	Metabolism	PDE	PDE inhibitor	No	No	No	2305	2	0	0	1	0	2	0	0	0	12	0	1	0	0	4	0	79	0	25	4	3	0	0	1	0	4	0	27	0	5	0	0	8	0
294	RSB163-46	S3196	Azacyclonol	2	No info	No info	No info	Azacyclonol (MER 17, MDL 4829), also known as γ-pipradol, is a drug used to diminish hallucinations in psychotic individuals.	Neuronal Signaling	5-HT Receptor	Ataractive	No	Yes	No	1935	1	0	0	0	1	0	0	0	0	7	0	1	0	0	6	0	47	0	25	6	1	0	0	3	0	6	0	11	0	4	0	0	4	0
295	RSB163-133	S4194	Azaguanine-8	2	No info	No info	No info	Azaguanine-8 (NSC-749, SF-337, SK 1150) is a purine analogs showing antineoplastic activity by competing with guanine in the metabolism.	Others	DNA/RNA Synthesis	Nucleotide analog	Yes	No	No	1841	1	0	0	0	0	1	0	0	0	2	0	0	0	0	1	0	58	0	33	7	3	0	0	1	0	7	0	13	0	7	0	0	8	0
296	RSB163-298	S4219	Azaperone	2	DMF	Neurological Disease	Marketed	Azaperone crosses the blood-brain barrier and binds to both DI and D2 receptors, being an antagonist of Dopamine receptors with sedative and antiemetic effects, which is used mainly as a tranquilizer in veterinary medicine.	Neuronal Signaling	Dopamine Receptor	Dopamine receptor antagonist	Yes	Yes	No	4876	3	0	0	0	0	3	0	0	0	16	0	0	0	0	9	0	150	0	77	6	2	0	0	5	0	19	0	44	0	8	0	1	15	0
297	RSB163-356	S7040	AZD3514	2	No info	No info	Phase 1	AZD3514 is a potent and oral androgen receptor downregulator with Ki of 2.2 μM and has ability of reducing AR protein expression.Phase 1.	Endocrinology & Hormones	Androgen Receptor	Androgen receptor agonist	No	No	No	3623	1	0	0	0	0	1	0	0	0	9	0	1	0	0	14	0	125	0	65	6	5	0	0	1	0	14	0	55	0	10	0	0	18	0
298	RSB163-45	S3195	Azlocillin sodium salt	2	FDA,CFDA	Neurological Disease	Marketed	Azlocillin is an acylampicillin with a broad spectrum against bacteria.	Microbiology	Anti-infection	Antibiotic	No	No	No	5917	8	0	0	0	0	8	0	0	0	37	0	0	0	0	9	0	166	0	82	14	9	0	0	0	0	9	0	51	1	10	0	1	21	0
299	RSB163-273	S4146	Bacitracin	2	FDA,DMF,CFDA,NDC	Infection	Marketed	Bacitracin is a mixture of related cyclic polypeptides produced by organisms of the licheniformis group of Bacillus subtilis var Tracy, which disrupts both gram positive and gram negative bacteria by interfering with cell wall and peptidoglycan synthesis.	Microbiology	Anti-infection	Antibiotic	No	No	No	1359	1	0	0	0	0	1	0	0	0	19	0	0	0	0	0	0	16	0	8	2	1	0	0	0	0	0	0	6	0	7	0	1	0	0
300	RSB163-292	S4210	Benzocaine	2	DMF,CFDA,NDC	Neurological Disease	Marketed	Benzocaine is the ethyl ester of p-aminobenzoic acid (PABA), it is a local anesthetic commonly used as a topical pain reliever or in cough drops.	Transmembrane Transporters	Sodium Channel	Anesthetic	Yes	No	No	4098	3	0	0	0	0	3	0	0	0	17	0	1	0	0	12	0	135	0	73	19	6	0	0	4	0	23	0	64	0	15	0	0	14	0
301	RSB163-105	S4161	Benzoic Acid	2	DMF,CFDA,NDC,PMDA	Neurological Disease	Marketed	Benzoic acid is a colorless crystalline solid and a simple aromatic carboxylic acid, used as a food preservative.	Others	Others	Food preservative	Yes	No	No	8071	15	0	0	0	0	14	0	0	0	65	0	0	0	0	11	0	296	0	163	8	11	0	0	3	0	13	0	148	0	36	0	0	41	0
302	RSB163-30	S3163	Benztropine mesylate	2	FDA,DMF,NDC	Neurological Disease	Marketed	Benztropine is a dopamine transporter (DAT) inhibitor with IC50 of 118 nM.	Neuronal Signaling	Dopamine Receptor	Dopamine receptor antagonist	Yes	Yes	No	2224	3	0	0	0	0	3	0	0	0	11	0	0	0	0	2	0	62	0	21	4	2	0	0	0	0	1	0	24	0	5	0	0	9	0
303	RSB163-315	S4239	Bergapten	2	No info	No info	No info	Bergapten is a psoralen that can be photoactivated and is capable of crossing-linking DNA, covalently modifying proteins and lipids, and consequently inhibiting cell replication.	DNA Damage	DNA/RNA Synthesis	DNA crosslinker	No	No	No	3341	1	0	0	0	0	1	0	0	0	7	0	0	0	0	3	0	90	0	41	9	7	0	0	1	0	4	0	31	0	16	0	0	7	0
304	RSB163-35	S3176	Betahistine 2HCl	2	DMF,CFDA,PMDA,HMA	Neurological Disease	Marketed	Betahistine is a histamine H3 receptor inhibitor with IC50 of 1.9 μM.	Neuronal Signaling	Histamine Receptor	Histamine receptor antagonist	Yes	No	No	5178	8	0	0	0	0	8	0	0	0	20	0	0	0	0	8	0	115	0	64	6	2	0	0	1	0	13	0	45	1	13	1	0	16	0
305	RSB163-198	S3603	Betulinic acid	2	No info	No info	Phase 2	Betulinic acid (ALS-357, Lupatic acid, Betulic acid), a pentacyclic triterpenoid from Syzigium claviflorum, is a inhibitor of HIV-1 with EC50 of 1.4 μ M. Betulinic acid acts as a new activator of NF-kB.Phase 1/2.	DNA Damage	NF-κB,Topoisomerase	HIV1 inhibitor	No	No	No	2349	3	0	0	0	0	3	0	0	0	14	0	1	0	0	2	0	67	0	26	7	1	0	0	1	0	4	0	20	0	8	1	0	2	0
306	RSB163-279	S4159	Bezafibrate	2	DMF,CFDA,PMDA	Metabolic Disease	Marketed	Bezafibrate is the first clinically tested dual and pan-PPAR co-agonism.	Metabolism	PPAR	PPAR agonist	Yes	No	No	8566	7	0	0	0	0	7	0	0	0	30	0	2	0	0	17	0	306	0	153	15	9	1	0	2	0	11	0	129	0	27	1	2	26	0
307	RSB163-12	S3130	Biotin (Vitamin B7)	2	FDA,DMF,CFDA,NDC,HMA	Others	Marketed	Biotin is a water-soluble B-vitamin and is necessary for cell growth, the production of fatty acids, and the metabolism of fats and amino acids.	Metabolism	Vitamin	Vitamin	Yes	No	No	1748	2	0	0	0	0	2	0	0	0	7	0	0	0	0	3	0	45	0	23	3	0	0	0	0	0	3	0	17	0	4	0	0	4	0
308	RSB163-59	S4047	Bisacodyl	2	FDA,DMF,CFDA,NDC,PMDA,HMA	Cardiovascular Disease	Marketed	Bisacodyl (INN) is a stimulant laxative drug that works directly on the colon to produce a bowel movement.	Others	Others	Stimulant laxative	No	No	No	7895	4	0	0	0	0	4	0	0	0	25	0	1	0	0	11	0	289	0	138	19	17	0	0	2	0	11	0	107	0	33	0	1	26	0
309	RSB163-358	S7048	Talazoparib (BMN 673)	2	No info	No info	Marketed	Talazoparib (BMN 673, LT-673) is a novel PARP inhibitor with IC50 of 0.57 nM for PARP1 in a cell-free assay. It is also a potent inhibitor of PARP-2, but does not inhibit PARG and is highly sensitive to PTEN mutation. Phase 3.	DNA repair	PARP	PARP inhibitor	No	No	No	1881	4	0	0	0	0	4	0	0	0	6	0	0	0	0	4	0	51	0	22	7	2	0	0	2	0	3	0	20	0	4	0	0	5	0
310	RSB163-161	S4266	Brimonidine Tartrate	2	FDA,DMF,EMA,HMA,CFDA,NDC,PMDA	Others	Marketed	Brimonidine Tartrate is a highly selective α-adrenergic receptor agonist with EC50 of 0.45 nM for the α2A adrenoreceptor, and used to treat open-angle glaucoma or ocular hypertension.	GPCR & G Protein	Adrenergic Receptor	Adrenergic receptor agonist	Yes	No	No	4295	13	0	0	0	0	13	0	0	0	28	0	0	0	0	4	0	162	0	85	18	8	0	0	0	0	7	0	71	0	14	0	0	6	0
311	RSB163-36	S3178	Brinzolamide	2	FDA,DMF,EMA,HMA,NDC,PMDA	Neurological Disease	Marketed	Brinzolamide is a potent carbonic anhydrase II inhibitor with IC50 of 3.19 nM.	Metabolism	Carbonic Anhydrase	Carbonic anhydrase inhibitor	Yes	No	No	2217	2	0	0	0	0	2	0	1	0	7	0	1	0	0	6	0	67	0	19	3	2	0	0	2	0	3	0	26	0	8	0	0	4	0
312	RSB163-322	S4248	Bromfenac Sodium	2	FDA,DMF,CFDA,NDC,PMDA	Inflammation	Marketed	Bromfenac Sodium is a nonsteroidal anti-inflammatory drug (NSAID), which has anti-inflammatory activity and may block prostaglandin synthesis by inhibiting cyclooxygenase 1 and 2.	Neuronal Signaling	COX	Anti-inflammatory	Yes	Yes	No	2130	1	0	0	0	0	1	0	0	0	21	0	1	0	0	3	0	68	0	21	6	6	0	0	0	0	6	0	22	0	8	0	1	8	0
313	RSB163-60	S4048	Carbimazole	2	CFDA,HMA	Infection	Marketed	Carbimazole is an imidazole antithyroid agent.	Others	Others	Thyroid inhibitor	Yes	No	No	2315	2	0	0	0	0	2	0	2	0	5	0	0	0	0	4	0	46	0	15	5	6	0	0	0	0	5	0	15	0	5	0	0	7	0
314	RSB163-267	S4136	Carprofen	2	FDA,DMF	Inflammation	Marketed	Carprofen inhibits canine COX2 with IC50 of 30 nM.	Neuronal Signaling	COX	COX inhibitor	Yes	Yes	No	5254	5	0	0	0	0	5	0	0	0	25	0	0	0	0	11	0	126	0	67	15	9	1	0	1	0	9	0	43	0	14	0	0	13	0
315	RSB163-314	S4238	Cepharanthine	2	PMDA	Inflammation	Marketed	Cepharanthine is a biscoclaurine alkaloid inhibiting tumor necrosis factor (TNF)-α-mediated NFκB stimulation, plasma membrane lipid peroxidation and platelet aggregation and suppressing cytokine production.	Apoptosis	TNF-alpha	TNF inhibitor	No	No	No	2817	3	0	0	0	0	3	0	0	0	8	0	0	0	0	3	0	80	0	31	5	1	0	0	3	0	8	0	16	0	4	0	0	5	0
316	RSB163-317	S4242	Cetrimonium Bromide (CTAB)	2	No info	No info	No info	Cetrimonium Bromide is a known component of the broad-spectrum antiseptic cetrimide, which is a mixture of different quaternary ammonium salts.	Microbiology	Anti-infection	Antibiotic	Yes	No	No	1711	3	0	0	0	0	3	0	0	0	5	0	0	0	0	2	0	47	0	14	2	2	0	0	0	0	1	0	10	0	4	0	0	5	0
317	RSB163-361	S7051	CGI1746	2	No info	No info	No info	CGI1746 is a potent and highly selective small-molecule inhibitor of the Btk with IC50 of 1.9 nM.	Angiogenesis	BTK	Btk inhibitor	No	No	Yes	2567	1	0	0	2	0	1	0	0	0	5	0	0	0	0	11	0	69	0	37	7	4	0	0	1	0	4	0	21	0	9	0	1	5	0
318	RSB163-291	S4209	Chlorocresol	2	No info	No info	No info	Chlorocresol is an activator of ryanodine receptor.	Transmembrane Transporters	Calcium Channel	Ryanodine receptor agonist	No	No	No	4208	5	0	0	0	0	5	0	0	0	16	0	1	0	0	13	0	142	0	67	20	6	0	0	4	0	11	0	72	0	15	0	0	17	0
319	RSB163-110	S4166	Chlorpropamide	2	DMF,CFDA,NDC,FDA,PMDA	Metabolic Disease	Marketed	Chlorpropamide is a sulfonylurea class drug for type 2 diabetes mellitus.	Others	Others	Insulin agent	Yes	No	No	1524	0	0	0	0	0	0	0	0	0	4	0	1	0	0	0	0	41	0	22	3	2	0	0	2	0	3	0	15	0	3	1	0	3	0
320	RSB163-278	S4155	Chlorzoxazone	2	DMF,CFDA,NDC,FDA	Metabolic Disease	Marketed	Chlorzoxazone is a muscle-relaxing drug,and a probe for human liver cytochrome P-450IIE1.	Metabolism	P450 (e.g. CYP17)	MAO inhibitor	Yes	Yes	No	3581	2	0	0	0	0	2	0	0	0	15	0	0	0	0	10	0	109	0	46	6	3	0	0	2	0	12	0	38	0	11	0	1	9	0
321	RSB163-114	S4171	Choline Chloride	2	DMF,NDC	Neurological Disease	Marketed	Choline chloride is a quaternary ammonium salt used as an additive for animal feed. It is important as a precursor of acetylcholine, as a methyl donor in various metabolic processes, and in lipid metabolism.	Neuronal Signaling	AChR	Acetylcholine agonist	No	Yes	No	5439	9	0	0	0	0	8	0	0	0	21	0	3	0	0	18	0	231	0	120	12	2	0	0	3	0	14	0	61	0	15	0	0	11	0
322	RSB163-370	S7077	Cilengitide trifluoroacetate	2	No info	No info	Phase 3	Cilengitide is a potent integrin inhibitor for αvβ3 receptor and αvβ5 receptor with IC50 of 4.1 nM and 79 nM in cell-free assays, respectively ~10-fold selectivity against gpIIbIIIa. Phase 2.	Cytoskeletal Signaling	Integrin	Integrin inhibitor	No	No	No	8156	11	0	0	0	0	10	0	0	0	25	0	2	0	0	12	0	278	0	150	20	22	0	0	1	0	19	0	127	0	36	0	0	30	0
323	RSB163-130	S4190	Cinchophen	2	No info	No info	No info	Cinchophen is an analgesic drug that is frequently used to treat gout.	Others	Others	Analgesic	No	Yes	No	4952	3	0	0	0	0	3	0	0	0	34	0	1	0	0	9	0	185	0	95	10	1	0	0	3	0	9	0	65	0	20	0	0	12	0
324	RSB163-249	S4107	Clofazimine	2	FDA,DMF,CFDA,PMDA	Infection	Marketed	Clofazimine is a rhimophenazine dye, originally developed for the treatment of tuberculosis, it has both antimicrobial and antiinflammatory activity, postulated mechanisms of action include intercalation of clofazimine with bacterial DNA and increasing levels of cellular phospholipase A2.	Metabolism	Phospholipase (e.g. PLA)	Antibiotic	Yes	No	No	6442	8	0	0	0	0	7	0	1	0	26	0	2	0	0	14	0	259	0	109	11	9	0	0	5	0	13	0	82	0	16	0	0	29	0
325	RSB163-289	S4207	Clofibric Acid	2	No info	No info	No info	Clofibric acid is a PPARα agonist and hypolipidemic agent.	Metabolism	PPAR	PPAR agonist	Yes	No	No	3479	4	0	0	0	0	4	0	1	0	9	0	0	0	0	8	0	112	0	46	11	6	0	0	2	0	8	0	49	0	19	0	0	18	0
326	RSB163-266	S4135	Clorprenaline HCl	2	CFDA	Respiratory Disease	Marketed	Clorprenaline HCl is a β2-receptor agonist, it has a significant expansion of the bronchial effect.	GPCR & G Protein	Adrenergic Receptor	Adrenergic receptor agonist	No	No	No	1139	0	0	0	0	0	0	0	0	0	3	0	0	0	0	2	0	33	0	13	2	0	0	0	0	0	6	0	11	0	1	0	0	5	0
327	RSB163-210	S4015	Cyclamic acid	2	No info	No info	No info	Cyclamic acid (NSC 220327) in the form of its sodium or calcium salt is one of the most widely used artificial sweeteners.	Others	Others	Sugar	No	No	No	2336	3	0	0	0	0	3	0	0	0	15	0	1	0	0	3	0	48	0	34	3	2	0	0	0	0	6	0	27	0	4	0	0	8	0
328	RSB163-269	S4139	Cyclizine 2HCl	2	FDA,CFDA,HMA	Inflammation/Neurological Disease	Marketed	Cyclizine 2HCl is a piperazine derivative with Histamine H1 receptor antagonist activity.	Neuronal Signaling	Histamine Receptor	Histamine receptor antagonist	Yes	No	No	4495	3	0	0	0	0	2	0	0	0	20	0	5	0	0	11	0	116	0	49	7	11	0	0	2	0	8	0	48	0	7	0	0	13	0
329	RSB163-111	S4167	Cyromazine	2	No info	No info	No info	Cyromazine is a triazine insect growth regulator used as an insecticide and an acaricide.	Microbiology	Anti-infection	Insecticide	No	No	No	1347	1	0	0	0	0	1	0	0	0	5	0	0	0	0	3	0	24	0	18	1	0	0	0	0	0	4	0	11	0	2	0	0	1	0
330	RSB163-144	S4206	Cysteamine HCl	2	FDA,DMF,NDC,PMDA	Metabolic Disease	Marketed	Cysteamine is an agent for the treatment of nephropathic cystinosis and an antioxidant.	Others	Others	Antioxidant	Yes	No	No	2376	6	0	0	0	0	6	0	0	0	4	0	1	0	0	4	0	57	0	43	3	4	0	0	0	0	5	0	35	0	11	0	0	4	0
331	RSB163-19	S3144	Darifenacin HBr	2	FDA,DMF,EMA,NDC	Neurological Disease	Marketed	Darifenacin is a selective M3 muscarinic receptor antagonist with pKi of 8.9.	Neuronal Signaling	AChR	Muscarinic receptor antagonist	Yes	Yes	No	4830	10	0	0	0	0	10	0	0	0	17	0	1	0	0	8	0	140	0	60	13	1	0	0	2	0	6	0	51	0	13	0	0	17	0
332	RSB163-265	S4132	Deoxyarbutin	2	No info	No info	No info	DeoxyArbutin(D-arbutin,D-Arb) is a reversible tyrosinase inhibitor, inhibiting tyrosinase activity with IC50 of 50 nM.	Proteases	Tyrosinase	Tyrosinase inhibitor	No	No	No	5394	4	0	0	1	0	4	0	0	0	24	0	1	0	0	13	0	167	0	83	13	10	0	0	5	0	15	0	66	1	20	0	0	10	0
333	RSB163-208	S4012	Desloratadine	2	FDA,DMF,EMA,HMA,CFDA,NDC,PMDA	Cardiovascular Disease	Marketed	Desloratadine is a potent antagonist for human histamine H1 receptor with IC50 of 51 nM.	Neuronal Signaling	Histamine Receptor	Histamine receptor antagonist	Yes	No	No	3947	5	0	0	0	0	5	0	0	0	20	0	0	0	0	3	0	112	0	72	11	2	0	0	0	0	9	0	55	0	16	0	0	8	0
334	RSB163-254	S4113	Desvenlafaxine	2	FDA,DMF,NDC	Neurological Disease	Marketed	Desvenlafaxine is a serotonin (5-HT) and norepinephrine (NE) reuptake inhibitor with Ki of 40.2 nM and 558.4 nM, respectively.	Neuronal Signaling	5-HT Receptor,Adrenergic Receptor	SSRI	Yes	Yes	No	5317	6	0	0	0	0	6	0	0	0	20	0	2	0	0	10	0	161	0	86	12	6	0	0	0	0	9	0	75	0	11	0	0	15	0
335	RSB163-253	S4112	Desvenlafaxine Succinate	2	FDA,DMF,NDC	Neurological Disease	Marketed	Desvenlafaxine Succinate is a new serotonin (5-HT) transporter and norepinephrine (NE) transporter reuptake inhibitor with Ki of 40.2 nM and 558.4 nM respectively.	Neuronal Signaling	Adrenergic Receptor,5-HT Receptor	SSRI	Yes	Yes	No	3353	1	0	0	0	0	1	0	1	0	11	0	0	0	0	11	0	95	0	55	12	3	0	0	0	0	11	0	45	0	10	0	0	10	0
336	RSB163-242	S4099	Dexlansoprazole	2	FDA,DMF,NDC	Cardiovascular Disease	Marketed	Dexlansoprazole, the dextrorotatory enantiomer of lansoprazole, is a proton pump inhibitor (PPI) formulated to have dual delayed-release properties.	Transmembrane Transporters	Proton Pump	Proton pump inhibitor	No	No	No	6846	8	0	0	0	0	8	0	0	0	35	0	2	0	0	18	0	302	0	138	15	10	0	0	1	0	16	0	127	0	26	0	2	32	0
337	RSB163-162	S4267	Diacerein	2	DMF	Inflammation	Marketed	Diacerein is an inhibitor of pro-inflammatory cytokine Interleukin-1B (IL-1B) production, prescribed for osteoarthritis and chronic inflammatory arthritis.	Others	IL Receptor	Interleukin inhibitor	No	No	No	1251	0	0	0	0	0	0	0	0	0	7	0	0	0	0	3	0	39	0	16	3	0	0	0	1	0	5	0	12	0	4	0	0	5	0
338	RSB163-226	S4038	Dibucaine HCl	2	FDA,NDC	Endocrinology	Marketed	Dibucaine HCl is a local anesthetics.	Transmembrane Transporters	Sodium Channel	Anesthetic	Yes	No	No	3493	3	0	0	0	0	3	0	0	0	13	0	1	0	0	2	0	94	0	48	5	7	0	0	1	0	8	0	44	0	16	0	0	13	0
339	RSB163-184	S4299	Dicoumarol	2	No info	No info	No info	Dicoumarol is a competitive NADPH quinone oxidoreductase (NQO1) inhibitor,and used as an anticoagulant by interfering with the metabolism of vitamin K.	Others	Others	Vitamin	Yes	No	Yes	1061	2	0	0	0	0	2	0	0	0	4	0	0	0	0	3	0	26	0	30	2	0	0	0	0	0	2	0	17	0	6	0	0	5	0
340	RSB163-94	S4095	Difluprednate	2	FDA,DMF,PMDA	Endocrinology	Marketed	Difluprednate (difluoroprednisolone butyrate acetate, or DFBA) is a synthetic difluorinated prednisolone derivative, it is originally developed for dermatologic applications.	Others	Others	Corticosteroid	Yes	No	No	6771	11	0	0	0	0	10	0	0	0	35	0	1	0	0	8	0	235	0	101	13	8	0	0	3	0	12	0	94	0	37	0	2	12	0
341	RSB163-177	S4290	Digoxin	2	FDA,DMF,CFDA,NDC,HMA,PMDA	Cardiovascular Disease	Marketed	Digoxin is a classical Na,K-ATPase inhibitor, with selectivity for the α2β3 isoform over the common α1β1 isoform, used in the treatment of atrial fibrillation and heart failure.	Transmembrane Transporters	Sodium Channel	Na,K-ATPase inhibitor	No	No	No	8090	11	0	0	0	0	11	0	0	0	28	0	4	0	0	22	0	379	0	145	23	14	0	0	5	0	26	0	141	1	51	1	5	38	0
342	RSB163-270	S4141	Dinitolmide	2	No info	No info	No info	Dinitolmide is a broad-spectrum anticoccidial drug.	Microbiology	Anti-infection	Antibiotic	No	No	No	3146	2	0	0	0	0	2	0	0	0	18	0	0	0	0	1	0	94	0	32	9	4	0	0	3	0	7	0	32	0	6	1	0	6	0
343	RSB163-223	S4034	Diphemanil Methylsulfate	2	FDA	Neurological Disease	Marketed	Diphemanil Methylsulfate is a quaternary ammonium anticholinergic, it binds muscarinic acetycholine receptors (mAchR).	Neuronal Signaling	AChR	Muscarinic receptor antagonist	No	Yes	No	5936	14	0	0	0	0	13	0	0	0	33	0	0	0	0	10	0	173	0	87	7	8	1	0	1	0	7	0	71	0	25	0	0	6	0
344	RSB163-225	S4037	Doxapram HCl	2	FDA,DMF,CFDA,NDC,PMDA,HMA	Neurological Disease	Marketed	Doxapram HCl inhibits TASK-1, TASK-3, TASK-1/TASK-3 heterodimeric channel function with EC50 of 410 nM, 37 μM, 9 μM, respectively.	Transmembrane Transporters	Potassium Channel	TASK inhibitor	Yes	No	Yes	10369	27	0	0	0	0	27	0	0	0	82	0	4	0	0	18	0	469	0	228	13	15	0	0	12	0	55	0	258	1	87	1	0	34	0
345	RSB163-203	S4005	Doxycycline HCl	2	No info	No info	Phase 4	Doxycycline is a member of the tetracycline antibiotics group, and is commonly used to treat a variety of infections. It is also an inhibitor of matrix metallo-proteinases (MMP).	antibiotics	MMP	MMP inhibitor	No	No	No	7043	12	0	0	0	0	12	0	0	0	45	0	5	0	0	9	0	258	0	156	13	13	0	0	5	0	7	0	130	0	91	1	1	18	0
346	RSB163-316	S4240	Doxylamine Succinate	2	FDA,DMF,NDC,HMA	Neurological Disease	Marketed	Doxylamine succinate competitively inhibits histamine at H1 receptors with substantial sedative and anticholinergic effects.	Neuronal Signaling	Histamine Receptor	Histamine receptor antagonist	Yes	Yes	No	1954	0	0	0	0	0	0	0	0	0	7	0	0	0	0	3	0	35	0	18	7	2	0	0	2	0	0	0	15	0	4	0	0	5	0
347	RSB163-95	S4096	Droperidol	2	FDA,DMF,CFDA,NDC,HMA	Neurological Disease	Marketed	Droperidol is a potent antagonist of dopamine subtype 2 receptors in the limbic system.	Neuronal Signaling	Dopamine Receptor	Dopamine receptor antagonist	Yes	Yes	No	3261	2	0	0	0	1	2	0	0	0	16	0	0	0	0	4	0	95	0	48	3	9	0	0	1	0	8	0	33	0	9	0	0	9	0
348	RSB163-268	S4138	Dropropizine	2	No info	No info	Phase 3	Dropropizine is a racemic non-opiate antitussive agent, it is used as a cough suppressant.	Others	Others	Cough suppresant	No	No	No	3010	3	0	0	0	0	3	0	0	0	7	0	1	0	0	8	0	80	0	36	6	3	0	0	1	0	4	0	33	0	8	0	0	5	0
349	RSB163-158	S4263	Efaproxiral Sodium	2	No info	No info	No info	Efaproxiral Sodium is a synthetic allosteric modifier of hemoglobin, used for brain metastases originating from breast cancer.	Others	Others	Hemoglobin analog	Yes	No	No	2072	4	0	0	0	0	4	0	0	0	10	0	1	0	0	7	0	70	0	35	2	1	0	0	2	0	6	0	30	0	7	0	0	4	0
350	RSB163-21	S3147	Entacapone	2	FDA,DMF,EMA,HMA,NDC,PMDA	Neurological Disease	Marketed	Entacapone inhibits catechol-O-methyltransferase(COMT) with IC50 of 151 nM.	Epigenetics	Histone Methyltransferase	COMT inhibitor	No	No	No	5508	5	0	0	0	0	5	0	0	0	18	0	0	0	0	7	0	154	0	69	6	6	0	0	1	0	4	0	44	0	13	0	0	22	0
351	RSB163-327	S4253	Epinastine HCl	2	FDA,DMF,CFDA,NDC,PMDA,HMA	Inflammation/Neurological Disease	Marketed	Epinastine is an antihistamine and mast cell stabilizer that is used in eye drops to treat allergic conjunctivitis.	Neuronal Signaling	Histamine Receptor	Histamine receptor antagonist	Yes	No	No	3572	2	0	0	0	0	2	0	0	0	19	0	0	0	0	4	0	115	0	68	4	7	0	0	1	0	2	0	49	0	13	0	1	4	0
352	RSB163-364	S7062	Pinometostat (EPZ5676)	2	No info	No info	Phase 2	Pinometostat (EPZ5676) is an S-adenosyl methionine (SAM) competitive inhibitor of protein methyltransferase DOT1L with Ki of 80 pM in a cell-free assay, demonstrating >37,000-fold selectivity against all other PMTs tested, inhibits H3K79 methylation in tumor. Phase 1.	Leukemia	Histone Methyltransf	SAM inhibitor	No	No	No	1987	2	0	0	0	0	2	0	0	0	3	0	0	0	0	4	0	52	0	19	9	3	0	0	0	0	3	0	23	0	10	0	0	4	0
353	RSB163-303	S4224	Erythritol	2	DMF	Others	Marketed	Erythritol is a sugar alcohol used as low-calorie sweetener.	Others	Others	Sugar	No	No	No	2606	2	0	0	0	0	2	0	0	1	8	0	1	0	0	1	0	61	0	40	6	3	0	0	2	0	2	0	29	0	4	0	0	3	0
354	RSB163-71	S4064	Escitalopram Oxalate	2	FDA,DMF,CFDA,NDC,PMDA,HMA	Neurological Disease	Marketed	Escitalopram Oxalate is a selective serotonin (5-HT) reuptake inhibitor (SSRI) with Ki of 0.89 nM.	Neuronal Signaling	5-HT Receptor	SSRI	Yes	Yes	No	4891	1	0	0	0	0	1	0	2	0	12	0	1	0	0	8	0	142	0	80	13	7	0	0	5	0	10	0	61	1	17	0	0	9	0
355	RSB163-251	S4110	Estradiol Benzoate	2	DMF,CFDA	Endocrinology	Marketed	Estradiol benzoate is an estradiol analog which binds to the human, murine and chicken ERα with IC50 of 22-28 nM.	Endocrinology & Hormones	Estrogen/progestogen Receptor	Hormone	No	No	No	4948	1	0	0	0	0	1	0	0	0	24	0	2	0	0	10	0	220	0	89	14	7	0	0	6	0	13	0	74	1	18	1	0	12	0
356	RSB163-202	S4004	Ethambutol 2HCl	2	FDA,DMF,CFDA,NDC,PMDA,HMA	Neurological Disease	Marketed	Ethambutol is a bacteriostatic antimycobacterial agent, which obstructs the formation of cell wall by inhibiting arabinosyl transferases.	Microbiology	Anti-infection	Hormone	No	No	No	1158	1	0	0	0	0	1	0	0	0	3	0	1	0	0	1	0	39	0	19	2	1	0	0	0	0	9	0	21	1	5	0	0	5	0
357	RSB163-277	S4152	Ethamsylate	2	CFDA	Cardiovascular Disease	Marketed	Ethamsylate is a haemostatic drug, which inhibits biosynthesis and action of prostaglandins, and increases capillary endothelial resistance as and platelet adhesion.	Immunology & Inflammation	Immunology & Inflammation related	Prostaglandin inhibitor	No	No	No	5792	5	0	0	0	0	5	0	0	0	37	0	1	0	0	9	0	168	0	112	14	11	0	0	4	0	11	0	73	0	13	0	0	15	0
358	RSB163-27	S3160	Ethynodiol diacetate	2	FDA,DMF,NDC	Endocrinology	Marketed	Ethynodiol diacetate is one of the first synthetic progestogens used in contraceptive pills.	Endocrinology & Hormones	Estrogen/progestogen Receptor	Hormone	Yes	No	No	1937	5	0	0	0	0	5	0	0	0	7	0	1	0	0	0	0	41	0	17	1	0	0	0	0	0	5	0	17	0	4	0	0	6	0
359	RSB163-167	S4276	Etizolam	2	No info	No info	No info	NA from Selleck now. Etizolam is a thienodiazepine which is chemically related to benzodiazepine (BDZ) drug class; it differs from BDZs in having a benzene ring replaced with a thiophene ring. It is an agonist at GABA-A receptors and possesses amnesic, anxiolytic, anticonvulsant, hypnotic, sedative and skeletal muscle relaxant properties. Initially introduced in 1983 in Japan as treatment for neu…	neurological conditions	GABA-A receptors	GABA receptor antagonist	No	No	No	4041	6	0	0	0	0	6	0	0	0	20	0	2	0	0	6	0	109	0	93	8	10	1	0	2	0	8	0	71	0	16	0	0	7	0
360	RSB163-159	S4264	Etofibrate	2	No info	No info	No info	Etofibrate is a combination of clofibrate and niacin, used to treat hyperlipemia.	Others	Others	Fibrate	No	No	No	2179	3	0	0	0	0	3	0	0	0	12	0	1	0	0	1	0	57	0	43	3	8	0	0	0	0	2	0	23	0	17	0	0	2	0
361	RSB163-157	S4261	EUK 134	2	No info	No info	No info	EUK 134, a synthetic superoxide dismutase (SOD)/catalase mimetic, exhibits potent antioxidant activities, and inhibits the formation of β-amyloid and related amyloid fibril.	Neuronal Signaling	Beta Amyloid	mTOR inhibitor	No	No	No	2441	4	0	0	0	0	4	0	0	0	5	0	2	0	0	1	0	55	0	30	4	2	0	0	0	0	4	0	16	0	5	0	1	4	0
362	RSB163-91	S4090	Fenspiride HCl	2	No info	No info	No info	Fenspiride is a bronchodilator with anti-inflammatory properties, inhibiting phosphodiesterase 4 and phosphodiesterase 3 activities with logIC50 values of 4.16 and 3.44, respectively, in human isolated bronchi.	Metabolism	PDE	PDE inhibitor	No	No	No	1440	0	0	0	0	0	0	0	0	0	5	0	1	0	0	2	0	49	0	17	0	1	0	0	0	0	3	0	14	0	3	0	0	1	0
363	RSB163-195	S3208	Fexofenadine HCl	2	FDA,DMF,CFDA,NDC,PMDA,HMA	Neurological Disease	Marketed	Fexofenadine inhibits histamine H1 receptor with IC50 of 246 nM.	Neuronal Signaling	Histamine Receptor	Histamine receptor antagonist	No	No	No	6168	2	0	0	0	0	2	0	0	0	31	0	1	0	0	6	0	213	0	95	18	9	0	0	0	0	19	0	86	0	25	0	1	17	0
364	RSB163-305	S4227	Fidaxomicin	2	FDA,DMF,NDC,PMDA,EMA	Infection	Marketed	Fidaxomicin is a narrow spectrum macrocyclic antibiotic that inhibits RNA polymerase sigma subunit.	DNA Damage	DNA/RNA Synthesis	RNA polymerase inhibitor	No	No	No	4046	1	0	0	0	0	1	0	0	0	13	0	1	0	0	5	0	112	0	64	12	6	1	0	2	0	12	0	46	1	7	0	3	12	0
365	RSB163-221	S4027	Flavoxate HCl	2	FDA,DMF,CFDA,NDC,PMDA	Neurological Disease	Marketed	Flavoxate is a muscarinic AChR antagonist with IC50 of 12.2 μM.	Neuronal Signaling	AChR	Muscarinic receptor antagonist	Yes	Yes	No	2756	3	0	0	0	0	3	0	1	0	14	0	1	0	0	5	0	45	0	19	11	0	0	0	2	0	5	0	30	0	9	0	0	13	0
366	RSB163-323	S4249	Flopropione	2	PMDA	Neurological Disease	Marketed	Flopropione is a spasmolytic or antispasmodic agent, and acts as a 5-HT1A receptor antagonist.	Neuronal Signaling	5-HT Receptor	5-HT receptor antagonist	No	Yes	No	2586	4	0	0	0	0	4	0	0	0	9	0	1	0	0	4	0	69	0	26	2	4	1	0	1	0	7	0	23	0	9	2	0	3	0
367	RSB163-163	S4268	Flufenamic acid	2	CFDA	Inflammation	Marketed	Flufenamic Acid is an anti-inflammatory agent, and also acts as an ion channel modulator.	Immunology & Inflammation	Immunology & Inflammation related	Anti-inflammatory	Yes	No	Yes	1112	2	0	0	0	0	2	0	0	0	7	0	0	0	0	0	0	26	0	10	2	1	0	0	0	0	2	0	7	0	4	0	0	2	0
368	RSB163-38	S3181	Flumequine	2	DMF	Infection	Marketed	Flumequine is a synthetic chemotherapeutic antibiotic, inhibiting topoisomerase II with IC50 of 15 μM.	DNA Damage	Topoisomerase	Topoisomerase inhibitor	No	No	No	6572	4	0	0	0	0	3	0	0	0	42	0	3	0	0	8	0	213	0	92	11	5	0	0	5	0	9	0	72	0	23	0	0	17	0
369	RSB163-306	S4228	Fluorometholone Acetate	2	FDA,DMF,NDC	Inflammation	Marketed	Fluorometholone Acetate is a synthetic corticosteroid, used in the treatment of steroid responsive inflammatory conditions of the eye.	Endocrinology & Hormones	Glucocorticoid Receptor	Corticosteroid	Yes	No	No	6121	4	0	0	0	0	4	0	0	0	28	0	0	0	0	13	0	176	0	96	13	20	0	0	4	0	11	0	67	0	19	0	0	19	0
370	RSB163-141	S4203	Furaltadone HCl	2	DMF	Infection	Marketed	Furaltadone HCl is an antibacterial and has distinct curative effect in the treatment of coccidiosis.	Microbiology	Anti-infection	Antibiotic	No	No	No	2876	10	0	0	0	0	10	0	0	0	21	0	0	0	0	6	0	86	0	53	6	8	0	0	1	0	5	0	39	0	9	0	0	14	0
371	RSB163-24	S3151	Gliquidone	2	CFDA	Metabolic Disease	Marketed	Gliquidone is an ATP-sensitive K+ channel antagonist with IC50 of 27.2 nM.	Transmembrane Transporters	Potassium Channel	Potassium channel blocker	Yes	No	No	1643	5	0	0	0	0	5	0	0	0	7	0	1	0	0	2	0	36	0	27	0	1	0	0	1	0	3	0	20	0	6	0	0	5	0
372	RSB163-75	S4071	Griseofulvin	2	FDA,DMF,CFDA,NDC,HMA	Infection	Marketed	Griseofulvin, a production from some strains of the mold Penicillium griseofulvumam, is able to inhibit cell mitosis by interfering with microtubule function.	Cytoskeletal Signaling	Microtubule Associated	Antifungal	Yes	No	No	2134	1	0	0	0	0	1	0	1	0	7	0	0	0	0	5	0	56	0	26	5	1	0	0	1	0	5	0	24	0	2	0	0	2	0
373	RSB163-366	S7070	GSK J4 HCl (GSKJ4 HCl)	2	No info	No info	No info	GSK J4 HCl is a cell permeable prodrug of GSK J1, which is the first selective inhibitor of the H3K27 histone demethylase JMJD3 and UTX with IC50 of 60 nM in a cell-free assay and inactive against a panel of demethylases of the JMJ family.	Epigenetics	Histone Demethylase,JMJD	Histone demythylase inhibitor	No	No	No	1507	0	0	0	0	0	0	0	0	0	2	0	0	0	0	1	0	35	0	25	7	1	0	0	1	0	6	0	23	0	6	0	0	8	0
374	RSB163-375	S7087	GSK2334470	2	No info	No info	No info	GSK2334470 is a novel PDK1 inhibitor with IC50 of ~10 nM in a cell-free assay, with no activity at other close related AGC-kinases.	PI3K/Akt/mTOR	PDPK1	PDK inhibitor	No	No	Yes	1528	1	0	0	0	0	1	0	0	0	7	0	2	0	0	1	0	29	0	29	2	7	0	0	0	0	3	0	17	0	2	0	0	1	0
375	RSB163-72	S4065	Guanabenz Acetate	2	FDA,DMF,PMDA	Endocrinology	Marketed	Guanabenz Acetate is an selective agonist of α2a-adrenergic receptor, α2b-adrenergic receptor and α2c-adrenergic receptor with pEC50 of 8.25, 7.01 and ~5, respectively.	Neuronal Signaling	Adrenergic Receptor	Adrenergic receptor agonist	Yes	No	No	1945	4	0	0	0	0	4	0	0	0	10	0	0	0	0	1	0	61	0	34	7	2	0	0	1	0	3	0	25	0	12	0	0	7	0
376	RSB163-241	S4098	Halcinonide	2	FDA,DMF,CFDA,NDC	Immunology	Marketed	Halcinonide is a high potency corticosteroid used in topical preparations as an anti-inflammatory agent.	Immunology & Inflammation	Immunology & Inflammation related	Corticosteroid	No	No	No	10978	22	0	0	0	0	20	0	0	0	57	0	4	0	0	18	0	454	0	206	24	8	0	0	9	0	38	0	187	0	48	0	3	50	0
377	RSB163-90	S4089	Halobetasol Propionate	2	FDA,DMF,NDC	Inflammation	Marketed	Halobetasol Propionate is an anti-inflammatory and a dermatologic agent commonly used to treat psoriasis.	Metabolism	Phospholipase (e.g. PLA)	Anti-inflammatory	Yes	No	No	2311	3	0	0	0	0	3	0	0	0	14	0	0	0	0	4	0	61	0	33	6	3	0	0	0	0	4	0	22	0	9	0	1	8	0
378	RSB163-257	S4118	Histamine 2HCl	2	FDA,EMA,HMA,CFDA,NDC	Neurological Disease	Marketed	Histamine is an organic nitrogen compound, acts on target cells in mammalian brain via stimulation of Histamine 1/2.	Neuronal Signaling	Histamine Receptor	Histamine receptor agonist	Yes	No	No	5619	8	0	0	0	0	7	0	0	0	23	0	1	0	0	11	0	178	0	91	17	6	0	0	1	0	6	0	83	0	19	0	1	15	0
379	RSB163-219	S4025	Homatropine Bromide	2	FDA	Neurological Disease	Marketed	Homatropine Bromide is an muscarinic AChR antagonist, inhibits endothelial and smooth muscle muscarinic receptors of WKY-E and SHR-E with IC50 of 162.5 nM and 170.3 nM, respectively.	Neuronal Signaling	AChR	Muscarinic receptor antagonist	No	Yes	No	5424	4	0	0	0	0	4	0	0	0	24	0	2	0	0	6	0	135	0	85	6	8	0	0	2	1	7	0	52	0	19	0	0	18	0
380	RSB163-218	S4024	Homatropine Methylbromide	2	FDA,DMF,NDC	Gastroenterology	Marketed	Homatropine Methylbromide is muscarinic AChR antagonist, inhibits endothelial and smooth muscle muscarinic receptors of WKY-E and SHR-E with IC50 of 162.5 nM and 170.3 nM, respectively.	Neuronal Signaling	AChR	Muscarinic receptor antagonist	No	Yes	No	3260	7	0	0	0	0	6	0	1	0	15	0	0	0	0	3	0	69	0	36	7	3	0	0	2	0	4	0	33	0	28	0	1	8	0
381	RSB163-220	S4026	Hydroxyzine 2HCl	2	FDA,DMF,NDC,PMDA,HMA	Neurological Disease	Marketed	Hydroxyzine is a histamine H1-receptor antagonist, inhibits binding of [3H]pyrilamine/[3H]desloratadine to human histamine H1 receptor with IC50 of 10 nM/19 nM.	Neuronal Signaling	Histamine Receptor	Histamine receptor antagonist	Yes	Yes	No	8249	15	0	0	0	0	14	0	0	0	52	0	0	0	0	13	0	252	0	108	15	13	1	0	0	0	10	0	109	0	20	0	0	24	0
382	RSB163-209	S4014	Hyoscyamine	2	DMF,NDC	Gastroenterology	Marketed	Hyoscyamine is an AChR inhibitor with IC50 of 7.5 nM.	Neuronal Signaling	AChR	Acetylcholine antagonist	Yes	Yes	No	2425	1	0	0	0	0	1	0	0	0	17	0	1	0	0	4	0	53	0	36	5	1	0	0	1	0	3	0	30	0	12	0	0	12	0
383	RSB163-92	S4091	Ifenprodil Tartrate	2	PMDA	Cardiovascular Disease	Marketed	Ifenprodil is an atypical noncompetitive antagonist at the NMDA receptor, it interacts with high affinity at a homogeneous population of NMDA receptors in neonatal rat forebrain with IC50 of 0.3 μM.	Neuronal Signaling	NMDAR	NMDA receptor antagonist	No	No	No	3622	3	0	0	0	0	3	0	0	0	8	0	4	0	0	6	0	111	0	63	14	6	0	0	4	0	8	0	52	0	9	0	0	10	0
384	RSB163-142	S4204	Isosorbide	2	FDA,DMF,CFDA,NDC,PMDA,HMA	Cardiovascular Disease	Marketed	Isosorbide is a heterocyclic compound that is derived from glucose, used as a diuretic.	Others	Others	Sugar	No	No	No	3930	9	0	0	0	0	9	0	1	0	22	0	0	0	0	8	0	123	0	67	13	8	1	0	0	0	5	0	54	0	34	1	0	7	0
385	RSB163-373	S7085	IWP-2	2	No info	No info	No info	IWP-2 is an inhibitor of Wnt processing and secretion with IC50 of 27 nM in a cell-free assay, selective blockage of Porcn-mediated Wnt palmitoylation, does not affect Wnt/β-catenin in general and displays no effect against Wnt-stimulated cellular responses. IWP-2 specifically inhibits CK1δ.	Stem Cells & Wnt	Casein Kinase,Wnt/beta-catenin	Wnt antagonist	No	No	Yes	1915	2	0	0	0	0	2	0	0	0	4	0	0	0	0	4	0	44	0	23	1	3	0	0	1	0	2	0	22	0	3	0	0	2	0
386	RSB163-374	S7086	IWR-1-endo	2	No info	No info	No info	IWR-1-endo (endo-IWR 1, IWR-1) is a Wnt pathway inhibitor with IC50 of 180 nM in L-cells expressing Wnt3A, induces Axin2 protein levels and promotes β-catenin phosphorylation by stabilizing Axin-scaffolded destruction complexes.	Stem Cells & Wnt	Wnt/beta-catenin	Wnt antagonist	No	No	No	2091	2	0	0	0	0	2	0	0	0	10	0	0	0	0	9	0	36	0	30	6	5	0	0	0	0	1	0	27	0	14	0	0	1	0
387	RSB163-188	S4901	JNK-IN-8	2	No info	No info	No info	JNK-IN-8 (JNK Inhibitor XVI) is the first irreversible JNK inhibitor for JNK1, JNK2 and JNK3 with IC50 of 4.7 nM, 18.7 nM and 1 nM, >10-fold selectivity against MNK2, Fms and no inhibition to c-Kit, Met, PDGFRβin A375 cell line.	MAPK	JNK	JNK inhibitor	No	No	Yes	4044	6	0	0	0	0	6	0	0	0	17	0	1	0	0	12	0	136	0	70	16	5	1	0	1	0	9	0	51	0	12	0	1	13	0
388	RSB163-190	S4904	JZL184	2	No info	No info	No info	JZL 184 is the first selective inhibitor of monoacylglycerol lipase (MAGL) with IC50 of 8 nM.	Metabolism	Lipase	MAGL inhibitor	No	No	No	3703	5	0	0	0	0	4	0	0	0	20	0	0	0	0	13	0	131	0	71	7	11	0	0	0	0	9	0	66	0	14	0	0	9	0
389	RSB163-178	S4291	Labetalol HCl	2	FDA,DMF,CFDA,NDC,HMA,PMDA	Cardiovascular Disease	Marketed	Labetalol HCl is a dual antagonist for both selective alpha1-adrenergic and nonselective beta-adrenergic receptors, used in the treatment of high blood pressure.	GPCR & G Protein	Adrenergic Receptor	Adrenergic receptor antagonist	No	No	No	1457	0	0	0	0	0	0	0	0	0	3	0	1	0	0	6	0	35	0	16	1	2	0	0	1	0	5	0	11	0	5	0	1	1	0
390	RSB163-87	S4085	Levobetaxolol HCl	2	FDA,DMF	Cardiovascular Disease	Marketed	Levobetaxolol exhibits a higher affinity at cloned human β1 and β2 receptors with Ki value of 0.76 nM and 32.6 nM, respectively.	GPCR & G Protein	Adrenergic Receptor	Adrenergic receptor antagonist	No	No	No	4016	1	0	0	0	0	1	0	0	0	18	0	2	0	0	5	0	112	0	64	5	6	0	0	2	0	6	0	40	1	15	0	0	6	0
391	RSB163-264	S4131	Levodropropizine	2	CFDA	Respiratory Disease	Marketed	Levodropropizine possess anti-allergic and inhibits histamine receptor, reduces cough by interfering with stimulus activation of peripheral endings of sensory nerves and by modulation of neuropeptides involved in the cough reflex.	Neuronal Signaling	Histamine Receptor	Histamine receptor antagonist	No	No	No	2038	0	0	0	0	0	0	0	0	0	8	0	0	0	0	3	0	60	0	26	4	4	0	0	1	0	2	0	21	0	8	0	0	5	0
392	RSB163-201	S4003	Lithocholic acid	2	No info	No info	No info	Lithocholic acid is a toxic secondary bile acid, causes intrahepatic cholestasis, has tumor-promoting activity, its toxic effect can be protected after it activates the vitamin D receptor, PXR and FXR.	Metabolism	FXR	FXR agonist	No	No	No	4297	14	0	0	0	0	12	0	0	0	14	0	0	0	0	3	0	167	0	81	11	9	0	0	1	0	7	0	43	0	33	0	1	12	0
393	RSB163-86	S4084	Lomerizine 2HCl	2	CFDA,PMDA	Neurological Disease	Marketed	Lomerizine dihydrochloride is a relatively new L- and T-type calcium channel blocker used in the treatment of migraine.	Transmembrane Transporters	Calcium Channel	Calcium channel blocker	No	No	No	2658	3	0	0	0	0	3	0	1	0	12	0	2	0	0	0	0	61	0	29	7	2	0	0	0	0	6	0	38	0	5	0	0	2	0
394	RSB163-154	S4258	Luliconazole	2	FDA,DMF,CFDA,NDC,PMDA	Infection	Marketed	Luliconazole is a broad-spectrum antifungal drug.	Microbiology	Anti-infection	Antifungal	No	No	No	4235	8	0	0	0	0	8	0	0	0	23	0	1	0	0	10	0	146	0	72	16	9	0	0	1	0	16	0	39	0	18	0	0	11	0
395	RSB163-182	S4295	Meclofenamate Sodium	2	FDA,NDC,DMF	Inflammation	Marketed	Meclofenamate Sodium is a dual COX-1/COX-2 inhibitor with IC50 of 40 nM and 50 nM, respectively, used in the treatment of joint, muscular pain, arthritis and dysmenorrhea.	Neuronal Signaling	COX	COX inhibitor	Yes	Yes	No	1537	1	0	0	0	0	1	0	0	0	1	0	0	0	0	5	0	44	0	19	1	3	0	0	1	0	8	0	17	0	3	0	0	1	0
396	RSB163-81	S4078	Mefenamic Acid	2	FDA,DMF,CFDA,NDC,PMDA	Cardiovascular Disease	Marketed	Mefenamic Acid is a competitive inhibitor of COX-1 and COX-2.	Neuronal Signaling	COX	COX inhibitor	Yes	Yes	No	1309	1	0	0	0	0	1	0	0	0	5	0	0	0	0	3	0	30	0	9	3	2	0	0	1	0	5	0	8	0	9	0	0	4	0
397	RSB163-26	S3155	Mepivacaine HCl	2	FDA,DMF,CFDA,NDC,PMDA,HMA	Neurological Disease	Marketed	Mepivacaine is a tertiary amine used as a local anesthetic.	Transmembrane Transporters	Sodium Channel	Anesthetic	Yes	No	No	1096	0	0	0	0	0	0	0	0	0	3	0	1	0	0	1	0	22	0	12	2	0	0	0	0	0	1	0	13	0	1	0	0	3	0
398	RSB163-194	S3204	Meptazinol HCl	2	marketed in United Kingdom,Germany and Australia	Neurological Disease	Marketed	Meptazinol is a unique centrally active opioid analgesic, which inhibits [3H]dihydromorphine binding with IC50 of 58 nM.	GPCR & G Protein	Opioid Receptor	Opioid receptor agonist	No	No	No	2347	1	0	0	0	0	1	0	0	0	10	0	0	0	0	5	0	80	0	37	5	1	0	0	2	0	5	0	35	0	6	0	0	7	0
399	RSB163-80	S4077	Mequinol	2	FDA	Infection	Marketed	Mequinol (4-Methoxyphenol) is a depigmentation agent.	Others	Others	Depigmentation	No	No	No	3431	2	0	0	0	0	1	0	0	0	13	0	0	0	0	7	0	96	0	64	4	1	0	0	2	0	5	0	38	0	13	0	0	9	0
400	RSB163-227	S4039	Methazolamide	2	FDA,DMF,CFDA,NDC	Neurological Disease	Marketed	Methazolamide is a carbonic anhydrase inhibitor with Ki of 50 nM, 14 nM and 36 nM for hCA I, hCA II and bCA IV isoforms, respectively.	Metabolism	Carbonic Anhydrase	Carbonic anhydrase inhibitor	Yes	No	No	3719	4	0	0	0	0	4	0	0	0	8	0	1	0	0	11	0	111	0	35	8	3	0	0	2	1	10	0	38	0	7	1	0	16	0
401	RSB163-67	S4057	Methyclothiazide	2	FDA,DMF,CFDA,NDC	Cardiovascular Disease	Marketed	Methyclothiazide is a substituted benzothiadiazide, used to treat high blood pressure and fluid retention caused by various conditions including heart disease.	Others	Others	Diuretic	No	No	No	6522	6	0	0	0	0	6	0	0	0	25	0	2	0	0	9	0	184	0	91	16	12	0	0	3	0	15	0	97	0	30	0	1	31	0
402	RSB163-16	S3138	Methylthiouracil	2	CFDA	Infection	Marketed	Methylthiouracil is an antithyroid preparation.	Others	Others	Antithyroid	No	No	Yes	2596	3	0	0	0	0	3	0	0	0	17	0	0	0	0	5	0	76	0	55	7	1	0	0	0	0	0	0	46	0	9	0	0	4	0
403	RSB163-121	S4179	Mezlocillin Sodium	2	FDA,CFDA	Infection	Marketed	Mezlocillin sodium is a penicillin beta-lactam antibiotic used in the treatment of bacterial infections caused by susceptible, usually gram-positive, organisms.	Microbiology	Anti-infection	Antibiotic	No	Yes	No	10585	15	0	0	0	0	14	0	0	0	57	0	5	0	0	16	0	382	0	199	20	8	0	0	8	0	16	0	159	0	42	0	2	31	0
404	RSB163-205	S4009	Mirabegron	2	FDA,DMF,EMA,NDC,PMDA	Cancer	Marketed	Mirabegron is a selective β3-adrenoceptor agonist with EC50 of 22.4 nM.	Neuronal Signaling	Adrenergic Receptor	Adrenergic receptor agonist	Yes	No	No	5520	4	0	0	0	0	4	0	0	0	22	0	2	0	0	6	0	183	0	100	17	8	0	0	2	0	12	0	64	0	16	0	0	15	0
405	RSB163-365	S7065	MK-8745	2	No info	No info	No info	MK-8745 is a potent and selective Aurora A inhibitor with IC50 of 0.6 nM, more than 450-fold selectivity for Aurora A over Aurora B.	Cell Cycle	Aurora Kinase	Aurora inhibitor	No	No	Yes	3175	5	0	0	0	0	5	0	1	0	12	0	0	0	0	7	0	108	0	37	9	3	0	0	1	0	7	0	48	0	12	0	0	3	0
406	RSB163-337	S4921	MNS (3,4-Methylenedioxy-β-nitrostyrene)	2	No info	No info	No info	MNS is a tyrosine kinase inhibitor, inhibits Syk, Src, p97 with IC50 of 2.5 μM, 29.3 μM and 1.7 μM, respectively.	Ubiquitin	p97,Src,Syk,Tyrosinase	Syk inhibitor	No	No	Yes	2783	3	0	0	0	0	2	0	0	0	9	0	0	0	0	7	0	88	0	42	7	4	0	0	3	0	8	0	33	0	17	0	0	10	0
407	RSB163-293	S4211	Montelukast Sodium	2	FDA,DMF,CFDA,NDC,PMDA,HMA	Respiratory Disease	Marketed	Montelukast selectively antagonizes leukotriene D 4 (LTD4) by binding to it so that block the action of leukotriene D4 on the cysteinyl leukotriene receptor CysLT1.	Immunology & Inflammation	LTR	LTD4 inhibitor	Yes	No	No	2682	5	0	0	0	0	5	0	1	0	7	0	1	0	0	7	0	93	0	44	4	4	0	0	3	0	10	0	24	0	8	0	1	7	0
408	RSB163-63	S4051	Nabumetone	2	FDA,DMF,CFDA,NDC,PMDA,HMA	Inflammation	Marketed	Nabumetone is a non-steroidal anti-inflammatory drug and its active metabolite inhibits the COX.	Neuronal Signaling	COX	COX inhibitor	Yes	Yes	No	1780	4	0	0	0	0	4	0	0	0	1	0	0	0	0	0	0	32	0	13	2	1	0	0	0	0	4	0	9	0	3	0	0	3	0
409	RSB163-230	S4042	Nafcillin Sodium	2	FDA,DMF,CFDA,NDC	Endocrinology	Marketed	Nafcillin sodium reversibly inhibits β-lactamase with Kd of 33 mM.	Microbiology	Anti-infection	β-lactamase inhibitor	No	No	No	4770	7	0	0	0	0	6	0	0	0	23	0	4	0	0	6	0	123	0	51	6	8	0	0	2	0	7	0	49	0	14	0	0	13	0
410	RSB163-4	DMSO	DMSO	2	DMSO	DMSO	DMSO	DMSO	DMSO	DMSO	DMSO	DMSO	DMSO	DMSO	1068	0	0	0	0	0	0	0	0	0	5	0	0	0	0	0	0	12	0	14	1	1	0	0	1	0	1	0	6	0	1	0	0	1	0
411	RSB163-52	DMSO	DMSO	2	DMSO	DMSO	DMSO	DMSO	DMSO	DMSO	DMSO	DMSO	DMSO	DMSO	1120	0	0	0	1	0	1	0	0	0	3	0	0	0	0	1	0	24	0	12	2	1	0	0	0	1	2	0	16	0	3	0	0	4	0
412	RSB163-148	DMSO	DMSO	2	DMSO	DMSO	DMSO	DMSO	DMSO	DMSO	DMSO	DMSO	DMSO	DMSO	1915	2	0	0	0	0	2	0	0	0	9	0	0	0	0	7	0	92	0	35	5	1	0	0	1	0	3	0	35	0	10	0	0	8	0
413	RSB163-100	DMSO	DMSO	2	DMSO	DMSO	DMSO	DMSO	DMSO	DMSO	DMSO	DMSO	DMSO	DMSO	2731	4	0	0	0	0	4	0	0	0	9	0	2	0	0	5	0	73	0	45	3	3	0	0	0	0	4	0	35	0	12	0	0	7	0
414	RSB163-53	DMSO	DMSO	2	DMSO	DMSO	DMSO	DMSO	DMSO	DMSO	DMSO	DMSO	DMSO	DMSO	4628	11	0	0	0	0	11	0	1	0	30	0	2	0	0	11	0	167	0	71	8	5	0	0	3	1	13	0	68	0	19	0	0	5	0
415	RSB163-5	DMSO	DMSO	2	DMSO	DMSO	DMSO	DMSO	DMSO	DMSO	DMSO	DMSO	DMSO	DMSO	4643	8	0	0	0	0	8	0	1	0	36	0	1	0	0	5	0	137	0	84	6	6	0	0	2	0	6	0	77	0	26	0	1	13	0
416	RSB163-172	S4282	Nelfinavir Mesylate	2	FDA,DMF,NDC	Infection	Marketed	Nelfinavir Mesylate is a potent HIV protease inhibitor with Ki of 2 nM.	Proteases	HIV Protease	HIV protease inhibitor	No	No	No	1776	1	0	0	0	0	1	0	0	0	2	0	1	0	0	4	0	50	0	24	5	1	0	0	0	0	2	0	23	0	8	0	1	5	0
417	RSB163-123	S4182	Nifuroxazide	2	No info	No info	Phase 3	Nifuroxazide is a cell-permeable and orally available nitrofuran-based antidiarrheal agent that effectively suppresses the activation of cellular STAT1/3/5 transcription activity with IC50 of 3 μM against IL-6-induced STAT3 activation in U3A cells.	JAK/STAT	STAT	STAT inhibitor	No	No	Yes	2144	0	0	0	0	0	0	0	0	0	9	0	0	0	0	5	0	73	0	27	5	4	0	0	3	0	2	0	20	0	13	0	0	4	0
418	RSB163-228	S4040	Norethindrone	2	FDA,DMF,NDC	Neurological Disease	Marketed	Norethindrone is a synthetic progestin, which mimic the actions of the endogenous ovarian hormone progesterone.	Others	Others	Hormone	Yes	No	No	3567	2	0	0	0	0	2	0	1	0	14	0	0	0	0	4	0	91	0	47	8	2	0	0	0	0	7	0	33	0	11	0	0	8	0
419	RSB163-229	S4041	Olsalazine Sodium	2	FDA,DMF,CFDA,NDC	Inflammation	Marketed	Olsalazine Sodium is an anti-inflammatory prodrug, which consists of two 5-ASA moieties linked by an azo bond.	Microbiology	Anti-infection	Anti-inflammatory	Yes	No	No	1910	2	0	0	0	0	2	0	0	0	12	0	1	0	0	2	0	32	0	17	3	0	0	0	0	0	2	0	9	0	5	0	0	4	0
420	RSB163-359	S7049	Oprozomib (ONX 0912)	2	No info	No info	Phase 2	Oprozomib (ONX 0912) is an orally bioavailable inhibitor for CT-L activity of 20S proteasome β5/LMP7 with IC50 of 36 nM/82 nM. Phase 1/2.	Proteases	Proteasome	20S proteasome inhibitor	No	No	No	1605	1	0	0	1	0	1	0	0	0	5	0	0	0	0	1	0	26	0	15	2	0	0	0	0	0	4	0	11	0	6	0	0	2	0
421	RSB163-211	S4016	Ouabain	2	No info	No info	No info	Ouabain is a selective Na+/K+, -ATPase inhibitor, binds to α2 /α3 subunit with Ki of 41 nM/15 nM.	Transmembrane Transporters	Sodium Channel	Na,K-ATPase inhibitor	No	No	No	5703	7	0	0	0	0	7	0	0	1	28	0	1	0	0	6	0	250	0	95	9	6	0	0	3	0	9	0	80	0	23	0	0	21	0
422	RSB163-308	S4230	Oxaprozin	2	FDA,DMF,CFDA,NDC,PMDA	Inflammation	Marketed	Oxaprozin is a non-narcotic, non-steroidal anti-inflammatory drug (NSAID) used to relieve the inflammation, swelling, stiffness, and joint pain associated with osteoarthritis and rheumatoid arthritis.	Metabolism	COX	Anti-inflammatory	Yes	Yes	No	1920	0	0	0	0	0	0	0	0	0	14	0	2	0	0	4	0	53	0	31	7	3	0	0	1	0	5	0	16	0	3	0	0	5	0
423	RSB163-165	S4270	Oxiracetam	2	DMF,CFDA	Neurological Disease	Marketed	Oxiracetam, a cyclic derivative of gamma-aminobutyric acid (GABA), is used as a nootropic drug to improve memory and learning.	Neuronal Signaling	GABA Receptor	GABA receptor agonist	No	No	No	1960	1	0	0	0	0	1	0	0	0	7	0	0	0	0	4	0	59	0	31	4	1	0	0	3	0	4	0	28	0	8	0	0	6	0
424	RSB163-307	S4229	Oxybuprocaine HCl	2	CFDA,PMDA,HMA	Neurological Disease	Marketed	Oxybuprocaine HCl is a local anesthetic, which is used especially in ophthalmology and otolaryngology. Oxybuprocaine binds to sodium channel and reversibly stabilizes the neuronal membrane which decreases its permeability to sodium ions	Transmembrane Transporters	Sodium Channel	Sodium channel blocker	Yes	No	No	8099	14	0	0	1	0	14	0	0	0	33	0	1	0	0	13	0	270	0	143	20	12	1	0	6	0	18	0	101	3	25	2	0	26	0
425	RSB163-332	S2449	Forskolin	2	No info	No info	Phase 4	Colforsin (Forskolin, HL 362, Coleonol) is a ubiquitous activator of eukaryotic adenylyl cyclase (AC) in a wide variety of cell types, commonly used to raise levels of cAMP in the study and research of cell physiology. Forskolin also activates PXR and FXR activity. Forskolin stimulates autophagy.	GPCR & G Protein	Autophagy,cAMP,FXR	cAMP activator	No	No	No	2733	1	0	0	0	0	1	0	0	0	4	0	0	0	0	6	0	85	0	36	8	0	0	0	2	0	10	0	42	0	13	0	0	8	0
426	RSB163-380	S2449	Forskolin	2	No info	No info	Phase 4	Colforsin (Forskolin, HL 362, Coleonol) is a ubiquitous activator of eukaryotic adenylyl cyclase (AC) in a wide variety of cell types, commonly used to raise levels of cAMP in the study and research of cell physiology. Forskolin also activates PXR and FXR activity. Forskolin stimulates autophagy.	GPCR & G Protein	Autophagy,cAMP,FXR	cAMP activator	No	No	No	4120	4	0	0	0	0	4	0	0	0	13	0	0	0	0	11	0	95	0	60	6	6	0	1	2	0	6	0	47	0	13	1	0	4	0
427	RSB163-236	S2449	Forskolin	2	No info	No info	Phase 4	Colforsin (Forskolin, HL 362, Coleonol) is a ubiquitous activator of eukaryotic adenylyl cyclase (AC) in a wide variety of cell types, commonly used to raise levels of cAMP in the study and research of cell physiology. Forskolin also activates PXR and FXR activity. Forskolin stimulates autophagy.	GPCR & G Protein	Autophagy,cAMP,FXR	cAMP activator	No	No	No	8834	14	0	0	0	0	14	0	1	0	44	0	3	0	0	5	0	251	0	133	9	15	0	0	3	0	14	0	107	0	23	0	4	36	0
428	RSB163-284	S2449	Forskolin	2	No info	No info	Phase 4	Colforsin (Forskolin, HL 362, Coleonol) is a ubiquitous activator of eukaryotic adenylyl cyclase (AC) in a wide variety of cell types, commonly used to raise levels of cAMP in the study and research of cell physiology. Forskolin also activates PXR and FXR activity. Forskolin stimulates autophagy.	GPCR & G Protein	Autophagy,cAMP,FXR	cAMP activator	No	No	No	11997	18	0	0	0	0	16	0	0	0	68	0	2	0	0	19	0	331	0	205	24	14	0	0	1	0	17	0	204	1	46	0	0	44	0
429	RSB163-355	S7039	PD168393	2	No info	No info	No info	PD168393 is an irreversible EGFR inhibitor with IC50 of 0.70 nM, irreversibly alkylate Cys-773; inactive against insulin, PDGFR, FGFR and PKC.	Protein Tyrosine Kinase	EGFR	EGFR inhibitor	Yes	No	Yes	2362	2	0	0	0	0	2	0	0	0	6	0	0	0	0	1	0	57	0	25	4	2	0	0	4	0	7	0	13	0	4	0	0	4	0
430	RSB163-204	S4007	Pentamidine isethionate	2	FDA,DMF,NDC	Infection	Marketed	Pentamidine is an inhibitor of PRL Phosphatases and also inhibits synthesis of DNA, RNA and protein.	Others	phosphatase	PRL phosphatase inhibitor	Yes	No	No	1841	2	0	0	0	0	2	0	0	0	11	0	0	0	0	5	0	53	0	23	11	1	0	0	4	0	3	0	19	0	6	0	0	4	0
431	RSB163-271	S4143	Pentoxyverine Citrate	2	CFDA,PMDA,HMA	Neurological Disease	Marketed	Pentoxyverine Citrate is an antitussive (cough suppressant) commonly used for cough associated with illnesses like common cold.	Neuronal Signaling	AChR	Cough suppresant	No	Yes	No	11018	24	0	0	0	0	25	0	0	0	63	0	6	0	0	18	0	427	0	218	18	17	0	0	8	0	31	0	176	2	84	1	2	24	0
432	RSB163-57	S4045	Pheniramine Maleate	2	FDA,DMF,CFDA,NDC,HMA	Neurological Disease	Marketed	Pheniramine Maleate is an antihistamine with anticholinergic properties used to treat allergic conditions such as hay fever or urticaria.	Neuronal Signaling	Histamine Receptor	Histamine receptor antagonist	Yes	No	No	1634	1	0	0	0	0	1	0	0	0	9	0	0	0	0	6	0	38	0	26	6	1	0	0	1	0	2	0	13	1	8	0	0	4	0
433	RSB163-93	S4092	Pramoxine HCl	2	FDA,DMF,NDC	Neurological Disease	Marketed	Pramoxine is a topical local anesthetic that has been shown to have antipruritic properties.	Others	Others	Anesthetic	No	No	No	7485	15	0	0	0	0	15	0	0	0	50	0	4	0	0	6	0	273	0	156	13	9	1	0	4	0	12	0	83	0	19	0	0	16	0
434	RSB163-313	S4237	Primaquine Diphosphate	2	FDA,DMF,CFDA,NDC,PMDA	Infection	Marketed	Primaquine Diphosphate is a transmission-blocking anti-malarial clinically available, displaying a marked activity against gametocytes of all species of human malaria.	Microbiology	Anti-infection	Antiviral	Yes	No	No	6709	8	0	0	0	0	8	0	0	0	34	0	0	0	0	8	0	156	0	93	14	8	1	0	5	0	15	0	67	0	17	0	0	22	0
435	RSB163-216	S4022	Probenecid	2	FDA,DMF,CFDA,NDC,PMDA	Metabolic Disease	Marketed	Probenecid is a classical competitive inhibitor of organic anion transport, which is also a TRPV2 agonist and an inhibitor of TAS2R16.	Transmembrane Transporters	TRPV	TRPV agonist	Yes	Yes	No	1389	0	0	0	0	0	0	0	0	1	9	0	0	0	0	2	0	29	0	21	3	2	0	0	1	0	2	0	17	0	1	0	0	5	0
436	RSB163-181	S4294	Procainamide HCl	2	FDA,DMF,CFDA,NDC,PMDA	Cardiovascular Disease	Marketed	Procainamide HCl is a sodium channel blocker, and also a DNA methyltransferase inhibitor, used in the treatment of cardiac arrhythmias.	Transmembrane Transporters	DNA Methyltransferase,Sodium Channel	Sodium channel blocker	Yes	No	No	2915	8	0	0	0	0	7	0	0	0	19	0	1	0	0	1	0	87	0	54	10	2	0	0	1	0	11	0	53	1	10	0	1	5	0
437	RSB163-217	S4023	Procaine HCl	2	FDA,DMF,CFDA,NDC,PMDA	Neurological Disease	Marketed	Procaine is an inhibitor of sodium channel, NMDA receptor and nAChR with IC50 of 60 μM, 0.296 mM and 45.5 μM, which is also an inhibitor of 5-HT3 with KD of 1.7 μM.	Transmembrane Transporters	NMDAR,Sodium Channel,AChR	NMDA receptor antagonist	Yes	Yes	No	1548	2	0	0	0	0	2	0	0	0	10	0	0	0	0	2	0	37	0	17	5	3	0	0	1	0	3	0	9	0	6	0	1	5	0
438	RSB163-180	S4293	Promethazine HCl	2	FDA,DMF,CFDA,NDC,HMA,PMDA	Inflammation/Neurological Disease	Marketed	Promethazine HCl is a potent histamine H1 receptor antagonist, used as a sedative and antiallergic medication.	Neuronal Signaling	Histamine Receptor	Histamine receptor antagonist	Yes	No	No	6154	9	0	0	0	0	9	0	0	0	33	0	2	0	0	18	0	225	0	150	17	11	0	0	6	0	13	0	121	0	21	0	0	20	0
439	RSB163-79	S4076	Propranolol HCl	2	FDA,DMF,EMA,HMA,CFDA,NDC,PMDA	Cardiovascular Disease	Marketed	Propranolol HCl is a competitive non-selective beta-adrenergic receptors inhibitor with IC50 of 12 nM.	GPCR & G Protein	Adrenergic Receptor	Adrenergic receptor antagonist	No	Yes	No	7150	7	0	0	1	0	7	0	0	0	33	0	2	0	0	12	0	225	0	100	15	16	0	0	2	0	6	0	88	0	18	0	0	14	0
440	RSB163-321	S4247	Prucalopride Succinate	2	FDA,CFDA,HMA	Gastroenterology	Marketed	Prucalopride is a selective, high affinity 5-HT4 receptor agonist. The Ki values of prucalopride for human 5-HT(4a) and 5-HT(4b) receptor are 2.5 nM and 8 nM, respectively.	Neuronal Signaling	5-HT Receptor	5-HT receptor agonist	No	Yes	No	2480	5	0	0	0	0	4	0	0	0	10	0	0	0	0	4	0	58	0	38	6	1	0	0	3	0	4	0	22	0	13	0	1	5	0
441	RSB163-189	S4902	QNZ (EVP4593)	2	No info	No info	No info	QNZ (EVP4593) shows potent inhibitory activity toward both NF-κB activation and TNF-α production with IC50 of 11 nM and 7 nM in Jurkat T cells, respectively.	NF-κB	NF-κB,TNF-alpha	NF-κB inhibitor	No	No	No	1618	1	0	0	0	0	1	0	0	0	4	0	0	0	0	1	0	51	0	22	1	2	0	0	1	0	5	0	19	0	2	0	0	4	0
442	RSB163-69	S4062	Ronidazole	2	No info	No info	No info	Ronidazole is an antiprotozoal agent.	Microbiology	Anti-infection	HMG-CoA reductase inhibitor	No	No	No	4527	4	0	0	0	0	3	0	0	0	19	0	1	0	0	11	0	156	0	59	7	5	0	0	1	1	9	0	64	0	16	0	0	12	0
443	RSB163-191	S4907	SC-514	2	No info	No info	No info	SC-514 (GK 01140) is an orally active, ATP-competitive IKK-2 inhibitor with IC50 of 3-12 μM, blocks NF-κB-dependent gene expression, does not inhibit other IKK isoforms or other serine-threonine and tyrosine kinases.	NF-κB	IκB/IKK	NF-κB inhibitor	No	No	Yes	2496	1	0	0	0	0	1	0	0	0	14	0	1	0	0	2	0	68	0	68	4	10	0	0	0	0	3	0	32	0	12	0	1	1	0
444	RSB163-197	S3600	Schisandrin B (Sch B)	2	No info	No info	No info	Schisandrin B is the most abundant dibenzocyclooctadiene lignan present in the traditional Chinese medicinal herb Schisandra chinensis (Turcz.) Baill. It is a kind of ATR and P-gp inhibitor with high safety.	PI3K/Akt/mTOR	ATM/ATR,P-gp	ATR inhibitor	No	No	Yes	2494	2	0	0	0	0	2	0	0	0	10	0	0	0	0	4	0	64	0	18	4	5	0	0	1	0	3	0	25	0	1	0	0	8	0
445	RSB163-318	S4244	Serotonin HCl	2	NDC	Neurological Disease	Marketed	Serotonin HCl is a monoamine neurotransmitter and Endogenous 5-HT receptor agonist.	Neuronal Signaling	5-HT Receptor	5-HT receptor agonist	No	Yes	No	1869	2	0	0	0	0	2	0	1	0	8	0	1	0	0	4	0	52	0	27	5	1	0	0	0	0	2	0	26	0	9	0	0	3	0
446	RSB163-77	S4073	Sodium 4-Aminosalicylate	2	FDA,CFDA,DMF	Infection/Inflammation	Marketed	Sodium 4-Aminosalicylate is an antibiotic used to treat tuberculosis via NF-κB inhibition and free radical scavenging.	NF-κB	NF-κB	NF-κB inhibitor	No	No	No	3541	4	0	0	0	0	4	0	0	0	20	0	0	0	0	7	0	99	0	45	7	7	0	0	1	0	17	0	35	0	10	0	0	6	0
447	RSB163-319	S4245	Sodium ascorbate	2	FDA,DMF,CFDA,NDC,HMA	Endocrinology	Marketed	Sodium Ascorbate is a more bioavailable form of vitamin C that is an alternative to taking ascorbic acid as a supplement.	Metabolism	Vitamin	Vitamin	No	No	No	1497	0	0	0	0	0	0	0	0	0	7	0	0	0	0	3	0	34	0	12	0	1	0	0	0	0	2	0	15	0	0	0	0	5	0
448	RSB163-78	S4074	Sodium Nitrite	2	FDA,DMF,CFDA,NDC,HMA	Neurological Disease	Marketed	Sodium nitrite is a myeloperoxidase inhibitor with IC50 of 1.3 μM.	Immunology & Inflammation	ROS	Myeloperoxidase inhibitor	No	No	No	5515	5	0	0	0	0	5	0	1	0	27	0	2	0	0	11	0	195	0	83	9	10	0	0	2	0	12	0	79	0	18	0	0	18	0
449	RSB163-68	S4059	Sodium Nitroprusside Dihydrate	2	DMF	Cardiovascular Disease	Marketed	Sodium Nitroprusside Dihydrate is a potent vasodilator working through releasing NO spontaneously in blood.	Others	Others	Vasolidator	Yes	No	No	3340	6	0	0	0	0	6	0	0	0	13	0	2	0	0	7	0	115	0	43	5	1	0	0	0	0	4	0	46	0	13	1	0	15	0
450	RSB163-262	S4125	Sodium Phenylbutyrate	2	FDA,DMF,EMA,NDC,PMDA	Cancer	Marketed	Sodium phenylbutyrate is a histone deacetylase inhibitor, used to treat urea cycle disorders.	DNA Damage	HDAC	Histone deacetylase inhibitor	No	Yes	No	2808	2	0	0	0	0	2	0	0	0	9	0	0	0	0	6	0	112	0	32	10	6	0	0	1	0	5	0	31	0	31	0	1	9	0
451	RSB163-214	S4020	Sodium Picosulfate	2	FDA,DMF,CFDA,NDC,PMDA,HMA	Metabolic Disease	Marketed	Sodium Picosulfate inhibits absorption of water and electrolytes, and increases their secretion.	Others	Others	Stimulant laxative	No	No	No	3190	6	0	0	0	0	6	0	0	0	21	0	1	0	0	3	0	84	0	46	9	3	0	0	1	0	5	0	25	0	19	0	0	13	0
452	RSB163-15	S3137	Sodium salicylate	2	DMF,CFDA,NDC,PMDA	Inflammation	Marketed	Sodium salicylate is used in medicine as an analgesic and antipyretic.	NF-κB	NF-κB	Analgesic	Yes	No	Yes	3268	2	0	0	0	0	2	0	0	0	17	0	0	0	0	3	0	83	0	47	8	9	0	0	0	0	5	0	34	0	5	0	0	11	0
453	RSB163-85	S4082	Spiramycin	2	DMF,CFDA,PMDA	Infection	Marketed	Spiramycin is a 16-membered ring macrolide (antibiotic).	Microbiology	Anti-infection	Antibiotic	No	No	No	4539	8	0	0	0	0	7	0	0	0	17	0	1	0	0	8	0	144	0	78	5	2	0	0	2	0	12	0	52	0	18	0	0	12	0
454	RSB163-84	S4081	Sulfacetamide Sodium	2	FDA,DMF,CFDA,NDC	Immunology/Inflammation	Marketed	Sulfacetamide Sodium is an anti-biotic.	Immunology & Inflammation	Anti-infection,Autophagy	Antibiotic	Yes	No	No	1044	1	0	0	0	0	1	0	0	0	2	0	0	0	0	1	0	27	0	12	8	0	0	0	1	0	2	0	5	0	4	0	0	2	0
455	RSB163-117	S4175	Sulfaguanidine	2	DMF,CFDA	Infection	Marketed	Sulfaguanidine is a sulfonamide used as an anti-infective agent.	Microbiology	Anti-infection	Anti-infective	No	No	No	1228	1	0	0	0	0	1	0	0	0	5	0	0	0	0	8	0	27	0	19	5	2	0	0	0	0	4	0	18	0	6	0	0	2	0
456	RSB163-13	S3132	Sulfamerazine	2	FDA,DMF	Infection	Marketed	Sulfamerazine is a sulfonamide antibacterial.	Microbiology	Anti-infection	Antibiotic	Yes	No	No	5864	6	0	0	0	0	7	0	0	0	52	0	2	0	0	6	0	189	0	101	14	14	0	0	1	0	5	0	61	1	28	1	0	14	0
457	RSB163-14	S3133	Sulfamethazine	2	FDA,DMF,CFDA	Endocrinology	Marketed	Sulfamethazine is a sulfonamide antibacterial.	Microbiology	Anti-infection	Antibiotic	Yes	Yes	No	2918	4	0	0	0	0	4	0	1	0	13	0	0	0	0	3	0	66	0	34	5	1	0	0	1	0	6	0	24	0	2	0	0	8	0
458	RSB163-324	S4250	Sulfamethoxypyridazine	2	No info	No info	No info	Sulfamethoxypyridazine is a long-acting sulfonamide for treatment of Dermatitis herpetiformis.	Microbiology	Anti-infection	Antibiotic	No	Yes	No	1140	0	0	0	0	0	0	0	0	0	4	0	0	0	0	2	0	17	0	9	3	4	0	0	1	0	2	0	4	0	2	0	0	2	0
459	RSB163-231	S4043	Tetrahydrozoline HCl	2	FDA,DMF,NDC,PMDA	Inflammation	Marketed	Tetrahydrozoline HCl is an imidazoline derivative with alpha receptor agonist activity.	Neuronal Signaling	Adrenergic Receptor	Adrenergic receptor agonist	No	No	No	4697	7	0	0	0	0	7	0	0	0	42	0	2	0	0	2	0	133	0	70	11	6	0	0	0	0	5	0	50	0	14	0	0	17	0
460	RSB163-44	S3193	Ticarcillin sodium	2	CFDA	Infection	Marketed	Ticarcillin is a semisynthetic antibiotic with a broad spectrum of bactericidal activity against many gram-positive and gram-negative aerobic and anaerobic bacteria.	Microbiology	Anti-infection	Antibiotic	No	No	No	3924	7	0	0	0	0	7	0	0	0	27	0	0	0	0	3	0	102	0	52	6	0	1	0	1	0	7	0	39	0	9	0	0	11	0
461	RSB163-259	S4122	Tilmicosin	2	No info	No info	No info	Tilmicosin is a macrolide antibiotic.	Microbiology	Anti-infection	Antibiotic	No	No	No	9275	23	0	0	0	0	23	0	0	0	39	0	5	0	0	17	0	317	0	140	18	12	0	0	3	1	22	0	119	0	143	1	0	20	0
462	RSB163-260	S4123	Timolol Maleate	2	FDA,DMF,CFDA,NDC,PMDA,HMA	Cardiovascular Disease/Neurological Disease	Marketed	Timolol Maleate is a non-selective, beta-adrenergic receptor antagonist for β1/β2 with Ki of 1.97 nM/2.0 nM.	Neuronal Signaling	Adrenergic Receptor	Adrenergic receptor antagonist	No	No	No	1341	0	0	0	0	0	0	0	0	0	3	0	0	0	0	3	0	38	0	18	2	2	0	0	0	0	4	0	11	0	3	0	0	4	0
463	RSB163-73	S4068	Tinidazole	2	FDA,DMF,CFDA,NDC,PMDA	Infection	Marketed	Tinidazole is an anti-parasitic drug.	Microbiology	Anti-infection	Antibiotic	Yes	No	No	1263	1	0	0	0	0	1	0	0	0	3	0	0	0	0	4	0	45	0	17	2	0	0	0	0	0	2	0	17	0	4	0	0	5	0
464	RSB163-125	s4185	Tiratricol	2	No info	No info	Phase 3	Tiratricol (also known as TRIAC or triiodothyroacetic acid) is a thyroid hormone analogue.	Others	Others	Hormone	Yes	No	No	2538	5	0	0	0	0	5	0	0	0	10	0	1	0	0	3	0	71	0	35	5	3	0	0	0	0	4	0	33	0	4	0	0	3	0
465	RSB163-261	S4124	Tolazoline HCl	2	FDA,DMF	Cardiovascular Disease	Marketed	Tolazoline is a non-selective competitive α-adrenergic receptor antagonist.	Neuronal Signaling	Adrenergic Receptor	Adrenergic receptor antagonist	Yes	No	No	1514	1	0	0	0	0	1	0	0	0	6	0	1	0	0	1	0	27	0	9	1	1	0	0	0	0	1	0	6	0	2	0	0	1	0
466	RSB163-215	S4021	Tolcapone	2	FDA,DMF,EMA,HMA,CFDA,NDC	Metabolic Disease	Marketed	Tolcapone is a selective, potent and reversible of catechol-O-methyl transferase (COMT) inhibitor with Ki of 30 nM.	Metabolism	Transferase	Adrenergic receptor antagonist	No	Yes	No	1570	0	0	0	0	0	0	0	0	0	10	0	0	0	0	0	0	34	0	16	0	1	0	0	0	0	2	0	7	0	2	0	0	0	0
467	RSB163-139	S4200	Tolperisone HCl	2	DMF,CFDA,HMA	Neurological Disease	Marketed	Tolperisone HCl is an ion channel blocker and centrally-acting muscle relaxant.	Transmembrane Transporters	Sodium Channel	Calcium channel blocker	No	No	No	7792	4	0	0	0	0	4	0	0	0	41	0	3	0	0	14	0	276	0	113	11	13	0	0	3	0	7	0	116	0	30	0	0	17	0
468	RSB163-83	S4080	Triamterene	2	FDA,DMF,CFDA,NDC,PMDA	Inflammation	Marketed	Triamterene blocks epithelial Na+ channel (ENaC) in a voltage-dependent manner with IC50 of 4.5 μM.	Transmembrane Transporters	Sodium Channel	Sodium channel blocker	No	No	No	1975	1	0	0	0	0	1	0	0	0	8	0	2	0	0	4	0	35	0	19	5	0	0	0	0	0	3	0	13	0	4	0	0	4	0
469	RSB163-255	S4114	Triclabendazole	2	FDA,DMF	Infection	Marketed	Triclabendazole is a benzimidazole, it binds to tubulin impairing intracellular transport mechanisms and interferes with protein synthesis.	Cytoskeletal Signaling	Microtubule Associated	Anthelmintic	No	No	No	5809	4	0	0	0	0	4	0	1	0	20	0	2	0	0	12	0	214	0	128	11	12	0	0	2	0	12	0	80	1	9	0	0	11	0
470	RSB163-47	S3200	Triflusal	2	No info	No info	Marketed	Triflusal irreversibly inhibits the production of thromboxane-B2 in platelets by acetylating cycloxygenase-1.	Others	Thrombin	COX inhibitor	No	Yes	No	3786	7	0	0	0	0	7	0	0	0	21	0	0	0	0	2	0	106	0	49	5	12	0	0	1	0	7	0	42	0	6	0	0	4	0
471	RSB163-11	S3129	Trimethoprim	2	FDA,DMF,CFDA,NDC,HMA	Infection	Marketed	Trimethoprim is a bacteriostatic antibiotic mainly used in the prophylaxis and treatment of urinary tract infections.	Microbiology	Anti-infection	Antibiotic	Yes	No	No	3581	2	0	0	0	0	2	0	0	0	13	0	2	0	0	8	0	110	0	51	6	3	1	0	1	0	6	0	44	0	9	0	0	18	0
472	RSB163-20	S3146	Tripelennamine HCl	2	FDA,CFDA,DMF	Neurological Disease	Marketed	Tripelennamine is a widely used H1 antagonist, inhibiting PhIP glucuronidation with IC50 of 30 μM.	Neuronal Signaling	Histamine Receptor	Histamine receptor antagonist	Yes	No	No	1768	1	0	0	0	0	1	0	0	0	3	0	0	0	0	2	0	60	0	23	3	1	0	0	1	0	5	0	14	0	11	0	0	5	0
473	RSB163-199	S3604	Triptolide (PG490)	2	CFDA	Immunology/Inflammation	Marketed	Triptolide is a diterpene triepoxide, immunosuppresive agent extracted from the Chinese herb Tripterygium wilfordii. It functions as a NF-κB inhibitor with dual actions by disruption of p65/CBP interaction and by reduction of p65 protein.	NF-κB	NF-κB	NF-κB inhibitor	No	No	No	4801	14	0	0	0	0	15	0	0	0	41	0	2	0	0	10	0	181	0	71	12	3	0	0	2	0	10	0	58	1	15	0	1	13	0
474	RSB163-118	S4176	Trometamol	2	DMF,CFDA,PMDA,HMA	Inflammation	Marketed	Trometamol is a proton acceptor used to treat acidemia. It inhibits both isoforms of cyclooxygenases (COX1 and COX2), thereby blocking the conversion of arachidonic acid to pro-inflammatory pro-prostaglandins.	Neuronal Signaling	COX	COX inhibitor	No	Yes	No	1468	0	0	0	0	0	0	0	0	0	4	0	0	0	0	0	0	35	0	24	10	3	0	0	0	0	1	0	10	0	3	0	0	2	0
475	RSB163-263	S4128	Troxipide	2	CFDA,PMDA	Gastroenterology	Marketed	Troxipide is a novel systemic non-antisecretory gastric cytoprotective agent with anti-ulcer, anti-inflammatory and mucus secreting properties irrespective of pH of stomach or duodenum.	Others	Others	Anti-inflammatory	No	No	No	10161	11	0	0	0	0	11	0	0	0	55	0	3	0	0	22	0	377	0	150	23	9	0	0	2	1	18	0	148	0	34	0	0	25	0
476	RSB163-186	S4627	TTNPB (Arotinoid Acid)	2	No info	No info	No info	TTNPB (Arotinoid Acid, Ro 13-7410, AGN-191183) is a potent RAR agonist, and inhibits binding of [3H]tRA with IC50 of 5.1 nM, 4.5 nM, and 9.3 nM for human RARα, β, and γ, respectively.	Metabolism	Retinoid Receptor	RAR inhibitor	Yes	No	No	4226	2	0	0	0	0	2	0	1	1	15	0	1	0	0	8	0	139	0	64	12	13	0	0	1	0	8	0	55	0	12	0	2	2	0
477	RSB163-29	S3162	Tylosin tartrate	2	DMF	Infection	Marketed	Tylosin tartrate is a macrolide antibiotic approved for the control of mycoplasmosis in poultry.	Microbiology	Anti-infection	Antibiotic	No	No	No	6484	6	0	0	0	0	6	0	0	0	34	0	0	0	0	7	0	177	0	91	16	10	0	0	5	0	15	0	87	0	12	0	0	27	0
478	RSB163-119	S4177	Uracil	2	No info	No info	Phase 4	Uracil is one of the four nucleobases in the nucleic acid of RNA can be used for drug delivery and as a pharmaceutical.	Others	Others	Nucleotide analog	Yes	No	No	1632	1	0	0	0	0	0	0	0	0	4	0	0	0	0	3	0	30	0	15	3	2	0	0	1	0	4	0	9	0	3	0	0	2	0
479	RSB163-62	S4050	Valganciclovir HCl	2	FDA,DMF,NDC,PMDA,HMA	Endocrinology	Marketed	Valganciclovir HCl is a prodrug for ganciclovir with antiviral activity used to treat cytomegalovirus infections.	Microbiology	Anti-infection	Antiviral	Yes	No	No	4364	4	0	0	0	0	4	0	0	0	30	0	0	0	0	2	0	125	0	46	5	6	0	0	3	0	4	0	45	0	14	1	0	15	0
480	RSB163-155	S4259	Vilazodone HCl	2	FDA,NDC,DMF	Neurological Disease	Marketed	Vilazodone HCl is a selective serotonin reuptake inhibitor (SSRI) and a partial agonist of 5-HT1A receptors, used for the treatment of major depressive disorder.	Neuronal Signaling	5-HT Receptor	SSRI	Yes	Yes	No	1747	3	0	0	0	0	3	0	0	0	9	0	0	0	0	2	0	55	0	27	8	1	0	0	1	0	4	0	28	0	5	0	0	5	0
481	RSB163-224	S4035	Vitamin D2	2	DMF,CFDA	Endocrinology	Marketed	Vitamin D2 is a selective inhibitor of mammalian DNA polymerase A (pol A) with IC50 of 123 mM.	DNA Damage	DNA/RNA Synthesis	Vitamin	Yes	No	No	1604	0	0	0	0	0	0	0	0	0	7	0	0	0	0	1	0	36	0	13	6	1	1	0	0	0	3	0	20	0	4	0	0	4	0
482	RSB163-70	S4063	Vitamin D3	2	FDA,DMF,CFDA,NDC,HMA	Others	Marketed	Vitamin D3 is a form of vitamin D, binds and activates a H305F/H397Y mutant vitamin D receptor (VDR) with EC50 of 300 nM.	Metabolism	Vitamin	Vitamin	Yes	No	No	5035	6	0	0	0	0	5	0	0	0	13	0	1	0	0	10	0	157	0	82	15	6	0	0	1	0	6	0	53	0	10	0	1	9	0
483	RSB163-345	S7016	VS-5584 (SB2343)	2	No info	No info	Phase 1	VS-5584 (SB2343) is a potent and selective dual PI3K/mTOR inhibitor for mTOR, PI3Kα/β/δ/γ with IC50 of 3.4 nM and 2.6-21 nM, respectively. Phase 1.	PI3K/Akt/mTOR	PI3K	mTOR inhibitor	No	No	Yes	2510	2	0	0	0	0	2	0	0	0	5	0	0	0	0	5	0	97	0	44	4	6	0	0	0	0	8	0	22	0	12	0	0	9	0
484	RSB163-354	S7037	Wnt-C59 (C59)	2	No info	No info	No info	Wnt-C59 (C59) is a PORCN inhibitor for Wnt3A-mediated activation of a multimerized TCF-binding site driving luciferase with IC50 of 74 pM in HEK293 cells.	Stem Cells & Wnt	PORCN	Porcn inhibitor	No	No	No	4709	3	0	0	0	0	3	0	0	0	11	0	3	0	0	10	0	184	0	85	6	7	0	0	4	0	16	0	73	0	15	1	0	9	0
485	RSB163-353	S7036	XL019	2	No info	No info	Phase 1	XL019 is a potent and selective JAK2 inhibitor with IC50 of 2.2 nM, exhibiting >50-fold selectivity over JAK1, JAK3 and TYK2. Phase 1.	JAK/STAT	JAK	JAK inhibitor	No	No	Yes	1698	1	0	0	0	0	1	0	1	0	4	0	0	0	0	3	0	58	0	23	4	0	0	0	0	0	3	0	16	0	7	0	0	4	0
486	RSB181-375	S2449	Forskolin	3	No info	No info	Phase 4	Colforsin (Forskolin, HL 362, Coleonol) is a ubiquitous activator of eukaryotic adenylyl cyclase (AC) in a wide variety of cell types, commonly used to raise levels of cAMP in the study and research of cell physiology. Forskolin also activates PXR and FXR activity. Forskolin stimulates autophagy.	GPCR & G Protein	Autophagy,cAMP,FXR	cAMP activator	No	No	No	4495	11	0	0	2	0	11	0	0	0	29	0	5	0	0	0	0	146	0	83	11	3	1	0	0	0	2	0	53	0	19	0	0	4	0
487	RSB181-376	S2449	Forskolin	3	No info	No info	Phase 4	Colforsin (Forskolin, HL 362, Coleonol) is a ubiquitous activator of eukaryotic adenylyl cyclase (AC) in a wide variety of cell types, commonly used to raise levels of cAMP in the study and research of cell physiology. Forskolin also activates PXR and FXR activity. Forskolin stimulates autophagy.	GPCR & G Protein	Autophagy,cAMP,FXR	cAMP activator	No	No	No	6610	37	0	0	23	0	37	0	7	0	46	0	11	0	0	6	0	302	0	71	19	4	0	0	0	0	2	0	48	0	23	0	0	15	0
488	RSB181-360	S2449	Forskolin	3	No info	No info	Phase 4	Colforsin (Forskolin, HL 362, Coleonol) is a ubiquitous activator of eukaryotic adenylyl cyclase (AC) in a wide variety of cell types, commonly used to raise levels of cAMP in the study and research of cell physiology. Forskolin also activates PXR and FXR activity. Forskolin stimulates autophagy.	GPCR & G Protein	Autophagy,cAMP,FXR	cAMP activator	No	No	No	9922	69	0	0	45	0	69	0	15	0	50	0	29	0	0	12	0	482	0	72	16	18	0	0	4	0	2	0	97	1	37	0	0	27	0
489	RSB181-359	S2449	Forskolin	3	No info	No info	Phase 4	Colforsin (Forskolin, HL 362, Coleonol) is a ubiquitous activator of eukaryotic adenylyl cyclase (AC) in a wide variety of cell types, commonly used to raise levels of cAMP in the study and research of cell physiology. Forskolin also activates PXR and FXR activity. Forskolin stimulates autophagy.	GPCR & G Protein	Autophagy,cAMP,FXR	cAMP activator	No	No	No	14418	84	0	0	44	0	83	0	8	0	133	0	31	0	0	9	0	658	0	192	25	13	0	0	0	0	6	0	150	0	50	1	0	21	0
490	RSB181-24	DMSO	DMSO	3	DMSO	DMSO	DMSO	DMSO	DMSO	DMSO	DMSO	DMSO	DMSO	DMSO	2114	17	0	0	15	0	17	0	1	0	14	0	10	0	0	1	0	148	0	22	2	3	0	0	0	0	1	0	23	0	10	0	0	4	0
491	RSB181-23	DMSO	DMSO	3	DMSO	DMSO	DMSO	DMSO	DMSO	DMSO	DMSO	DMSO	DMSO	DMSO	2243	6	0	0	3	0	6	0	2	0	15	0	5	0	0	3	0	113	0	26	2	0	0	0	1	0	1	0	36	0	12	0	0	9	0
492	RSB181-7	DMSO	DMSO	3	DMSO	DMSO	DMSO	DMSO	DMSO	DMSO	DMSO	DMSO	DMSO	DMSO	3123	15	0	0	13	0	15	0	1	0	20	0	10	0	0	4	0	160	0	39	3	2	0	0	2	0	1	0	43	0	12	0	0	4	0
493	RSB181-8	DMSO	DMSO	3	DMSO	DMSO	DMSO	DMSO	DMSO	DMSO	DMSO	DMSO	DMSO	DMSO	3774	24	0	0	19	0	23	0	2	0	22	0	9	0	0	2	0	192	0	37	5	1	0	0	0	0	0	0	29	0	11	0	0	7	0
494	RSB181-25	DMSO	DMSO	3	DMSO	DMSO	DMSO	DMSO	DMSO	DMSO	DMSO	DMSO	DMSO	DMSO	5696	26	0	0	18	0	26	0	4	0	38	0	17	0	0	1	0	230	0	57	11	6	0	0	1	0	1	0	64	0	24	0	0	15	0
495	RSB181-10	DMSO	DMSO	3	DMSO	DMSO	DMSO	DMSO	DMSO	DMSO	DMSO	DMSO	DMSO	DMSO	6665	25	0	0	2	0	25	0	2	0	51	0	5	0	0	6	0	287	0	85	11	8	0	0	3	0	5	0	84	0	13	0	1	17	0
496	RSB181-9	DMSO	DMSO	3	DMSO	DMSO	DMSO	DMSO	DMSO	DMSO	DMSO	DMSO	DMSO	DMSO	11012	75	0	0	27	0	75	0	11	0	74	0	22	0	0	9	0	537	0	84	12	11	1	0	1	0	2	0	119	1	28	0	0	36	0
497	RSB181-26	DMSO	DMSO	3	DMSO	DMSO	DMSO	DMSO	DMSO	DMSO	DMSO	DMSO	DMSO	DMSO	18449	49	0	0	24	0	48	0	7	0	181	0	21	0	0	7	0	722	0	230	39	23	1	0	2	0	6	0	299	0	56	0	1	41	0
498	RSB181-101	S7120	3-Deazaneplanocin A (DZNeP)	3	No info	No info	No info	3-deazaneplanocin A (DZNeP)HCl, an analog of adenosine, is a competitive inhibitor of S-adenosylhomocysteine hydrolase with Ki of 50 pM in a cell-free assay.	anti-tumor and anti-virus	S-adenosylhomocysteine hydrolase	Nucleotide analog	No	No	No	1004	4	0	0	1	0	4	0	0	0	11	0	0	0	0	1	0	37	0	17	1	3	0	0	0	0	3	0	13	0	3	0	0	1	0
499	RSB181-147	S7295	Apabetalone (RVX-208)	3	No info	No info	Phase 3	Apabetalone (RVX-208) is a potent BET bromodomain inhibitor with IC50 of 0.510 μM for BD2 in a cell-free assay, about 170-fold selectivity over BD1. Phase 2.	Epigenetics	Epigenetic Reader Domain	BET bromodomain inhibitor	No	No	No	1046	4	0	0	1	0	4	0	0	0	10	0	1	0	0	2	0	56	0	15	0	0	0	0	0	0	0	0	12	0	2	0	0	3	0
500	RSB181-51	S7252	Selinexor (KPT-330)	3	No info	No info	Phase 4	Selinexor (KPT-330) is an orally bioavailable selective CRM1 inhibitor. Phase 2.	Transmembrane Transporters	CRM1	CRM inhibitor	No	No	No	1156	1	0	0	2	0	1	0	0	0	7	0	0	0	0	1	0	50	0	13	0	1	0	0	0	0	0	0	8	0	2	0	0	1	0
501	RSB181-35	S7091	Zotarolimus(ABT-578)	3	DMF	Others	Marketed	Zotarolimus (ABT-578) is an analogue of rapamycin, and inhibits FKBP-12 binding with IC50 of 2.8 nM.	PI3K/Akt/mTOR	mTOR	FKBP inhibitor	No	No	Yes	1221	2	0	0	0	0	2	0	1	0	5	0	1	0	0	6	0	42	0	14	2	3	0	0	0	0	1	0	13	0	3	0	0	3	0
502	RSB181-68	S7449	CRT0044876	3	No info	No info	No info	CRT0044876 (NSC 69877, 7-NO2-ICA) is a potent and selective APE1 inhibitor with IC50 of ~3 μM.	DNA Damage	DNA/RNA Synthesis	APE inhibitor	No	No	No	1324	1	0	0	2	0	1	0	0	0	4	0	3	0	0	2	0	35	0	21	6	0	0	0	0	0	0	0	9	0	6	0	0	1	0
503	RSB181-84	S8043	Scriptaid	3	No info	No info	No info	Scriptaid (GCK 1026) is an inhibitor of HDAC. It shows a greater effect on acetylated H4 than H3.	DNA Damage	HDAC	HDAC inhibitor	No	No	No	1559	8	0	0	3	0	8	0	0	0	9	0	0	0	0	1	0	65	0	13	4	0	0	0	1	0	2	0	15	0	6	0	0	3	0
504	RSB181-120	S8061	Sabutoclax	3	No info	No info	No info	Sabutoclax (BI-97C1) is a pan-Bcl-2 inhibitor, including Bcl-xL, Bcl-2, Mcl-1 and Bfl-1 with IC50 of 0.31 μM, 0.32 μM, 0.20 μM and 0.62 μM, respectively.	Apoptosis	Bcl-2	Bcl-2 inhibitor	No	No	No	1566	46	0	0	37	0	46	0	7	0	8	0	26	0	0	9	0	232	0	7	0	5	0	0	0	0	0	0	11	0	15	0	0	7	0
505	RSB181-260	S8000	Tenovin-1	3	No info	No info	No info	Tenovin-1 protects against MDM2-mediated p53 degradation, which involves ubiquitination, and acts through inhibition of protein-deacetylating activities of SirT1 and SirT2. Tenovin-1 is also an inhibitor of dihydroorotate dehydrogenase (DHODH).	Apoptosis	Dehydrogenase,p53,Sirtuin	SIRT inhibitor	No	No	No	1613	6	0	0	1	0	6	0	0	0	18	0	3	0	0	4	0	74	0	39	3	0	0	0	0	0	0	0	24	0	5	0	0	2	0
506	RSB181-323	S7233	Bromosporine	3	No info	No info	No info	Bromosporine is a broad spectrum inhibitor for bromodomains with IC50 of 0.41 μM, 0.29 μM, 0.122 μM and 0.017 μM for BRD2, BRD4, BRD9 and CECR2, respectively.	Epigenetics	Epigenetic Reader Domain	BET bromodomain inhibitor	No	No	No	1710	1	0	0	0	0	1	0	0	0	10	0	1	0	0	0	0	43	0	17	4	2	0	0	0	0	2	0	12	0	6	0	0	1	0
507	RSB181-307	S7379	E-64	3	No info	No info	No info	E-64 is an irreversible and selective cysteine protease inhibitor, and also inhibits papain, calpain, and cathepsins B and H, but not serine proteases or aspartic proteases. The IC50 for papain is 9 nM. E-64 induces oxidative stress and apoptosis in Filarial Parasite.	Proteases	Apoptosis related,Cathepsin B,Cysteine Protease,Parasite	Factor Xa inhibitor	No	No	No	1721	1	0	0	1	0	1	0	0	0	8	0	0	0	0	1	1	48	0	21	1	3	1	0	1	0	1	0	13	0	3	0	0	2	0
508	RSB181-228	S7565	WH-4-023	3	No info	No info	No info	WH-4-023 (KIN001-112, KIN112, Dual LCK/SRC inhibitor) is a potent and orally active Lck/Src inhibitor with IC50s of 2 nM and 6 nM in cell-free assays, respectively. Exhibits >300-fold selectivity against p38α and KDR. Also potently inhibits SIK (IC50 values are 10, 22 and 60 nM for SIK 1, 2 and 3 respectively) and displays selectivity over a range of closely related kinases.	Angiogenesis	SIK,Src	Src inhibitor	No	No	Yes	1759	6	0	0	0	0	6	0	0	0	15	0	2	0	0	2	0	81	0	36	4	1	0	0	0	0	1	0	25	0	4	1	0	7	0
509	RSB181-343	S7421	CGP 57380	3	No info	No info	No info	CGP 57380 is a potent MNK1 inhibitor with IC50 of 2.2 μM, exhibiting no inhibitory activity on p38, JNK1, ERK1 and -2, PKC, or c-Src-like kinases. CGP 57380 upregulates β-catenin and potentiates radiation-induced apoptosis.	MAPK	Apoptosis related,MNK,Wnt/beta-catenin	MNK inhibitor	No	No	Yes	1767	3	0	0	6	0	3	0	1	0	3	0	1	0	0	2	0	49	0	23	1	1	0	0	0	0	1	0	22	0	10	0	1	2	0
510	RSB181-291	S7213	Thiamet G	3	No info	No info	No info	Thiamet G is a potent, selective O-GlcNAcase inhibitor with Kiof 21 nM, while exhibiting 37,000-fold selectivity over human lysosomal –hexosaminidase.	Others	OGA	O-GlcNAcase inhibitor	No	No	No	1826	6	0	0	2	0	6	0	1	0	5	0	1	0	0	1	0	44	0	25	1	0	0	0	1	0	0	0	25	0	3	0	0	1	0
511	RSB181-325	S7234	IOX1	3	No info	No info	No info	IOX1 is a potent and broad-spectrum inhibitor of 2OG oxygenases, including the JmjC demethylases. IOX1 is an inhibitor of ALKBH5.	Epigenetics	Histone Demethylase,JMJD	Oxgenase inhibitor	No	No	No	1923	6	0	0	3	0	6	0	1	0	23	0	3	0	0	1	0	69	0	41	4	1	0	0	0	0	1	0	29	0	8	0	0	1	0
512	RSB181-326	S8023	TCS 359	3	No info	No info	No info	TCS 359 is a potent FLT3 inhibitor with IC50 of 42 nM.	Angiogenesis	FLT3	FLT inhibitor	No	No	Yes	1946	7	0	0	2	0	7	0	0	0	19	0	4	0	0	1	0	96	0	24	2	1	0	0	0	0	0	0	21	0	10	0	0	4	0
513	RSB181-83	S7265	MM-102	3	No info	No info	No info	MM-102 (HMTase Inhibitor IX) is a high-affinity peptidomimetic inhibitor of the WDR5/MLL1 protein-protein interaction, which bind to WDR5 with Ki < 1 nM and IC50 =2.4nM.	Epigenetics	Histone Methyltransferase,MLL	Mll1 inhibitor	No	No	No	2035	1	0	0	2	0	1	0	0	0	5	0	0	0	0	5	0	76	0	38	5	1	0	0	0	0	1	0	17	0	5	0	0	2	0
514	RSB181-179	S7316	STF-118804	3	No info	No info	No info	STF-118804 is a highly specific NAMPT inhibitor.	Metabolism	NAMPT	NAMPT inhibitor	No	No	No	2077	2	0	0	3	0	2	0	0	0	7	0	1	0	0	0	0	85	0	30	6	4	0	0	0	0	0	0	21	0	4	0	0	1	0
515	RSB181-62	S8039	Zelavespib (PU-H71)	3	No info	No info	Phase 2	Zelavespib (PU-H71, NSC 750424) is a potent and selective inhibitor of HSP90 with IC50 of 51 nM. Phase 1.	Cytoskeletal Signaling	HSP (HSP90)	HSP90 inhibitor	No	No	No	2077	53	0	0	40	0	53	0	9	0	0	0	24	0	0	11	0	366	0	7	1	4	0	0	0	0	3	0	17	0	14	1	0	14	0
516	RSB181-262	S8001	Ricolinostat (ACY-1215)	3	No info	No info	Phase 2	Ricolinostat (ACY-1215) is a selective HDAC6 inhibitor with IC50 of 5 nM in a cell-free assay. It is >10-fold more selective for HDAC6 than HDAC1/2/3 (class I HDACs) with slight activity against HDAC8, minimal activity against HDAC4/5/7/9/11, Sirtuin1, and Sirtuin2. Phase 2.	Epigenetics	HDAC	HDAC inhibitor	No	No	No	2146	13	0	0	10	0	13	0	1	0	8	0	3	0	0	0	0	108	0	20	2	0	0	0	0	0	1	0	12	0	8	0	0	6	0
517	RSB181-324	S8022	Empagliflozin (BI 10773)	3	FDA,DMF,EMA,NDC	Metabolic Disease	Marketed	Empagliflozin (BI-10773) is a potent and selective SGLT-2 inhibitor with IC50 of 3.1 nM, exhibits >300-fold selectivity over SGLT-1, 4, 5 and 6. Phase 3.	GPCR & G Protein	SGLT	SGLT inhibitor	No	No	No	2263	6	0	0	3	0	6	0	1	0	19	0	2	0	0	3	0	63	0	49	6	2	0	0	0	0	2	0	32	0	12	0	0	1	0
518	RSB181-279	S7368	GNE-9605	3	No info	No info	No info	GNE-9605 is a highly potent and selective leucine-rich repeat kinase 2 (LRRK2) inhibitor with Ki and IC50 of 2 nM and 19 nM, respectively.	Autophagy	LRRK2	LRRK inhibitor	No	No	Yes	2330	3	0	0	2	0	3	0	2	0	6	0	1	0	0	2	0	86	0	29	3	2	0	0	0	0	1	0	28	0	8	0	0	5	0
519	RSB181-281	S7369	4EGI-1	3	No info	No info	No info	4EGI-1 is a competitive eIF4E/eIF4G interaction inhibitor by binding to eIF4E with KD of 25 μM. 4EGI-1 specifically inhibits the function of mTOR by blocking the activation of 4E-BP1. 4EGI-1 induces apoptosis.	Others	Apoptosis related,eIF,mTOR	eIF inhibitor	No	No	Yes	2346	3	0	0	4	0	3	0	0	0	4	0	1	0	0	0	0	74	0	17	3	0	0	0	0	0	3	0	18	0	2	0	0	1	0
520	RSB181-277	S7367	GNE-0877	3	No info	No info	No info	GNE-0877 (DNL201) is a highly potent and selective leucine-rich repeat kinase 2 (LRRK2) inhibitor with Ki of 0.7 nM.	Autophagy	LRRK2	LRRK inhibitor	No	No	Yes	2355	7	0	0	5	0	7	0	0	0	18	0	2	0	0	4	0	85	0	31	5	4	1	0	0	0	1	0	18	0	5	0	0	2	0
521	RSB181-315	S7391	Z-FA-FMK	3	No info	No info	No info	Z-FA-FMK ((1S)-Z-FA-FMK) is an irreversible cysteine protease inhibitor, and also inhibits effector caspases.	Proteases	Cysteine Protease	Cystein protease inhibitor	No	No	No	2725	16	0	0	6	0	16	0	3	0	12	0	4	0	0	1	0	92	0	16	3	0	0	0	0	0	0	0	18	0	7	0	0	11	0
522	RSB181-327	S7237	OG-L002	3	No info	No info	No info	OG-L002 is a potent and specific LSD1 inhibitor with IC50 of 20 nM in a cell-free assay, exhibiting 36- and 69-fold selectivity over MAO-B and MAO-A, respectively.	Epigenetics	Histone Demethylase,LSD1	LSD inhibitor	No	No	No	2747	13	0	0	9	0	13	0	1	0	10	0	10	0	0	3	0	100	0	30	2	3	0	0	0	0	0	0	21	0	4	0	2	3	0
523	RSB181-236	S7595	Santacruzamate A (CAY10683)	3	No info	No info	No info	Santacruzamate A (CAY10683) is a potent and selective HDAC inhibitor with IC50 of 119 pM for HDAC2, >3600-fold selectivity over other HDACs.	DNA Damage	HDAC	HDAC inhibitor	No	No	No	2849	9	0	0	5	0	9	0	3	0	9	0	2	0	0	4	0	110	0	17	4	0	0	0	1	0	3	0	33	0	5	0	0	5	0
524	RSB181-96	S8056	Lomeguatrib	3	No info	No info	No info	Lomeguatrib (PaTrin-2) is a potent inhibitor of O6-alkylguanine-DNA-alkyltransferase with IC50 of 5 nM.	Metabolism	DNA alkylator	O6-alkylguanine-DNA-alkyltransferase inhibitor	No	No	No	2899	73	0	0	37	0	73	0	14	0	27	0	36	0	0	2	0	469	0	31	0	10	0	0	0	0	1	0	41	0	23	0	0	10	0
525	RSB181-198	S7525	XMD8-92	3	No info	No info	No info	XMD8-92 is a potent and selective dual inhibitor of big map kinase (BMK1, ERK5) and bromodomain-containing proteins (BRDs, BET) with Kd of 80 nM and 170 nM for ERK5 and BRD4(1), respectively.	MAPK	Epigenetic Reader Domain,ERK	BMK inhibitor	No	No	Yes	2974	8	0	0	4	0	8	0	1	0	7	0	3	0	0	5	0	133	0	50	6	6	0	0	1	0	0	0	40	0	12	0	0	7	0
526	RSB181-166	S7509	ML167	3	No info	No info	No info	ML167 (CID 44968231) is a highly selective Cdc2-like kinase 4 (Clk4) inhibitor with IC50 of 136 nM, >10-fold selectivity for closely related kinases Clk1-3 and Dyrk1A/1B.	Cell Cycle	CDK	Clk inhibitor	No	No	Yes	2977	6	0	0	4	0	6	0	1	0	14	0	5	0	0	0	0	140	0	53	7	4	0	0	0	0	0	0	26	0	6	0	0	2	0
527	RSB181-53	S7253	AZD2858	3	No info	No info	No info	AZD2858 is a selective GSK-3 inhibitor with an IC50 of 68 nM, activating Wnt signaling, increases bone mass in rats.	PI3K/Akt/mTOR	GSK-3	GSK3 inhibitor	No	No	Yes	2995	10	0	0	4	0	10	0	1	0	26	0	5	0	0	4	0	101	0	48	7	0	0	0	0	0	0	0	41	0	22	0	0	6	0
528	RSB181-195	S7152	C646	3	No info	No info	No info	C646 is an inhibitor for histone acetyltransferase, and inhibits p300 with a Ki of 400 nM in a cell-free assay. Preferentially selective for p300 versus other acetyltransferases. C646 induces cell cycle arrest, apoptosis and autophagy.	Epigenetics	Apoptosis related,Autophagy,Epigenetic Reader Domain,Histone Acetyltransferase	Histone acetyl transferase inhibitor	No	No	No	3173	7	0	0	6	0	7	0	0	0	18	0	7	0	0	2	0	131	0	45	14	0	0	0	1	0	1	0	40	0	10	0	0	3	0
529	RSB181-227	S7172	ONX-0914 (PR-957)	3	No info	No info	No info	ONX-0914 (PR-957) is a potent and selective immunoproteasome inhibitor with minimal cross-reactivity for the constitutive proteasome in a cell-free assay.	Proteases	Proteasome	immunoproteasome inhibitor	No	No	No	3217	6	0	0	7	0	6	0	2	0	17	0	5	0	0	2	0	104	0	33	3	3	0	0	1	0	1	0	33	0	8	1	0	4	0
530	RSB181-100	S7462	PI-1840	3	No info	No info	No info	PI-1840 is a reversible and selective chymotrypsin-like (CT-L) inhibitor with IC50 of 27 nM with little effects on the other two major proteasome proteolytic activities, trypsin-like (T-L) and postglutamyl-peptide-hydrolysis-like (PGPH-L).	Proteases	Proteasome	Chymotrypsin inhibitor	No	No	No	3282	2	0	0	3	0	2	0	0	0	22	0	6	0	0	6	0	144	0	77	4	6	0	0	0	0	0	0	66	0	7	2	0	1	0
531	RSB181-163	S7140	TCID	3	No info	No info	No info	TCID is a DUB inhibitor for ubiquitin C-terminal hydrolase L3 with IC50 of 0.6 μM, 125-fold selective to L1.	Ubiquitin	DUB	DUB inhibitor	No	No	No	3320	3	0	0	1	0	3	0	0	0	23	0	3	0	0	6	0	130	0	54	5	5	0	0	0	0	0	0	34	0	12	0	0	7	0
532	RSB181-292	S8009	AG-18	3	No info	No info	No info	AG-18 (RG-50810, Tyrphostin A23, TX 825) inhibits EGFR with IC50 of 35 μM.	Protein Tyrosine Kinase	EGFR	EGFR inhibitor	No	No	Yes	3354	9	0	0	4	0	9	0	4	0	16	0	4	0	0	1	0	119	0	74	8	2	0	0	0	0	0	0	36	0	5	0	0	2	0
533	RSB181-294	S8010	PRX-08066 Maleic acid	3	No info	No info	No info	PRX-08066 Maleic acid is a selective 5-HT2B receptor antagonist with IC50 of 3.4 nM, prevents the severity of pulmonary arterial hypertension in the MCT rat model. Phase 2.	Neuronal Signaling	5-HT Receptor	5-HT receptor antagonist	No	Yes	No	3383	10	0	0	3	0	10	0	0	0	22	0	4	0	0	4	0	155	0	50	4	3	0	0	0	0	1	0	43	0	6	0	0	5	0
534	RSB181-345	S7422	KN-62	3	No info	No info	No info	KN-62 is a potent and specific inhibitor of Ca2+/calmodulin-dependent protein kinase II (CaMKII) with Ki of 0.9 μM; also a non-competitive antagonist of the purinergic receptor P2RX7 (IC50 = 15 nM). It is selective for CaMKII relative to PKA, PKC and MLCK, but inhibits CaMKI and CaMKIV equally well, The Ki value of KN-62 for CaMK V is 0.8 μM.	Neuronal Signaling	CaMK	CamKII inhibitor	No	No	Yes	3415	13	0	0	8	0	13	0	1	0	16	0	4	0	0	1	0	145	0	21	6	5	0	0	0	0	1	0	18	0	11	0	0	12	0
535	RSB181-213	S7330	6H05	3	No info	No info	No info	6H05 is a selective, and allosteric inhibitor of oncogenic K-Ras(G12C).	Cell Cycle	Ras	Ras inhibitor	No	No	Yes	3458	10	0	0	2	0	10	0	0	0	22	0	4	0	0	6	0	140	0	59	7	5	0	0	0	0	1	0	37	0	10	0	0	5	0
536	RSB181-85	S7266	Golgicide A	3	No info	No info	No info	Golgicide A is a potent and rapidly reversible GBF1 inhibitor.	Transmembrane Transporters	ATPase	GBF inhibitor	No	No	No	3522	12	0	0	4	0	12	0	0	0	19	0	3	0	0	1	0	165	0	62	7	2	0	0	2	0	2	0	28	0	12	0	0	9	0
537	RSB181-328	S8024	Tyrphostin AG 1296	3	No info	No info	No info	Tyrphostin AG 1296 is an inhibitor of PDGFR with IC50 of 0.3-0.5 μM, no activity to EGFR. Tyrphostin AG1296 inhibits FGFR and c-Kit with IC50 of 12.3 μM and 1.8 μM in Swiss 3T3 cells. Tyrphostin AG1296 induces dramatic apoptosis in A375R cells.	Protein Tyrosine Kinase	Apoptosis related,c-Kit,FGFR,PDGFR	PDGFR inhibitor	No	No	Yes	3759	31	0	0	5	0	31	0	4	0	18	0	7	0	0	4	0	200	0	34	3	8	0	0	0	0	3	0	43	0	6	0	0	9	0
538	RSB181-103	S7122	XL888	3	No info	No info	Phase 1	XL888 is an ATP-competitive inhibitor of HSP90 with IC50 of 24 nM. Phase 1.	Cytoskeletal Signaling	HSP (HSP90)	HSP90 inhibitor	No	No	No	3776	33	0	0	23	0	33	0	4	0	13	0	9	0	0	1	0	222	0	66	10	1	0	0	0	0	0	0	53	0	20	0	0	5	0
539	RSB181-135	S7133	P22077	3	No info	No info	No info	P22077 is an inhibitor of ubiquitin-specific protease USP7 with EC50 of 8.6 μM, also inhibits the closely related USP47.	Ubiquitin	DUB	Ubiquitin-specific protease inhibitor	No	No	No	4289	13	0	0	7	0	13	0	1	0	38	0	7	0	0	4	0	188	0	64	9	3	0	0	0	0	2	0	73	0	26	0	0	5	0
540	RSB181-296	S8014	GW9508	3	No info	No info	No info	GW9508 is a potent and selective agonist for FFA1 (GPR40) with pEC50 of 7.32, 100-fold selective against GPR120, stimulates insulin secretion in a glucose-sensitive manner.	Endocrinology & Hormones	GPR	FFA agonist	No	No	Yes	4292	24	0	0	11	0	24	0	0	0	23	0	6	0	0	8	0	221	0	34	6	3	0	0	1	0	6	0	43	0	14	0	0	13	0
541	RSB181-55	S7255	NMS-P937 (NMS1286937)	3	No info	No info	Phase 2	NMS-P937 (NMS1286937) is an orally available, selective Polo-like Kinase 1 (PLK1) inhibitor with IC50 of 2 nM, 5000-fold selectivity over PLK2/PLK3. Phase 1.	Cell Cycle	PLK	Plk inhibitor	No	No	Yes	4379	14	0	0	6	0	14	0	1	0	29	0	5	0	0	6	0	158	0	68	11	7	0	0	1	0	1	0	48	0	12	2	0	5	0
542	RSB181-311	S7382	Phosphoramidon Disodium Salt	3	No info	No info	No info	Phosphoramidon Disodium Salt is a metalloendopeptidase inhibitor, widely used as a biochemical tool. Phosphoramidon inhibited ECE, NEP, and ACE activities with IC50 values of 3.5 μM, 0.034 μM, and 78 μM, respectively.	Others	RAAS	Metalloendopeptidase inhibitor	No	No	No	4383	32	0	0	15	0	32	0	1	0	34	0	10	0	0	4	0	242	0	46	10	3	0	0	0	0	2	0	37	1	19	0	0	9	0
543	RSB181-126	S8073	Optovin	3	No info	No info	No info	Optovin is a reversible photoactivated TRPA1 activator.	Transmembrane Transporters	TRP Channel	TRPA activator	No	No	No	4486	29	0	0	10	0	29	0	5	0	33	0	5	0	0	3	0	179	0	38	7	1	0	0	1	0	4	0	48	0	11	0	0	15	0
544	RSB181-121	S7285	NMS-873	3	No info	No info	No info	NMS-873 is an allosteric and specific p97 inhibitor with IC50 of 30 nM that demonstrates potent selectivity for VCP/p97 compared to a panel of other AAA ATPases, Hsp90, and 53 additional analyzed kinases (IC50s >10 μM).	Ubiquitin	p97	p97 inhibitor	No	No	No	4537	14	0	0	3	0	14	0	1	0	31	0	3	0	0	2	0	177	0	40	6	4	0	0	1	0	2	0	71	0	11	0	0	8	0
545	RSB181-88	S8047	Dynasore	3	No info	No info	No info	Dynasore is a cell-permeable, reversible non-competitive dynamin inhibitor of GTPase activity of dynamin 1/2, with IC50 of 15 μM in a cell-free assay, also inhibits the mitochondrial dynamin Drp1, with no effect against other small GTPase. Dynasore suppresses mTORC1 activity and induces autophagy. Dynasore inhibits the entry of several viruses, including herpes simplex virus (HSV).	Cytoskeletal Signaling	Autophagy,Dynamin,HSV	GTPase inhibitor	No	No	No	4572	28	0	0	19	0	28	0	3	0	36	0	7	0	0	3	0	230	0	47	3	7	0	0	0	0	2	0	58	1	23	0	0	8	0
546	RSB181-139	S7135	LDN-57444	3	No info	No info	No info	LDN-57444 is a reversible, competitive proteasome inhibitor for Uch-L1 with IC50 of 0.88 μM, 28-fold selectivity over isoform Uch-L3.	Proteases	DUB	Uch-L1 inhibitor	No	No	No	4593	22	0	0	9	0	22	0	2	0	22	0	8	0	0	7	0	212	0	45	3	7	0	0	2	0	1	0	44	0	15	0	0	13	0
547	RSB181-341	S7417	Puromycin 2HCl	3	DMF	Infection	Marketed	Puromycin 2HCl is an aminonucleoside antibiotic, which acts as a protein synthesis inhibitor.	Microbiology	Anti-infection	Nucleotide analog	No	No	No	4702	9	0	0	5	0	9	0	2	0	33	0	0	0	0	6	0	148	0	71	6	11	0	0	0	0	0	0	48	0	20	0	0	2	0
548	RSB181-56	S8036	Butein	3	No info	No info	No info	Butein, a plant polyphenol isolated from Rhus verniciflua, is able to inhibit the activation of protein tyrosine kinase, NF-κB and STAT3, also inhibits EGFR.	Protein Tyrosine Kinase	EGFR	EGFR inhibitor	No	No	Yes	4810	28	0	0	13	0	28	0	4	0	26	0	20	0	0	4	0	233	0	48	5	3	1	0	0	0	1	0	45	0	28	1	0	7	0
549	RSB181-313	S7383	(-)-p-Bromotetramisole Oxalate	3	No info	No info	No info	(-)-p-Bromotetramisole Oxalate (L-p-Bromotetramisole Oxalate) is a potent and non-specific alkaline phosphatase inhibitor.	Others	phosphatase	Alkaline phosphatase inhibitor	No	No	No	4953	21	0	0	16	0	21	0	4	0	26	0	12	0	0	3	0	213	0	46	2	5	0	0	1	0	1	0	56	0	19	0	0	10	0
550	RSB181-215	S7332	K-Ras(G12C) inhibitor 9	3	No info	No info	No info	K-Ras(G12C) inhibitor 9 is an allosteric inhibitor of oncogenic K-Ras(G12C).	Cell Cycle	Ras	K-Ras inhibitor	No	No	Yes	5003	13	0	0	1	0	13	0	3	0	22	0	2	0	0	6	0	215	0	78	12	5	0	0	3	0	3	0	75	0	18	0	0	12	0
551	RSB181-264	S8002	GSK2636771	3	No info	No info	Phase 2	GSK2636771 is a potent, orally bioavailable and selective inhibitor of PI3Kβ with >900-fold selectivity over PI3Kα/PI3Kγ and >10-fold over PI3Kδ. Sensitive to PTEN null cell lines.	PI3K/Akt/mTOR	PI3K	PI3K inhibitor	No	No	Yes	5129	22	0	0	9	0	22	0	4	0	35	0	10	0	0	3	0	250	0	47	6	11	0	0	1	0	6	0	46	0	13	0	1	8	0
552	RSB181-115	S7280	Edoxaban tosylate Monohydrate	3	FDA,DMF,EMA,NDC,PMDA	Cardiovascular Disease	Marketed	Edoxaban is a selective factor Xa inhibitor with Ki of 0.561 nM, >10 000-fold selectivity over thrombin and FIXa, and is also an orally bioavailable anticoagulant drug.	Metabolism	Factor Xa	Factor Xa inhibitor	No	No	No	5140	12	0	0	1	0	12	0	0	0	46	0	6	0	0	6	0	283	0	103	8	5	0	0	1	0	1	0	87	0	47	0	0	6	0
553	RSB181-299	S7218	Alvelestat (AZD9668)	3	No info	No info	Phase 2	Alvelestat (AZD9668) is an oral, highly selective inhibitor of neutrophil elastase (NE) with IC50 and Ki of 12 nM and 9.4 nM, at least 600-fold more selective over other serine proteases. Phase 2.	Proteases	Serine Protease	Neutrophil elastase inhibitor	No	No	No	5467	37	0	0	26	0	37	0	3	0	23	0	6	0	0	6	0	209	0	19	10	6	0	0	1	0	6	0	31	0	16	0	0	11	0
554	RSB181-136	S7494	INH6	3	No info	No info	No info	INH6 is a potent Hec1 inhibitor, which specifically disrupts the Hec1/Nek2 interaction and causes chromosome mis-alignment.	Cytoskeletal Signaling	Microtubule Associated	Hec inhibitor	No	No	No	5616	89	0	0	68	0	88	0	19	0	15	0	47	0	0	15	0	488	0	64	3	8	0	0	0	0	3	0	68	0	22	0	0	11	0
555	RSB181-86	S8044	BMS-345541	3	No info	No info	No info	BMS-345541 is a highly selective inhibitor of the catalytic subunits of IKK-2 and IKK-1 with IC50 of 0.3 μM and 4 μM in cell-free assays, respectively.	NF-κB	IκB/IKK	IKK inhibitor	No	No	Yes	5794	24	0	0	13	0	24	0	3	0	54	0	5	0	0	6	0	256	0	68	14	12	0	0	0	0	1	0	64	0	13	0	0	6	0
556	RSB181-295	S7215	Losmapimod (GW856553X)	3	No info	No info	Phase 3	Losmapimod (GW856553X) is a selective, potent, and orally active p38 MAPK inhibitor with pKi of 8.1 and 7.6 for p38α and p38β, respectively. Phase 3.	MAPK	p38 MAPK	MAPK inhibitor	No	No	Yes	6198	19	0	0	9	0	18	0	0	0	54	0	6	0	0	4	0	263	0	126	29	9	1	0	1	0	2	0	84	0	20	1	0	10	0
557	RSB181-134	S7493	INH1	3	No info	No info	No info	INH1 (IBT 13131) is a cell-permeable Hec1 inhibitor, which specifically disrupts the Hec1/Nek2 interaction.	Cytoskeletal Signaling	Microtubule Associated	Hec inhibitor	No	No	No	6271	22	0	0	7	0	22	0	2	0	50	0	8	0	0	9	0	318	0	99	19	9	0	0	1	0	5	0	73	1	27	0	0	7	0
558	RSB181-230	S7566	IM-12	3	No info	No info	No info	IM-12 is a selective GSK-3β inhibitor with IC50 of 53 nM, and also enhances canonical Wnt signalling.	PI3K/Akt/mTOR	GSK-3	GSK3 inhibitor	No	No	Yes	6563	28	0	0	15	0	28	0	2	0	73	0	10	0	0	5	0	326	0	93	7	6	0	0	0	0	1	0	84	0	29	0	0	7	0
559	RSB181-70	S7450	FH1 (BRD-K4477)	3	No info	No info	No info	FH1 (BRD-K4477) is a small molecule, which promotes differentiation of iPS-derived hepatocytes.	Others	Others	Others	No	No	No	6650	20	0	0	13	0	20	0	2	0	68	0	9	0	0	8	0	309	0	92	13	8	0	0	0	0	2	0	80	0	25	0	0	7	0
560	RSB181-189	S7325	UNC2881	3	No info	No info	No info	UNC2881 is a specific Mer tyrosine kinase inhibitor with IC50 of 4.3 nM, about 83- and 58-fold selectivity over Axl and Tyro3, respectively.	Protein Tyrosine Kinase	Axl,Mertk,Tyro3	Mer tyrosine kinase inhibitor	No	No	Yes	6707	28	0	0	9	0	26	0	1	0	36	0	7	0	0	9	0	266	0	61	7	9	0	0	2	0	1	0	60	0	17	0	0	17	0
561	RSB181-72	S7451	FPH1 (BRD-6125)	3	No info	No info	No info	FPH1 (BRD-6125) is a small molecule, which promotes expansion of iPS-derived hepatocytes.	Others	Others	Others	No	No	No	6843	68	0	0	46	0	68	0	8	0	43	0	29	0	0	11	0	416	0	72	8	8	0	0	2	0	3	0	95	0	32	0	0	16	0
562	RSB181-90	S8048	Venetoclax (ABT-199, GDC-0199)	3	FDA,DMF,EMA,NDC	Cancer	Marketed	Venetoclax (ABT-199, GDC-0199) is a Bcl-2-selective inhibitor with Ki of <0.01 nM in cell-free assays, >4800-fold more selective versus Bcl-xL and Bcl-w, and no activity to Mcl-1. Phase 3.	Apoptosis	Bcl-2	Bcl-2 inhibitor	No	No	No	7011	25	0	0	7	0	25	0	3	0	52	0	10	0	0	1	0	256	0	63	9	6	0	0	1	0	4	0	76	0	23	0	0	25	0
563	RSB181-108	S7482	EHT 1864 2HCl	3	No info	No info	No info	EHT 1864 2HCl is a potent Rac family GTPase inhibitor with Kd of 40 nM, 50 nM, 60 nM and 250 nM for Rac1, Rac1b, Rac2 and Rac3, respectively.	Cell Cycle	Rho	GTPase inhibitor	No	No	Yes	7209	8	0	0	4	0	8	0	1	0	54	0	3	0	0	3	0	335	0	81	16	9	0	0	1	1	10	0	98	0	19	0	0	19	0
564	RSB181-297	S7217	OAC1	3	No info	No info	No info	OAC1 (Oct4-activating compound 1, BAS 00287861) can enhance the efficiency of reprogramming. OAC1 can activate both Oct4 and Nanog promoter-driven luciferase reporter genes.	Others	OCT	Others	No	No	No	7595	103	0	0	46	0	103	0	9	0	37	0	59	0	0	20	0	605	0	68	5	11	0	0	0	0	2	0	68	0	31	0	0	21	0
565	RSB181-127	S7292	RG2833 (RGFP109)	3	No info	No info	No info	RG2833 (RGFP109) is a brain-penetrant HDAC inhibitor with IC50 of 60 nM and 50 nM for HDAC1 and HDAC3 in cell-free assays, respectively.	Epigenetics	HDAC	HDAC inhibitor	No	Yes	No	7786	17	0	0	9	0	17	0	1	0	49	0	2	0	0	6	0	332	0	86	7	12	0	0	0	0	10	0	101	1	29	0	1	19	0
566	RSB181-94	S8051	Macitentan	3	FDA,DMF,EMA,NDC	Cardiovascular Disease/Respiratory Disease	Marketed	Macitentan is an orally active, non-peptide, dual ETA/ETB (endothelin) receptor antagonist with IC50 of 0.5 nM/391 nM.	GPCR & G Protein	Endothelin Receptor	Endothelin receptor antagonist	No	No	No	8028	31	0	0	12	0	31	0	3	0	47	0	19	0	0	4	0	382	0	74	11	9	0	0	0	0	4	0	89	1	24	0	0	28	0
567	RSB181-75	S7110	(+)-JQ1	3	No info	No info	No info	(+)-JQ1 is a BET bromodomain inhibitor, with IC50 of 77 nM/33 nM for BRD4(1/2) in cell-free assays, binding to all bromodomains of the BET family, but not to bromodomains outside the BET family. (+)-JQ1 suppresses cell proliferation via inducing autophagy. (+)-JQ1 inhibits the expression of Nuclear receptor binding SET domain protein 3 (NSD3) target genes.	Epigenetics	Autophagy,Epigenetic Reader Domain,NSD,Target Protein Ligand	BET bromodomain inhibitor	No	Yes	No	8462	31	0	0	14	0	30	0	5	0	42	0	11	0	0	14	0	289	0	66	11	10	0	0	3	0	9	0	83	0	35	0	1	21	0
568	RSB181-187	S7324	TMP269	3	No info	No info	No info	TMP269 is a potent, selective class IIa HDAC inhibitor with IC50 of 157 nM, 97 nM, 43 nM and 23 nM for HDAC4, HDAC5, HDAC7 and HDAC9, respectively.	Epigenetics	HDAC	HDAC inhibitor	No	No	No	8498	15	0	0	2	0	15	0	2	0	60	0	5	0	0	7	0	307	0	98	13	12	1	0	2	0	4	0	102	0	12	0	1	14	0
569	RSB181-41	S7094	PF-3758309	3	No info	No info	No info	PF-03758309 (PF-03758309) is a potent, ATP-competitive, pyrrolopyrazole inhibitor of PAK4 with Kd of 2.7 nM. PF-3758309 is antiproliferative and induces apoptosis in a HCT116 tumor model.	Cytoskeletal Signaling	Apoptosis related,PAK	PAK inhibitor	No	No	Yes	8594	46	0	0	31	0	46	0	9	0	48	0	24	0	0	14	0	447	0	72	9	16	0	0	0	0	4	0	85	0	24	0	0	9	0
570	RSB181-124	S8072	NSC 405020	3	No info	No info	No info	NSC 405020 is a noncatalytic inhibitor of MT1-MMP, directly interacts with PEX domain of MT1-MMP, affects PEX homodimerization but not catalytic activity of MT1-MMP.	Proteases	MMP	MMP inhibitor	No	No	No	8908	22	0	0	8	0	22	0	3	0	75	0	7	0	0	4	0	391	0	114	12	9	0	0	2	0	3	0	120	0	32	0	0	27	0
571	RSB181-251	S7357	PF-562271 HCl	3	No info	No info	No info	PF-562271 HCl is the hydrochloride salt of PF-562271, which is a potent, ATP-competitive, reversible inhibitor of FAK with IC50 of 1.5 nM, ~10-fold less potent for Pyk2 than FAK and >100-fold selectivity against other protein kinases, except for some CDKs. Phase 1.	Angiogenesis	CDK,FAK,Pyk2	FAK inhibitor	No	No	Yes	8970	31	0	0	15	0	31	0	3	0	73	0	21	0	0	7	0	399	0	85	13	10	0	0	2	0	4	0	89	0	18	0	0	14	0
572	RSB181-263	S7198	BIO	3	No info	No info	No info	BIO (GSK-3 Inhibitor IX, 6-bromoindirubin-3-oxime, 6-Bromoindirubin-3'-oxime, MLS 2052) is a specific inhibitor of GSK-3 with IC50 of 5 nM for GSK-3α/β in a cell-free assay, shows >16-fold selectivity over CDK5, also a pan-JAK inhibitor with IC50 of 30 nM for Tyk2. BIO induces apoptosis in human melanoma cells.	PI3K/Akt/mTOR	Apoptosis related,CDK,GSK-3,JAK	GSK3 inhibitor	No	No	Yes	9484	33	0	0	9	0	33	0	2	0	102	0	11	0	0	6	0	368	0	130	9	12	0	0	0	0	1	0	107	0	31	0	0	20	0
573	RSB181-141	S7136	CGK 733	3	No info	No info	No info	CGK 733 is a potent and selective inhibitor of ATM/ATR with IC50 of ~200 nM.	DNA Damage	ATM/ATR	ATM inhibitor	No	No	Yes	9493	56	0	0	37	0	56	0	8	0	45	0	23	0	0	10	0	539	0	102	7	13	1	0	2	0	4	0	100	0	38	0	0	27	0
574	RSB181-43	S7096	KY02111	3	No info	No info	No info	KY02111 promotes differentiation of hPSCs to cardiomyocytes by inhibiting Wnt signaling, may act downstream of APC and GSK3β.	Stem Cells & Wnt	Wnt/beta-catenin	Wnt antagonist	No	No	No	9689	60	0	0	46	0	60	0	5	0	59	0	23	0	0	10	0	468	0	68	10	5	0	0	1	0	7	0	110	0	35	0	0	15	0
575	RSB181-196	S7523	Entospletinib (GS-9973)	3	No info	No info	Phase 2	Entospletinib (GS-9973) is an orally bioavailable, selective Syk inhibitor with IC50 of 7.7 nM in a cell-free assay and showed 13- to >1000-fold cellular selectivity for Syk over other kinases(including Jak2, ckit, Flt3, Ret, KDR) as assessed by target protein phosphorylation or functional response.	Angiogenesis	Syk	Syk inhibitor	No	No	Yes	9704	32	0	0	11	0	32	0	0	0	91	0	11	0	0	8	0	531	0	181	25	5	2	0	2	0	6	0	118	0	38	0	0	18	0
576	RSB181-201	S7157	Ilomastat	3	No info	No info	No info	Ilomastat (GM6001, Galardin) is a broad spectrum matrix metalloprotease (MMP) inhibitor for MMP-1, MMP-2, MMP-3, MMP-7, MMP-8, MMP-9, MMP-12, MMP-14, and MMP-26 with Ki of 0.4 nM, 0.5 nM, 27 nM, 3.7 nM, 0.1 nM, 0.2 nM, 3.6 nM, 13.4 nM, 0.36 nM, respectively.	Proteases	MMP	MPP inhibitor	Yes	No	No	9814	46	0	0	31	0	46	0	9	0	55	0	18	0	0	7	0	469	0	80	11	6	0	0	9	0	18	0	113	0	28	0	1	15	0
577	RSB181-283	S7370	4E1RCat	3	No info	No info	No info	4E1RCat is a dual inhibitor of eIF4E:eIF4G and eIF4E:4E-BP1 interaction, and inhibits the binding of eIF4G to eIF4E with IC50 of 3.2 μM.	Others	eIF	eIF inhibitor	No	No	Yes	10096	27	0	0	16	0	27	0	4	0	75	0	6	0	0	7	0	397	0	97	12	8	0	0	2	0	3	0	100	0	22	0	0	24	0
578	RSB181-168	S7513	Trelagliptin	3	PMDA	Metabolic Disease	Marketed	Trelagliptin is a highly selective, long-acting DPP-4 inhibitor. Phase 3.	Proteases	DPP-4	DPP inhibitor	No	No	No	10333	69	0	0	35	0	69	0	4	0	70	0	17	0	0	13	0	569	0	107	14	4	1	0	1	0	5	0	132	0	45	0	0	23	0
579	RSB181-336	S8031	NSC 23766	3	No info	No info	No info	NSC 23766 is an inhibitor of Rac GTPase targeting Rac activation by guanine nucleotide exchange factors (GEFs) with IC50 of ~50 μM in a cell-free assay; does not inhibit the closely related targets, Cdc42 or RhoA.	Cell Cycle	Rho	Rac GTPase inhibitor	No	No	No	10341	24	0	0	5	0	23	0	2	1	95	0	4	0	0	8	0	175	0	106	11	3	0	0	1	0	7	0	107	0	22	0	1	28	0
580	RSB181-205	S7162	Mdivi-1	3	No info	No info	No info	Mdivi-1 (Mitochondrial division inhibitor 1) is a selective cell-permeable inhibitor of mitochondrial division DRP1 (dynamin-related GTPase) and mitochondrial division Dynamin I (Dnm1) with IC50 of 1-10 μM. Mdivi-1 attenuates mitophagy and enhances apoptosis.	Cytoskeletal Signaling	Apoptosis related,Dynamin,Mitophagy	DRP inhibitor	No	No	No	10466	33	0	0	13	0	33	0	6	0	51	0	22	0	0	15	0	546	0	129	18	9	0	0	0	0	2	0	112	0	18	0	0	26	0
581	RSB181-287	S7373	UNC669	3	No info	No info	No info	UNC669 is a potent and selective MBT (malignant brain tumor) inhibitor with IC50 of 6 μM for L3MBTL1, 5- and 11-fold selective over L3MBTL3 and L3MBTL4.	Epigenetics	Epigenetic Reader Domain	L3MBTL inhibitor	No	No	No	10546	47	0	0	15	0	47	0	3	0	74	0	11	0	0	11	0	395	0	96	18	9	0	0	1	0	4	0	99	0	15	0	0	29	0
582	RSB181-232	S7587	Epacadostat (INCB024360) analogue	3	No info	No info	No info	Epacadostat (INCB024360) analogue (INCB14943) is a potent, competitive IDO1 (indoleamine-(2,3)-dioxygenase) inhibitor with IC50 of 67 nM.	Metabolism	IDO/TDO	IDO inhibitor	No	No	No	11319	45	0	0	24	0	45	0	3	0	94	0	25	0	0	9	0	690	0	188	26	17	0	0	2	0	4	0	198	0	40	0	0	27	0
583	RSB181-119	S7284	Rociletinib (CO-1686)	3	No info	No info	Phase 3	Rociletinib (CO-1686, AVL-301) is an irreversible, mutant-selective EGFR inhibitor with Ki of 21.5 nM and 303.3 nM for EGFRL858R/T790M and EGFRWT in cell-free assays, respectively. Phase 2.	Protein Tyrosine Kinase	EGFR	EGFR inhibitor	No	No	Yes	11623	69	0	0	33	0	69	0	5	0	97	0	18	0	0	11	0	622	0	207	14	11	0	0	0	0	4	0	201	0	62	0	0	23	0
584	RSB181-319	S7393	Aloxistatin (E64d)	3	No info	No info	No info	Aloxistatin (E64d) is an irreversible and membrane-permeable cysteine protease inhibitor with blood platelet aggregation inhibiting activity. The cysteine protease cathepsin L is required for SARS-CoV-2 viral entry, and aloxistatin treatment reduced cellular entry of SARS-CoV-2 pseudovirions by 92.3%.	Proteases	COVID-19,Cysteine Protease	Cystein protease inhibitor	No	No	No	11794	55	0	0	15	0	55	0	5	0	107	0	22	0	0	10	0	457	0	112	8	11	0	0	1	0	4	0	96	0	20	0	1	17	0
585	RSB181-203	S7158	abemaciclib (LY2835219)	3	FDA,EMA,NDC,PMDA	Cancer	Marketed	abemaciclib (LY2835219) is a potent and selective inhibitor of CDK4 and CDK6 with IC50 of 2 nM and 10 nM in cell-free assays, respectively. Phase 3.	Cell Cycle	CDK	CDK inhibitor	No	No	Yes	11849	65	0	0	25	0	62	0	7	0	73	0	24	0	0	16	0	444	0	93	9	8	0	0	4	0	6	0	154	0	33	0	0	24	0
586	RSB181-76	S7458	VER-49009	3	No info	No info	No info	VER-49009 (CCT0129397) is a potent HSP90 inhibitor with IC50 of 47 nM for HSP90β.	Cytoskeletal Signaling	HSP (HSP90)	HSP90 inhibitor	No	Yes	No	12481	47	0	0	14	0	47	0	4	0	141	0	5	0	0	11	0	720	0	142	16	1	0	0	0	0	7	0	238	0	31	0	1	31	0
587	RSB181-87	S7269	PD173955	3	No info	No info	No info	PD173955 is a potent Bcr-Abl inhibitor with IC50 of 1-2 nM, also inhibiting Src activity with IC50 of 22 nM.	Angiogenesis	Bcr-Abl	bcr-Abl inhibitor	Yes	No	Yes	12646	46	0	0	15	0	46	0	6	0	91	0	19	0	0	11	3	632	0	147	19	8	0	0	0	0	4	0	155	0	40	2	0	16	0
588	RSB181-106	S7473	Nexturastat A	3	No info	No info	No info	Nexturastat A is a potent and selective HDAC6 inhibitor with IC50 of 5 nM, >190-fold selectivity over other HDACs.	DNA Damage	HDAC	HDAC inhibitor	No	No	No	13287	48	0	0	14	0	48	0	5	0	87	0	8	0	0	6	0	574	0	120	23	9	1	0	6	0	14	0	160	1	26	3	0	42	0
589	RSB181-104	S7470	Triapine	3	DMF	Cancer	Marketed	Triapine is a potent ribonucleotide reductase inhibitor with broad spectrum antitumor activity by inhibiting DNA synthesis. Phase 2.	DNA Damage	DNA/RNA Synthesis	Ribonucleotide reductase inhibitor	No	No	No	13590	313	0	0	248	1	313	0	46	0	31	0	159	0	0	49	0	1701	0	128	20	29	0	0	0	0	5	0	150	0	78	0	0	27	0
590	RSB181-255	S7360	OTX015	3	No info	No info	Phase 2	OTX015 is a potent BET bromodomain inhibitor with EC50 ranging from 10 to 19 nM for BRD2, BRD3, and BRD4 in cell-free assays. Phase 1.	Epigenetics	Epigenetic Reader Domain	BET bromodomain inhibitor	No	No	No	13633	32	0	0	6	0	32	0	3	0	95	0	13	0	0	11	0	576	0	125	16	20	0	0	3	0	5	0	181	0	25	0	0	48	0
591	RSB181-46	S7440	Ribociclib (LEE011)	3	FDA,EMA,NDC	Cancer	Marketed	Ribociclib (LEE011) is an orally available, and highly specific CDK4/6 inhibitor. Phase 3.	Cell Cycle	CDK	CDK inhibitor	No	Yes	Yes	14378	77	0	0	58	0	77	0	12	0	130	0	33	0	0	13	0	692	0	144	19	23	0	0	0	0	7	0	145	0	56	0	1	40	0
592	RSB181-57	S7256	SGC-CBP30	3	No info	No info	No info	SGC-CBP30 is a potent CREBBP/EP300 inhibitor with IC50 of 21 nM and 38 nM in cell-free assays, respectively. Exhibits 40-fold and 250-fold selectivity for CBP over the first BRD of BRD4 (BRD4(1)) and BRD4(2) respectively.	Epigenetics	Epigenetic Reader Domain,Histone Acetyltransferase	CREBBP inhibitor	No	No	No	15123	71	0	0	36	0	71	0	10	0	86	0	18	0	0	14	0	712	0	166	14	23	0	0	0	0	2	0	158	1	68	0	0	26	0
593	RSB181-73	S7108	Encorafenib (LGX818)	3	No info	No info	Marketed	Encorafenib (LGX818) is a highly potent RAF inhibitor with selective anti-proliferative and apoptotic activity in cells expressing B-RAF(V600E) with EC50 of 4 nM. Phase 3.	Apoptosis	Raf	COMT inhibitor	No	No	Yes	15412	112	0	0	74	0	110	0	20	0	112	0	48	0	0	23	0	1070	0	146	26	27	0	0	2	0	8	0	148	0	71	0	0	30	0
594	RSB181-329	S7241	AGI-6780	3	No info	No info	No info	AGI-6780 is a potent and selective inhibitor of IDH2 R140Q mutant with IC50 of 23 nM.	Metabolism	Dehydrogenase	IDH inhibitor	No	No	No	15720	78	0	0	62	0	77	0	7	0	113	0	30	0	0	9	0	618	0	158	14	10	1	0	0	0	4	0	159	0	35	0	0	33	0
595	RSB181-349	S7424	PD 151746	3	No info	No info	No info	PD 151746 is a selective, cell-permeable calpain inhibitor with Ki of 0.26 μM for μ-Calpain, about 20-fold selectivity over m-calpain.	Proteases	Cysteine Protease	Calpain inhibitor	No	No	No	15770	60	0	0	18	0	60	0	2	0	121	0	26	0	0	13	0	618	0	181	20	16	0	0	2	0	12	0	158	0	46	0	2	31	0
596	RSB181-153	S7301	IWP-L6	3	No info	No info	No info	IWP-L6 (Porcn Inhibitor III) is a highly potent Porcn inhibitor with EC50 of 0.5 nM.	Stem Cells & Wnt	PORCN	Porcn inhibitor	No	No	No	15872	60	0	0	35	0	60	0	5	0	101	0	16	0	0	6	0	785	0	191	25	16	0	0	0	0	3	0	227	0	54	0	0	39	0
597	RSB181-151	S7300	PJ34 HCl	3	No info	No info	No info	PJ34 HCl is the hydrochloride salt of PJ34, which is a PARP inhibitor with EC50 of 20 nM and is equally potent to PARP1/2.	DNA Damage	PARP	PARP inhibitor	No	No	No	16069	47	0	0	17	0	46	0	10	0	143	0	15	0	0	9	0	840	0	267	28	21	0	0	0	0	5	0	229	0	64	1	0	33	0
598	RSB181-45	S7097	HSP990 (NVP-HSP990)	3	No info	No info	No info	HSP990 (NVP-HSP990) is a novel, potent and selective HSP90 inhibitor for HSP90α/β with IC50 of 0.6 nM/0.8 nM. NVP-HSP990 induces cell cycle arrest and apoptosis.	Cytoskeletal Signaling	Apoptosis related,HSP (HSP90)	HSP90 inhibitor	No	No	No	16596	156	0	0	84	0	156	0	30	0	113	0	91	0	0	31	0	1139	0	136	26	26	0	0	0	0	3	0	175	0	57	1	2	33	0
599	RSB181-167	S7143	LGK-974	3	No info	No info	Phase 2	LGK-974 is a potent and specific PORCN inhibitor, and inhibits Wnt signaling with IC50 of 0.4 nM in TM3 cells. Phase 1.	Stem Cells & Wnt	Wnt/beta-catenin	Wnt antagonist	No	No	No	16687	103	0	0	78	0	103	0	24	0	112	0	52	0	0	24	0	1578	0	216	22	23	0	0	0	0	1	0	179	0	99	0	0	24	0
600	RSB181-191	S7326	Tasisulam	3	No info	No info	Phase 3	Tasisulam (LY573636) is an antitumor agent and an apoptosis inducer via the intrinsic pathway. Phase 3.	Apoptosis	Caspase	Anticancer	No	No	No	16730	66	0	0	24	0	66	0	2	0	149	0	10	0	0	6	0	635	0	197	14	15	0	0	2	0	6	0	177	0	27	0	1	41	0
601	RSB181-79	S7113	Zebularine (NSC 309132)	3	No info	No info	No info	Zebularine (NSC 309132, 4-Deoxyuridine) is a DNA methylation inhibitor that forms a covalent complex with DNA methyltransferases, also inhibits cytidinedeaminase with Ki of 2 μM in a cell-free assay.	Epigenetics	DNA Methyltransferase	DNA methyltransferase inhibitor	Yes	No	No	16739	92	0	0	29	0	93	0	10	0	204	0	36	0	0	8	0	768	0	136	32	22	0	0	1	0	2	0	195	0	33	2	0	36	0
602	RSB181-185	S7320	TG003	3	No info	No info	No info	TG003 is a potent and ATP-competitive Cdc2-like kinase (Clk) inhibitor with IC50 of 20 nM, 200 nM, and 15 nM for Clk1, Clk2, and Clk4, respectively. No inhibitory effect on Clk3, SRPK1, SRPK2, or PKC.	Cell Cycle	CDK	Clk inhibitor	No	No	Yes	16807	108	0	0	56	0	108	0	11	0	149	0	40	0	0	14	0	861	0	163	25	24	0	0	1	0	4	0	223	0	68	0	0	47	0
603	RSB181-300	S8016	Vonoprazan Fumarate (TAK-438)	3	DMF,PMDA	Gastroenterology	Marketed	Vonoprazan Fumarate (TAK-438) is a novel P-CAB (potassium-competitive acid blocker) that reversibly inhibits H+/K+, ATPase with IC50 of 19 nM (pH 6.5), controls gastric acid secretion. Phase 3.	Transmembrane Transporters	Potassium Channel	H+/K+, ATPase inhibitor	No	No	No	16934	94	0	0	35	0	94	0	13	0	175	0	36	0	0	15	0	662	0	123	13	11	0	0	1	0	7	0	183	0	55	2	0	43	0
604	RSB181-78	S7459	VER-50589	3	No info	No info	No info	VER-50589 is a potent HSP90 inhibitor with IC50 of 21 nM for HSP90β.	Cytoskeletal Signaling	HSP (HSP90)	HSP90 inhibitor	No	No	No	17172	97	0	0	62	0	97	0	23	0	115	0	50	0	0	18	0	1001	0	161	29	17	0	0	2	0	5	0	171	0	74	0	0	42	0
605	RSB181-107	S7125	KPT-185	3	No info	No info	No info	KPT-185 is a selective CRM1 inhibitor that induces growth inhibition and apoptosis in a panel of NHL cell lines with a median IC50 ~25 nM.	Transmembrane Transporters	CRM1	CRM inhibitor	No	No	No	17568	85	0	0	40	0	84	0	4	0	124	0	25	0	0	17	0	740	0	136	21	19	0	0	3	0	11	0	207	0	59	0	0	44	2
606	RSB181-285	S7372	PTC-209	3	No info	No info	No info	PTC-209 is a potent and selective BMI-1 inhibitor with IC50 of 0.5 μM in HEK293T cell line, and results in irreversible reduction of cancer-initiating cells (CICs).	Cell Cycle	BMI-1	BMI inhibitor	No	No	No	17874	67	0	0	38	0	65	0	7	0	160	0	12	0	0	6	0	741	0	234	34	17	0	0	1	0	9	0	181	0	41	0	0	43	0
607	RSB181-128	S8076	PluriSIn #1 (NSC 14613)	3	No info	No info	No info	PluriSIn #1 is an inhibitor of the stearoyl-coA desaturase 1 (SCD1), which is able to selectively eliminate hPSCs.	Metabolism	SCD	SCD inhibitor	No	No	No	18199	87	0	0	11	0	86	0	2	0	264	0	19	0	0	17	0	801	0	258	16	21	0	0	0	0	12	0	232	0	79	0	0	47	0
608	RSB181-137	S7134	IU1	3	No info	No info	No info	IU1 is a cell-permeable, reversible and selective proteasome inhibitor of human USP14 with IC50 of 4.7 μ M, 25-fold selective to IsoT. IU1 induces autophagy.	Proteases	Autophagy,DUB	Proteasome inhibitor	No	No	No	18205	62	0	0	17	0	61	0	12	1	136	0	32	0	0	11	0	928	0	221	30	17	0	0	0	0	8	0	248	0	82	0	0	32	0
609	RSB181-77	S7111	IDO-IN-2	3	No info	No info	No info	IDO-IN-2 (RG 6078, NLG-919 analogue, GDC-0919 analogue) is a a potent IDO1 inhibitor with IC50 of 38 nM.	Metabolism	IDO/TDO	IDO inhibitor	No	No	No	18454	110	0	0	63	0	110	0	14	0	115	0	44	0	0	16	0	924	0	150	30	18	0	0	2	0	4	0	225	0	57	0	0	46	0
610	RSB181-331	S7242	Erastin	3	No info	No info	No info	Erastin is a ferroptosis activator by acting on mitochondrial VDAC, exhibiting selectivity for tumor cells bearing oncogenic RAS. Solutions of Erastin are best fresh-prepared.	Metabolism	Ferroptosis,VDAC	VDAC activator	No	No	No	18466	90	0	0	33	0	88	0	10	0	128	0	24	0	0	5	0	620	0	167	23	20	1	0	1	0	7	0	165	0	40	0	1	39	0
611	RSB181-61	S7258	SKLB1002	3	No info	No info	Phase 3	SKLB1002 is a potent and ATP-competitive VEGFR2 inhibitor with IC50 of 32 nM.	Protein Tyrosine Kinase	VEGFR	VEGFR inhibitor	No	No	Yes	18806	118	0	0	39	0	118	0	23	0	86	0	54	0	0	24	0	883	0	192	30	11	0	0	1	0	3	0	244	0	42	0	2	35	0
612	RSB181-217	S7333	K-Ras(G12C) inhibitor 6	3	No info	No info	No info	K-Ras(G12C) inhibitor 6 is an allosteric, and selective inhibitor of oncogenic K-Ras(G12C).	Cell Cycle	Ras	K-Ras inhibitor	No	No	Yes	19106	164	0	0	60	0	164	0	23	0	119	0	53	0	0	18	0	939	0	175	27	26	0	0	0	0	8	0	244	0	55	0	1	68	0
613	RSB181-174	S7517	AZD7545	3	No info	No info	No info	AZD7545 is a potent PDHK inhibitor with IC50 of 36.8 nM and 6.4 nM for PDHK1 and PDHK2, respectively. It failed to inhibit PDHK4 at higher concentrations(>10 nM), AZD7545 stimulates PDHK4 activity.	Others	PDHK	PDHK inhibitor	No	No	Yes	19171	140	0	0	83	0	140	0	24	0	172	0	72	0	0	26	0	846	0	130	26	22	0	0	3	0	3	0	235	0	48	0	0	51	0
614	RSB181-219	S7336	CW069	3	No info	No info	No info	CW069 is an allosteric, and selective inhibitor of microtubule motor protein HSET with IC50 of 75 μM, significant selectivity over KSP.	Cytoskeletal Signaling	Microtubule Associated	HSET inhibitor	No	No	No	19219	62	0	0	15	0	62	0	4	0	126	0	11	0	0	9	0	702	0	279	31	24	0	0	5	0	12	0	278	0	43	0	0	44	0
615	RSB181-142	S7500	HJC0350	3	No info	No info	No info	HJC0350 is a potent and selective EPAC2 inhibitor with IC50 of 0.3 μM, exhibiting no inhibition on Epac1.	GPCR & G Protein	cAMP	EPAC inhibitor	No	No	No	19547	127	0	0	62	0	125	0	25	0	137	0	71	0	0	25	0	1100	0	191	21	23	0	0	7	0	11	0	260	0	59	0	2	60	0
616	RSB181-91	S7272	4μ8C	3	No info	No info	No info	4μ8C (IRE1 Inhibitor III) is a potent and selective IRE1 Rnase inhibitor with IC50 of 76 nM.	Others	IRE1	IRE inhibitor	No	No	Yes	19564	65	0	0	18	0	65	0	3	0	142	0	22	0	0	20	0	669	0	214	25	19	1	0	4	1	14	0	252	0	40	0	0	46	0
617	RSB181-347	S7423	KN-93 Phosphate	3	No info	No info	No info	KN-93 Phosphate is a potent and specific inhibitor of Ca2+/calmodulin-dependent protein kinase II (CaMKII) with Ki of 0.37 μM, no remarkable inhibitory effects on APK, PKC, MLCK or Ca2+-PDE activities. KN-93 attenuates CaMKII-induced autophagy.	Neuronal Signaling	Autophagy,CaMK	CamKII inhibitor	No	No	Yes	19591	93	0	0	42	0	91	0	11	0	139	0	28	0	0	18	0	692	0	152	13	16	0	0	0	0	14	0	198	0	45	0	0	54	0
618	RSB181-317	S7392	Loxistatin Acid (E-64C)	3	No info	No info	No info	Loxistatin Acid (E-64C, NSC 694279, EP 475), a derivative of E-64, is an irreversible and membrane-permeant cysteine protease inhibitor. The cysteine protease cathepsin L is required for SARS-CoV-2 viral entry.	Proteases	COVID-19,Cysteine Protease	Cystein protease inhibitor	No	No	No	21050	62	0	0	19	0	62	0	8	0	192	0	23	0	0	14	0	780	0	273	32	25	1	0	0	0	9	0	287	0	48	0	0	53	0
619	RSB181-332	S8028	Tariquidar (XR9576)	3	No info	No info	Phase 3	Tariquidar (XR9576) is a potent and selective noncompetitive inhibitor of P-glycoprotein with Kd of 5.1 nM in CHrB30 cell line, reverses drug resistance in MDR cell Lines. Phase 3.	Transmembrane Transporters	P-gp	PGP inhibitor	No	No	No	22183	136	0	0	43	0	136	0	17	0	173	0	55	0	0	18	0	1007	0	213	17	29	0	0	7	0	10	0	239	0	42	0	1	53	0
620	RSB181-270	S8005	SMI-4a	3	No info	No info	No info	SMI-4a (TCS PIM-1 4a) is a potent inhibitor of Pim1 with IC50 of 17 nM, modestly potent to Pim-2, does not significantly inhibit any other serine/threonine- or tyrosine-kinases.	JAK/STAT	Pim	Pim inhibitor	No	No	Yes	22227	161	0	0	78	0	161	0	24	0	144	0	73	0	0	27	1	1204	0	175	18	23	0	0	2	0	13	0	238	0	47	0	0	56	0
621	RSB181-111	S7128	Tazemetostat (EPZ-6438)	3	No info	No info	Phase 2	Tazemetostat (EPZ-6438) is a potent, and selective EZH2 inhibitor with Ki and IC50 of 2.5 nM and 11 nM in cell-free assays, exhibiting a 35-fold selectivity versus EZH1 and >4,500-fold selectivity relative to 14 other HMTs.	Epigenetics	Histone Methyltransferase	EZH2 inhibitor	No	No	No	22947	56	0	0	19	0	55	0	6	0	225	0	20	0	0	17	0	851	0	266	40	19	1	0	6	0	15	0	394	1	79	0	0	75	0
622	RSB181-48	S7447	ZLN005	3	No info	No info	No info	ZLN005 is a potent and tissue-specific PGC-1α transcriptional activator.	Others	PGC-1α	PGC activator	No	No	No	23249	145	0	0	18	0	145	0	9	0	382	0	19	0	0	20	0	1067	0	299	33	24	0	0	6	0	12	0	276	1	80	0	0	79	0
623	RSB181-223	S7338	AZ191	3	No info	No info	No info	AZ191 is a potent and selective DYRK1B inhibitor with IC50 of 17 nM in a cell-free assay, about 5- and 110-fold selectivity over DYRK1A and DYRK2, respectively.	Protein Tyrosine Kinase	DYRK	DYRK1B inhibitor	No	No	Yes	23396	81	0	0	25	0	80	0	11	0	189	0	35	0	0	8	0	983	0	310	35	32	0	0	7	0	23	0	316	0	70	1	0	89	0
624	RSB181-266	S8003	PQ 401	3	No info	No info	No info	PQ401 inhibits autophosphorylation of IGF-1R domain with IC50 of <1 μM.	Protein Tyrosine Kinase	IGF-1R	IGFR inhibitor	No	No	Yes	23827	47	0	0	14	0	47	0	12	0	185	0	28	0	0	16	0	869	0	238	43	28	0	0	0	0	13	0	364	0	77	0	1	58	0
625	RSB181-199	S7155	Batimastat (BB-94)	3	No info	No info	No info	Batimastat (BB-94) is a potent, broad spectrum matrix metalloprotease (MMP) inhibitor for MMP-1, MMP-2, MMP-9, MMP-7 and MMP-3 with IC50 of 3 nM, 4 nM, 4 nM, 6 nM and 20 nM, respectively. Also inhibits the activitity of other metalloproteases, such as ADAM17.	Proteases	MMP	MPP inhibitor	No	No	No	23917	74	0	0	25	0	74	0	6	0	222	0	22	0	0	14	0	1108	0	427	42	27	0	0	2	0	4	0	402	1	90	0	0	43	0
626	RSB181-60	S8038	UPF 1069	3	No info	No info	No info	UPF 1069 is a selective PARP2 inhibitor with IC50 of 0.3 μM. It is ~27-fold selective against PARP1.	DNA Damage	PARP	PARP inhibitor	No	No	No	23943	136	0	0	26	0	134	0	10	0	252	0	38	0	0	18	0	971	0	206	23	19	0	0	0	0	4	0	259	0	61	0	0	63	0
627	RSB181-64	S8040	GDC-0349	3	No info	No info	Phase 1	GDC-0349 (RG-7603) is a potent and selective ATP-competitive inhibitor of mTOR with Ki of 3.8 nM, 790-fold inhibitory effect against PI3Kα and other 266 kinases. Phase 1.	PI3K/Akt/mTOR	mTOR	mTOR inhibitor	No	No	Yes	24241	180	0	0	16	0	180	0	6	0	590	0	25	0	0	8	0	1067	0	226	12	13	0	0	2	0	11	0	197	0	51	0	0	53	0
628	RSB181-157	S7304	CPI-203	3	No info	No info	No info	CPI-203 is a potent BET bromodomain inhibitor with IC50 of 37 nM for BRD4.	Epigenetics	Epigenetic Reader Domain	BET bromodomain inhibitor	No	No	No	24852	105	0	0	38	0	105	0	10	0	156	0	44	0	0	15	0	1031	0	256	36	22	0	0	5	0	13	0	350	1	67	0	0	65	0
629	RSB181-171	S7146	DMH1	3	No info	No info	No info	DMH1 is a selective BMP receptor inhibitor with IC50 of 107.9 nM for ALK2, exhibiting no inhibition on AMPK, ALK5, KDR (VEGFR-2) or PDGFR. DMH1 inhibits autophagy.	TGF-beta/Smad	Autophagy,TGF-beta/Smad	BMP receptor inhibitor	No	No	Yes	25204	84	0	0	37	0	84	0	6	1	203	0	26	0	0	16	0	893	0	294	39	25	0	0	5	1	16	0	384	0	68	0	0	84	0
630	RSB181-155	S7303	Rilpivirine	3	FDA,DMF,EMA,NDC,PMDA	Infection	Marketed	Rilpivirine is a non-nucleoside reverse transcriptase inhibitor (NNRTI), and used to treat HIV-1 infection.	Microbiology	Reverse Transcriptase	Reverse transcriptase inhibitor	Yes	No	No	26036	102	0	0	35	0	100	0	13	0	148	0	40	0	0	5	0	1020	0	283	34	25	0	0	1	0	12	0	326	0	61	0	1	75	0
631	RSB181-170	S7515	VGX-1027	3	No info	No info	Phase 1	VGX-1027 (GIT 27) is an orally active immunomodulator. Phase 1.	Immunology & Inflammation	Immunology & Inflammation related	Immunomodulator	No	No	No	26695	64	0	0	43	0	64	0	6	0	152	0	21	0	0	22	0	1162	0	263	45	33	0	0	1	0	10	0	388	1	93	0	0	55	0
632	RSB181-235	S7185	AGI-5198	3	No info	No info	No info	AGI-5198 (IDH-C35) is the first highly potent and selective inhibitor of IDH1 R132H/R132C mutants with IC50 of 0.07 μM/0.16 μM.	Metabolism	Dehydrogenase	IDH inhibitor	No	No	No	26928	83	0	0	30	0	83	0	12	0	197	0	31	0	0	10	0	1071	0	279	33	21	0	0	3	0	4	0	365	0	69	0	0	66	0
633	RSB181-74	S7452	FPH2 (BRD-9424)	3	No info	No info	No info	FPH2 (BRD-9424) is a small molecule, which promotes differentiation of iPS-derived hepatocytes.	Others	Others	Others	No	No	No	27104	79	0	0	32	0	79	0	14	0	219	0	33	0	0	18	0	1213	0	285	41	20	0	0	3	0	6	0	430	0	64	0	0	73	0
634	RSB181-59	S7257	CNX-774	3	No info	No info	No info	CNX-774 is an irreversible, orally active, and highly selective BTK inhibitor with IC50 of <1 nM.	Angiogenesis	BTK	Btk inhibitor	No	No	Yes	27162	152	0	0	78	0	149	0	10	0	142	0	43	0	0	13	0	1126	0	231	28	24	0	0	4	0	8	0	303	0	54	0	0	40	0
635	RSB181-237	S7189	I-BET-762	3	No info	No info	Phase 2	I-BET-762 is an inhibitor for BET proteins with IC50 of ~35 nM in a cell-free assay, suppresses the production of proinflammatory proteins by macrophages and blocks acute inflammation, highly selective over other bromodomain-containing proteins.	Epigenetics	Epigenetic Reader Domain	BET bromodomain inhibitor	No	No	No	27362	153	0	0	45	0	153	0	10	0	197	0	53	0	0	20	0	1183	0	301	27	23	0	0	0	0	11	0	346	0	81	0	0	68	0
636	RSB181-89	S7270	SRPIN340	3	No info	No info	No info	SRPIN340 is a selective SRPK inhibitor with Ki of 0.89 μM for SRPK1, showing no significant inhibitory activity against more than 140 other kinases..	Others	Serine/threonin kinase	SRPK inhibitor	No	No	Yes	28073	95	0	0	32	0	95	0	13	0	200	0	23	0	0	19	0	1169	0	303	45	28	0	0	2	0	16	0	379	0	71	0	0	69	0
637	RSB181-302	S8019	AZD5363	3	No info	No info	Phase 2	AZD5363 potently inhibits all isoforms of Akt(Akt1/Akt2/Akt3) with IC50 of 3 nM/8 nM/8 nM in cell-free assays, similar to P70S6K/PKA and lower activity towards ROCK1/2. Phase 2.	PI3K/Akt/mTOR	Akt	AKT inhibitor	No	No	Yes	28234	205	0	0	120	0	205	0	46	0	231	0	108	0	0	17	0	1523	0	240	44	25	0	0	3	0	7	0	308	0	77	0	3	85	0
638	RSB181-144	S7501	HO-3867	3	No info	No info	No info	HO-3867, an analog of curcumin, is a selective STAT3 inhibitor that inhibits its phosphorylation, transcription, and DNA binding without affecting the expression of other active STATs. HO-3867 induces apoptosis.	JAK/STAT	Apoptosis related,STAT	STAT inhibitor	No	No	Yes	30202	135	0	0	16	0	135	0	6	0	390	0	38	0	0	12	0	1215	0	376	18	29	1	0	6	1	19	0	379	2	80	0	1	80	0
639	RSB181-125	S7291	TAK-632	3	No info	No info	No info	TAK-632 is a potent pan-Raf inhibitor with IC50 of 8.3 nM and 1.4 nM for B-Raf(wt) and C-Raf in cell-free assays, respectively, showing less or no inhibition against other tested kinases.	MAPK	Raf	Raf inhibitor	No	No	Yes	30666	98	0	0	45	0	98	0	15	0	270	0	44	0	0	10	0	1322	0	357	52	34	3	0	0	0	8	0	483	0	93	1	1	80	0
640	RSB181-239	S7192	PF-04620110	3	No info	No info	Phase 1	PF-04620110 is an orally active, selective and potent diglyceride acyltransferase-1 (DGAT1) inhibitor with IC50 of 19 nM.	Metabolism	Acyltransferase,Transferase	DGAT inhibitor	No	No	No	31077	106	0	0	32	0	103	0	12	0	297	0	40	0	0	11	0	1333	0	299	35	26	1	0	6	0	12	0	408	0	78	0	0	83	0
641	RSB181-169	S7145	AZD1080	3	No info	No info	Phase 2	AZD1080 is a selective, orally active, brain permeable GSK3 inhibitor, inhibits human GSK3α and GSK3β with Ki of 6.9 nM and 31 nM, respectively, shows >14-fold selectivity against CDK2, CDK5, CDK1 and Erk2.	PI3K/Akt/mTOR	GSK-3	GSK3 inhibitor	No	No	Yes	31264	131	0	0	33	0	127	0	7	0	215	0	33	0	0	18	0	1566	0	353	55	31	0	0	2	0	5	0	441	0	78	0	0	67	0
642	RSB181-301	S7223	RepSox (E-616452)	3	No info	No info	No info	RepSox (E-616452, SJN 2511, ALK5 Inhibitor II) is a potent and selective inhibitor of the TGFβR-1/ALK5 with IC50 of 23 nM and 4 nM for ATP binding to ALK5 and ALK5 autophosphorylation in cell-free assays, respectively.	TGF-beta/Smad	TGF-beta/Smad	TGF inhibitor	No	No	Yes	32034	143	0	0	47	0	143	0	7	0	334	0	42	0	0	8	0	1199	0	360	35	24	0	0	4	0	11	0	346	0	69	0	0	76	0
643	RSB181-47	S7098	PD123319	3	No info	No info	No info	PD 123319 is a potent, selective AT2 angiotensin II receptor antagonist with IC50 of 34 nM.	Endocrinology & Hormones	Angiotensin Receptor	ACE inhibitor	No	No	No	32592	172	0	0	61	0	170	0	12	0	301	0	48	0	0	24	0	1554	0	436	60	59	5	0	2	0	6	0	515	1	135	0	1	70	0
644	RSB181-44	S7438	ME0328	3	No info	No info	No info	ME0328 is a potent and selective PARP inhibitor with IC50 of 0.89 μM for PARP3, about 7-fold selectivity over PARP1.	DNA Damage	PARP	PARP inhibitor	No	No	No	33324	106	0	0	16	0	106	0	11	0	384	0	23	0	0	19	0	1426	0	372	31	21	2	0	11	0	9	0	447	0	61	0	1	97	0
645	RSB181-334	S8029	WY-14643 (Pirinixic Acid)	3	No info	No info	No info	WY-14643 (Pirinixic Acid, NSC 310038) is a potent and selective PPARα activator with an EC50 of 1.5 μM.	Metabolism	PPAR	PPAR agonist	No	No	No	33492	237	0	0	97	0	237	0	30	0	290	0	79	0	0	32	0	1747	0	379	29	39	0	0	4	1	11	0	358	2	112	0	1	80	0
646	RSB181-112	S7488	MPI-0479605	3	No info	No info	No info	MPI-0479605 is an ATP competitive and selective inhibitor of mitotic kinase Mps1 with IC50 of 1.8 nM, >40-fold selectivity over other kinases.	Cytoskeletal Signaling	MPS1	Mps inhibitor	No	No	Yes	34130	122	0	0	14	0	121	0	8	0	513	0	34	0	0	21	0	1563	0	470	32	53	0	0	3	0	19	0	469	0	91	0	0	109	0
647	RSB181-172	S7516	Y-320	3	No info	No info	No info	Y-320 is an orally active immunomodulator, and inhibits IL-17 production by CD4 T cells stimulated with IL-15 with IC50 of 20 to 60 nM.	Immunology & Inflammation	Immunology & Inflammation related	Immunomodulator	No	No	No	34574	143	0	0	37	0	142	0	22	0	482	0	31	0	0	17	0	1902	0	441	62	30	0	0	2	0	6	0	388	0	104	0	0	60	0
648	RSB181-204	S7529	ML323	3	No info	No info	No info	ML323 displays reversible, nanomolar inhibitory activity and excellent selectivity toward USP1/UAF1 with IC50 of 76 nM.	Ubiquitin	DUB	USP1 inhibitor	No	No	No	35306	137	0	0	43	0	136	0	11	0	401	0	41	0	0	31	0	1342	0	437	48	25	0	0	3	0	17	0	564	1	152	2	0	85	0
649	RSB181-58	S8037	Necrostatin-1	3	No info	No info	No info	Necrostatin-1 (Nec-1) is a specific RIP1 (RIPK1) inhibitor and inhibits TNF-α-induced necroptosis with EC50 of 490 nM in 293T cells. Necrostatin-1 also blocks IDO and suppresses autophagy and apoptosis.	Apoptosis	Apoptosis related,Autophagy,IDO/TDO,RIP kinase,TNF-alpha	TNF inhibitor	No	Yes	Yes	35470	175	0	0	39	0	175	0	24	0	448	0	56	0	0	26	0	1603	0	458	20	31	0	0	5	2	19	0	572	0	128	0	0	91	0
650	RSB181-42	S7437	Sal003	3	No info	No info	No info	Sal003 is a potent and cell-permeable eIF-2α phosphatase inhibitor.	Others	eIF,PERK,phosphatase	eIF inhibitor	No	No	Yes	35584	202	0	0	58	0	200	0	14	1	471	0	46	0	0	18	0	1754	0	490	36	44	0	0	1	0	13	0	535	0	141	1	1	84	0
651	RSB181-93	S7273	SC75741	3	No info	No info	No info	SC75741 is a potent NF-κB inhibitor with EC50 of 200 nM. SC75741 efficiently blocks influenza virus propagation.	NF-κB	Influenza Virus,NF-κB	NF-κB inhibitor	No	No	No	35600	122	0	0	53	0	121	0	16	0	306	0	70	0	0	28	1	1340	0	401	45	32	0	0	11	0	23	0	420	0	71	0	1	91	0
652	RSB181-240	S7605	Filgotinib (GLPG0634)	3	No info	No info	Phase 3	Filgotinib (GLPG0634) is a selective JAK1 inhibitor with IC50 of 10 nM, 28 nM, 810 nM, and 116 nM for JAK1, JAK2, JAK3, and TYK2, respectively. Phase 2.	JAK/STAT	JAK	JAK inhibitor	No	No	Yes	37645	164	0	0	54	0	164	0	9	0	344	0	53	0	0	36	0	2057	0	591	69	68	1	0	2	0	22	0	485	0	136	0	0	66	0
653	RSB181-176	S7518	Voreloxin (SNS-595) hydrochloride	3	No info	No info	Phase 3	Voreloxin is a potent Topoisomerase II inhibitor with broad-spectrum anti-tumor activity. Phase 2.	DNA Damage	Topoisomerase	Topoisomerase inhibitor	No	No	No	38290	152	0	0	5	0	150	0	6	0	513	0	41	0	0	31	0	1670	0	512	59	46	4	0	4	0	17	0	436	0	85	0	0	86	0
654	RSB181-109	S7127	TIC10 Analogue	3	No info	No info	No info	TIC10 Analogue is an analogue of TIC10, which inactivates Akt and ERK to induce TRAIL through Foxo3a, possesses superior drug properties: delivery across the blood-brain barrier, superior stability and improved pharmacokinetics. Phase 1/2.	PI3K/Akt/mTOR	Akt	AKT activator	No	Yes	Yes	40285	151	0	0	63	0	148	0	18	0	351	0	54	0	0	23	0	1764	0	489	63	34	5	0	4	0	14	0	546	0	114	0	0	111	0
655	RSB181-159	S7307	GSK2606414	3	No info	No info	No info	GSK2606414 is an orally available, potent, and selective PERK inhibitor with IC50 of 0.4 nM, displaying at least 100-fold selectivity over the other EIF2AKs assayed. GSK2606414 impairs GANT-61 induced autophagy in NB cells with MYCN amplification. GSK2606414 exacerbates ER stress-induced apoptosis in HCT116 cells while reduces the apoptosis in SIL1 KD HeLa cells.	Apoptosis	Apoptosis related,Autophagy,PERK	PERK inhibitor	No	No	Yes	40421	158	0	0	51	0	156	0	10	0	510	0	71	0	0	20	0	1605	0	461	40	43	3	0	5	0	18	0	522	0	95	0	0	92	0
656	RSB181-80	S7460	BTB06584	3	No info	No info	No info	BTB06584 is an IF1-dependent, selective inhibitor of the mitochondrial F1 Fo-ATPase.	Transmembrane Transporters	ATPase	ATPase inhibitor	No	No	No	43015	176	0	0	22	0	176	0	4	0	676	0	51	0	0	32	0	1845	0	532	41	52	1	0	6	0	20	0	507	1	107	0	0	100	0
657	RSB181-234	S7589	N6022	3	No info	No info	Phase 2	N6022 is a selective, and reversible inhibitor of S-nitrosoglutathione reductase (GSNOR) with IC50 of 8 nM and Ki of 2.5 nM. Phase 1/2.	Others	Others	GSNOR inhibitor	No	No	No	43220	85	0	0	10	0	84	0	10	0	419	0	26	0	0	12	0	1649	0	594	65	54	0	0	6	2	20	0	872	1	79	0	0	122	0
658	RSB181-298	S8015	Agerafenib (RXDX-105)	3	No info	No info	Phase 1	Agerafenib (RXDX-105, CEP-32496) is a highly potent inhibitor of BRAF(V600E/WT) and c-Raf with Kd of 14 nM/36 nM and 39 nM, also potent to Abl-1, c-Kit, Ret (c-Ret), PDGFRβ and VEGFR2, respectively; insignificant affinity for MEK-1, MEK-2, ERK-1 and ERK-2. Phase 1/2.	MAPK	c-Kit,c-RET,CSF-1R,PDGFR,Raf	Raf inhibitor	No	No	Yes	47204	163	0	0	28	0	161	0	8	1	593	0	43	0	0	32	0	2247	0	541	69	53	0	0	4	0	9	0	669	1	99	0	0	105	0
659	RSB181-330	S8025	GSK3787	3	No info	No info	No info	GSK3787 is a selective and irreversible antagonist of PPARδ with pIC50 of 6.6, with no measurable affinity for hPPARα or hPPARγ.	Metabolism	PPAR	PPAR antagonist	No	No	No	53182	200	0	0	51	1	199	0	14	0	603	0	76	0	0	29	0	2204	0	695	83	70	1	0	10	0	19	0	732	0	119	0	1	106	0
660	RSB181-272	S8006	BIX 01294	3	No info	No info	No info	BIX01294 is an inhibitor of G9a histone methyltransferase with IC50 of 2.7 μM in a cell-free assay, reduces H3K9me2 of bulk histones, also weakly inhibits GLP (primarily H3K9me3), no significant activity observed at other histone methyltransferases. BIX01294 induces autophagy. BIX01294 also inhibits H3K36 methylation by oncoproteins NSD1, NSD2 and NSD3.	Epigenetics	Autophagy,G9a/GLP,Histone Methyltransferase,NSD	Histone methyltransferase inhibitor	No	No	No	68901	266	0	0	26	0	265	0	18	0	838	0	102	0	0	29	0	2461	0	943	48	67	0	0	13	0	49	0	914	0	186	0	1	164	0
661	RSB181-208	S7539	PTC-209 HBr	3	No info	No info	No info	PTC-209 HBr is the hydrobromide salt of PTC-209, which is a potent and selective BMI-1 inhibitor with IC50 of 0.5 μM, and results in irreversible reduction of cancer-initiating cells (CICs).	Cell Cycle	BMI-1	BMI inhibitor	No	No	No	75284	284	0	0	7	0	282	0	6	0	928	0	80	0	0	50	0	3207	0	1089	62	78	1	0	11	1	34	0	1122	1	191	0	0	219	0
662	RSB196-376	S2449	Forskolin	4	No info	No info	Phase 4	Colforsin (Forskolin, HL 362, Coleonol) is a ubiquitous activator of eukaryotic adenylyl cyclase (AC) in a wide variety of cell types, commonly used to raise levels of cAMP in the study and research of cell physiology. Forskolin also activates PXR and FXR activity. Forskolin stimulates autophagy.	GPCR & G Protein	Autophagy,cAMP,FXR	cAMP activator	No	No	No	115737	280	0	0	11	0	278	0	2	0	853	0	38	0	0	85	0	7656	0	1848	209	220	0	0	3	0	17	0	1315	2	519	0	1	149	0
663	RSB196-375	S2449	Forskolin	4	No info	No info	Phase 4	Colforsin (Forskolin, HL 362, Coleonol) is a ubiquitous activator of eukaryotic adenylyl cyclase (AC) in a wide variety of cell types, commonly used to raise levels of cAMP in the study and research of cell physiology. Forskolin also activates PXR and FXR activity. Forskolin stimulates autophagy.	GPCR & G Protein	Autophagy,cAMP,FXR	cAMP activator	No	No	No	143088	436	0	0	8	0	434	0	8	0	1265	0	68	0	0	91	0	9414	0	1874	152	217	0	0	2	0	16	0	1432	2	621	0	1	248	0
664	RSB196-359	S2449	Forskolin	4	No info	No info	Phase 4	Colforsin (Forskolin, HL 362, Coleonol) is a ubiquitous activator of eukaryotic adenylyl cyclase (AC) in a wide variety of cell types, commonly used to raise levels of cAMP in the study and research of cell physiology. Forskolin also activates PXR and FXR activity. Forskolin stimulates autophagy.	GPCR & G Protein	Autophagy,cAMP,FXR	cAMP activator	No	No	No	143798	387	0	0	11	0	386	0	8	0	1326	0	104	0	0	99	0	10402	0	1859	171	250	0	0	1	0	28	0	1219	2	579	0	1	188	0
665	RSB196-360	S2449	Forskolin	4	No info	No info	Phase 4	Colforsin (Forskolin, HL 362, Coleonol) is a ubiquitous activator of eukaryotic adenylyl cyclase (AC) in a wide variety of cell types, commonly used to raise levels of cAMP in the study and research of cell physiology. Forskolin also activates PXR and FXR activity. Forskolin stimulates autophagy.	GPCR & G Protein	Autophagy,cAMP,FXR	cAMP activator	No	No	No	202125	446	0	0	8	0	446	0	11	0	1400	0	60	0	0	135	0	13102	0	3396	424	745	2	0	8	0	29	0	3070	5	951	4	4	443	0
666	RSB196-24	DMSO	DMSO	4	DMSO	DMSO	DMSO	DMSO	DMSO	DMSO	DMSO	DMSO	DMSO	DMSO	68204	138	0	0	4	0	136	0	3	0	489	1	25	0	0	100	0	4501	0	971	121	98	0	0	8	1	24	0	860	2	294	4	5	165	0
667	RSB196-8	DMSO	DMSO	4	DMSO	DMSO	DMSO	DMSO	DMSO	DMSO	DMSO	DMSO	DMSO	DMSO	82529	155	0	0	9	0	153	0	5	0	626	0	52	0	0	66	0	4272	0	1783	216	295	0	0	3	1	10	1	1552	1	421	0	1	120	0
668	RSB196-23	DMSO	DMSO	4	DMSO	DMSO	DMSO	DMSO	DMSO	DMSO	DMSO	DMSO	DMSO	DMSO	102460	195	0	0	11	0	195	0	2	0	882	0	33	0	0	64	0	4975	0	1745	258	253	1	0	4	0	32	0	1753	1	481	0	2	228	0
669	RSB196-10	DMSO	DMSO	4	DMSO	DMSO	DMSO	DMSO	DMSO	DMSO	DMSO	DMSO	DMSO	DMSO	109993	231	0	0	7	0	231	0	9	0	698	0	34	0	0	61	0	6403	0	1669	235	255	0	0	4	0	12	0	1547	4	485	0	4	213	0
670	RSB196-26	DMSO	DMSO	4	DMSO	DMSO	DMSO	DMSO	DMSO	DMSO	DMSO	DMSO	DMSO	DMSO	120286	271	0	0	8	0	270	0	13	0	1074	0	36	0	0	91	0	6668	0	1732	212	232	1	0	5	0	30	0	1733	0	569	3	7	271	0
671	RSB196-7	DMSO	DMSO	4	DMSO	DMSO	DMSO	DMSO	DMSO	DMSO	DMSO	DMSO	DMSO	DMSO	132319	262	0	0	2	0	260	0	7	0	991	0	46	0	0	96	0	8501	0	2297	332	316	0	0	8	0	40	0	2200	9	675	0	1	310	0
672	RSB196-9	DMSO	DMSO	4	DMSO	DMSO	DMSO	DMSO	DMSO	DMSO	DMSO	DMSO	DMSO	DMSO	159360	355	0	0	13	0	355	0	8	0	1206	0	47	0	0	114	0	9381	0	2218	297	346	2	0	5	0	36	0	1992	7	606	1	1	260	0
673	RSB196-25	DMSO	DMSO	4	DMSO	DMSO	DMSO	DMSO	DMSO	DMSO	DMSO	DMSO	DMSO	DMSO	192428	443	0	0	10	0	443	0	15	0	1552	0	113	0	0	110	0	10506	0	3735	373	699	2	1	7	0	28	0	3397	1	907	2	5	368	0
674	RSB196-294	S1366	BMS-707035	4	No info	No info	Phase 2	BMS-707035 is a specific HIV-I integrase (IN) inhibitor with IC50 of 15 nM. Phase 2.	Microbiology	Integrase	HIV integrase inhibitor	No	No	No	1059	70	0	0	18	0	70	0	0	0	0	0	4	0	0	5	0	144	0	2	0	9	0	0	6	0	3	0	7	0	4	0	0	2	0
675	RSB196-41	S1005	Axitinib	4	FDA,DMF,EMA,NDC,PMDA	Cancer	Marketed	Axitinib is a multi-target inhibitor of VEGFR1, VEGFR2, VEGFR3, PDGFRβ and c-Kit with IC50 of 0.1 nM, 0.2 nM, 0.1-0.3 nM, 1.6 nM and 1.7 nM in Porcine aorta endothelial cells, respectively.	Protein Tyrosine Kinase	c-Kit,PDGFR,VEGFR	VEGFR inhibitor	No	No	No	1103	55	0	0	18	0	55	0	2	0	6	0	10	0	0	0	0	140	0	10	0	4	0	0	0	0	0	0	13	0	1	0	0	15	0
676	RSB196-352	S1541	Selisistat (EX 527)	4	No info	No info	Phase 2	Selisistat (EX 527, SEN0014196) is a potent and selective SIRT1 inhibitor with IC50 of 38 nM in a cell-free assay, exhibits >200-fold selectivity against SIRT2 and SIRT3. Phase 2.	Epigenetics	Sirtuin	SIRT inhibitor	No	No	No	1336	81	0	0	26	0	81	0	5	0	0	0	30	0	0	8	0	180	0	0	0	0	0	0	0	0	0	0	13	0	4	0	0	9	0
677	RSB196-230	S1312	Streptozotocin (STZ)	4	DMF	Cancer	Marketed	Streptozotocin is a glucosamine-nitrosourea derivative, which is a methylating, carcinogenic, antibiotic and diabetes inducing agent.	DNA Damage	DNA alkylator	Alkylating agent	No	No	No	1337	51	0	0	35	0	51	0	14	0	0	0	23	0	0	6	0	169	0	1	0	0	0	0	0	0	0	0	1	0	27	0	0	31	0
678	RSB196-298	S1368	Acitretin	4	FDA,DMF,CFDA,NDC,HMA	Metabolic Disease	Marketed	Acitretin is a second generation retinoid used for psoriasis.	Metabolism	Retinoid Receptor	Retinoud	Yes	No	No	1375	58	0	0	26	0	58	0	7	0	0	0	44	0	0	0	0	239	0	9	0	0	0	0	0	0	0	0	13	0	33	0	0	38	0
679	RSB196-211	S1165	ABT-751 (E7010)	4	No info	No info	Phase 2	ABT-751 (E7010) binds to the colchicine site on β-tubulin and inhibits polymerization of microtubules, not a substrate for the MDR transporter and is active against cell lines resistant to vincristine, doxorubicin, and cisplatin. Phase 1/2.	Cytoskeletal Signaling	Microtubule Associated	Microtuble polymerization inhibitor	No	No	No	1427	57	0	0	16	0	57	0	22	0	1	0	15	0	0	6	0	200	0	1	0	7	0	0	0	0	0	0	13	0	20	0	0	5	0
680	RSB196-272	S1361	MGCD-265 analog	4	No info	No info	No info	MGCD-265 is a potent, multi-target and ATP-competitive inhibitor of c-Met and VEGFR1/2/3 with IC50 of 1 nM, 3 nM/3 nM/4 nM, respectively; also inhibits Ron and Tie2. Phase 1/2.	Protein Tyrosine Kinase	c-Met,RON,Tie-2,VEGFR	VEGFR inhibitor	No	No	Yes	1492	2	0	0	0	0	2	0	0	0	10	0	0	0	0	2	0	22	0	23	3	1	0	0	0	0	0	0	26	0	8	0	0	5	0
681	RSB196-219	S1169	TGX-221	4	No info	No info	No info	TGX-221 is a p110β-specific inhibitor with IC50 of 5 nM in a cell-free assay, 1000-fold more selective for p110β than p110α.	PI3K/Akt/mTOR	PI3K	p110 inhibitor	No	No	Yes	1601	111	0	0	42	0	111	0	6	0	0	0	19	0	0	2	0	244	0	4	0	0	0	0	0	0	0	0	18	0	27	0	0	35	0
682	RSB196-274	S1502	Cephalexin	4	FDA,NDC,DMF	Infection	Marketed	Cephalexin is an antibiotic that can treat a number of bacterial infections.	Microbiology	Anti-infection	Antibiotic	No	No	No	1757	16	0	0	10	0	16	0	2	0	8	0	6	0	0	4	0	150	0	25	0	0	0	0	0	0	0	0	18	0	12	0	1	4	0
683	RSB196-90	S1422	Droxinostat	4	No info	No info	No info	Droxinostat (NS 41080) is a selective inhibitor of HDAC, mostly for HDACs 6 and 8 with IC50 of 2.47 μM and 1.46 μM, greater than 8-fold selective against HDAC3 and no inhibition to HDAC1, 2, 4, 5, 7, 9, and 10.	Cytoskeletal Signaling	HDAC	HDAC inhibitor	No	No	No	2120	86	0	0	30	0	86	0	18	0	0	0	30	0	0	11	0	403	0	4	0	0	0	0	0	0	3	0	38	0	23	0	0	27	0
684	RSB196-324	S1380	Lopinavir	4	FDA,DMF,EMA,HMA,NDC,PMDA	Infection	Marketed	Lopinavir is a potent HIV protease inhibitor with Ki of 1.3 pM in a cell-free assay.	Proteases	HIV Protease	HIV protease inhibitor	No	Yes	No	2270	88	0	0	71	0	88	0	11	0	3	0	34	0	0	0	0	309	0	11	0	14	0	0	0	0	0	0	34	0	18	0	0	0	0
685	RSB196-277	S1185	Ritonavir	4	FDA,DMF,EMA,HMA,CFDA,NDC,PMDA	Infection	Marketed	Ritonavir is a Cytochrome P450 3A and Protease Inhibitor Also inhibits Cytochrome P450 2D6, P-Glycoprotein and induces Cytochrome P450 2C19, Cytochrome P450 1A2, Cytochrome P450 2C9, Cytochrome P450 2B6 and UDP Glucuronosyltransferases.	Proteases	HIV Protease,P450 (e.g. CYP17)	P450 inhibitor	No	Yes	No	2457	76	0	0	35	0	76	0	26	0	7	0	14	0	0	7	0	307	0	25	2	14	0	0	0	0	0	0	36	0	5	0	0	11	0
686	RSB196-291	S1091	Linsitinib (OSI-906)	4	No info	No info	Phase 3	Linsitinib (OSI-906) is a selective inhibitor of IGF-1R with IC50 of 35 nM in cell-free assays; modestly potent to InsR with IC50 of 75 nM, and no activity towards Abl, ALK, BTK, EGFR, FGFR1/2, PKA etc. Phase 3.	Protein Tyrosine Kinase	IGF-1R	IGFR inhibitor	No	No	Yes	2458	2	0	0	1	0	2	0	1	0	10	0	4	0	0	0	0	95	0	22	13	8	0	0	0	0	0	0	25	1	12	0	0	1	0
687	RSB196-263	S1084	Brivanib (BMS-540215)	4	No info	No info	Phase 3	Brivanib is an ATP-competitive inhibitor against VEGFR2 with IC50 of 25 nM, moderate potency against VEGFR-1 and FGFR-1, but >240-fold against PDGFR-β. Phase 3.	Protein Tyrosine Kinase	FGFR,VEGFR	VEGFR inhibitor	No	No	Yes	3188	445	0	0	40	0	445	0	7	0	4	0	35	0	0	8	0	177	0	41	0	2	0	0	0	0	0	0	46	0	61	0	0	124	0
688	RSB196-340	S1532	AZD7762	4	No info	No info	Phase 4	AZD7762 is a potent and selective inhibitor of Chk1 with IC50 of 5 nM in a cell-free assay. It is equally potent against Chk2 and less potent against CAM, Yes, Fyn, Lyn, Hck and Lck. Phase 1.	Cell Cycle	Chk	Chk1 inhibitor	No	No	Yes	3211	96	0	0	88	0	93	0	11	0	0	0	51	0	0	13	0	620	0	4	3	3	0	0	0	0	0	0	16	0	17	0	0	14	0
689	RSB196-43	S1006	Saracatinib (AZD0530)	4	No info	No info	Phase 2	Saracatinib (AZD0530) is a potent Src inhibitor with IC50 of 2.7 nM in cell-free assays, and potent to c-Yes, Fyn, Lyn, Blk, Fgr and Lck less active for Abl and EGFR (L858R and L861Q). Phase 2/3.	Angiogenesis	Src	Src inhibitor	No	No	No	3267	129	0	0	37	0	129	0	25	0	1	0	78	0	0	25	0	573	0	27	3	9	0	0	0	0	0	0	38	0	47	0	0	28	0
690	RSB196-258	S1336	Fluvoxamine maleate	4	FDA,DMF,CFDA,NDC,PMDA,HMA	Neurological Disease	Marketed	Fluvoxamine Maleate is a selective serotonin (5-HT) reuptake inhibitor (SSRI), used in the treatment of obsessive-compulsive disorder.	Neuronal Signaling	5-HT Receptor	SSRI	Yes	Yes	No	3271	13	0	0	1	0	13	0	0	0	19	0	3	0	0	8	0	220	0	56	10	6	0	0	1	0	3	0	35	0	52	0	0	10	0
691	RSB196-200	S1291	Cetirizine DiHCl	4	FDA,DMF,CFDA,NDC,PMDA,HMA	Inflammation	Marketed	Cetirizine DiHCl is an antihistamine.	Neuronal Signaling	Histamine Receptor	Histamine receptor antagonist	Yes	No	No	4470	141	0	0	92	0	141	0	35	0	1	0	56	0	0	26	0	738	0	31	5	5	0	0	0	0	0	0	45	0	26	0	0	12	0
692	RSB196-351	S1212	Bendamustine HCl	4	FDA,DMF,NDC,PMDA,HMA	Cancer	Marketed	Bendamustine HCL is a DNA-damaging agent with IC50 of 50 μM in cell-free assay.	DNA Damage	DNA/RNA Synthesis	Antibiotic	Yes	Yes	No	6208	194	0	0	146	0	194	0	27	0	0	0	112	0	0	49	0	848	0	28	9	25	0	0	2	0	0	0	39	0	53	0	0	55	0
693	RSB196-256	S1501	Mycophenolate Mofetil	4	FDA,DMF,EMA,HMA,CFDA,NDC	Immunology	Marketed	Mycophenolate Mofetil is a non-competitive, selective and reversible inhibitor of inosine monophosphate dehydrogenase I/II with IC50 of 39 nM and 27 nM, respectively.	Metabolism	Dehydrogenase	IMPDH inhibitor	Yes	No	No	7778	17	0	0	0	0	17	0	0	0	62	0	1	0	0	13	0	315	0	77	16	6	0	0	0	0	9	0	63	0	32	0	0	10	0
694	RSB196-296	S1367	Amonafide	4	DMF	Cancer	Marketed	Amonafide produces protein-associated DNA-strand breaks through a topoisomerase II-mediated reaction, but does not produce topoisomerase I-mediated DNA cleavage. Phase 3.	DNA Damage	Topoisomerase	Topoisomerase inhibitor	Yes	No	No	10491	13	0	0	2	0	13	0	0	0	58	0	2	0	0	9	0	461	0	237	28	18	0	0	0	0	2	0	212	0	78	0	1	18	0
695	RSB196-166	S1276	Adapalene	4	FDA,DMF,CFDA,NDC,PMDA,HMA	Inflammation	Marketed	Adapalene is a dual RAR and RXR agonist, used in the treatment of acne.	Metabolism	Retinoid Receptor	RAR inhibitor	Yes	No	No	11608	28	0	0	2	0	28	0	1	0	63	0	7	0	0	13	0	516	0	239	38	34	0	0	0	1	2	0	190	0	105	0	0	23	0
696	RSB196-270	S1360	GSK1059615	4	No info	No info	Phase 1	GSK1059615 is a dual inhibitor of PI3Kα/β/δ/γ (reversible) and mTOR with IC50 of 0.4 nM/0.6 nM/2 nM/5 nM and 12 nM, respectively. Phase 1.	PI3K/Akt/mTOR	mTOR,PI3K	mTOR inhibitor	No	No	Yes	13208	33	0	0	3	0	34	0	0	0	77	0	6	0	0	12	0	960	0	152	27	10	0	0	1	0	2	0	140	0	80	0	0	21	0
697	RSB196-320	S1530	BIX 02188	4	No info	No info	No info	BIX02188 is a selective inhibitor of MEK5 with IC50 of 4.3 nM, also inhibits ERK5 catalytic activity with IC50 of 810 nM, and does not inhibit closely related kinases MEK1, MEK2, ERK2, and JNK2.	MAPK	MEK	MEK inhibitor	No	No	Yes	14605	23	0	0	2	0	23	0	0	0	94	0	4	0	0	23	0	601	0	240	30	19	0	0	0	0	10	0	209	0	73	0	0	20	0
698	RSB196-304	S1378	Ruxolitinib (INCB018424)	4	FDA,DMF,EMA,NDC,PMDA	Cancer	Marketed	Ruxolitinib (INCB018424) is the first potent, selective, JAK1/2 inhibitor to enter the clinic with IC50 of 3.3 nM/2.8 nM in cell-free assays, >130-fold selectivity for JAK1/2 versus JAK3.	JAK/STAT	JAK	JAK inhibitor	Yes	No	Yes	15195	33	0	0	2	0	33	0	0	0	100	0	6	0	0	10	0	476	0	210	39	31	0	0	3	0	7	0	229	0	69	0	0	23	0
699	RSB196-194	S1287	Bumetanide	4	FDA,DMF,CFDA,NDC,PMDA	Cardiovascular Disease	Marketed	Bumetanide (Bumex) is a loop diuretic of the sulfamyl category to treat heart failure.	Others	Others	Diuretic	No	No	No	15412	36	0	0	2	0	34	0	2	0	66	0	8	0	0	44	0	905	0	279	36	27	1	0	2	0	20	0	240	2	160	0	0	35	0
700	RSB196-240	S1331	Fluconazole	4	FDA,DMF,CFDA,NDC,PMDA,HMA	Infection	Marketed	Fluconazole is a fungal lanosterol 14 alpha-demethylase inhibitor, which thereby prevents the formation of ergosterol,used in the treatment and prevention of superficial and systemic fungal infections.	Metabolism	P450 (e.g. CYP17)	Alpha-demethylase inhibitor	Yes	Yes	No	16437	28	0	0	3	0	28	0	1	0	111	0	16	0	0	18	0	499	0	217	46	30	0	0	0	2	12	0	310	2	47	1	0	33	0
701	RSB196-336	S1392	Pelitinib (EKB-569)	4	No info	No info	Phase 2	Pelitinib (EKB-569) is a potent irreversible EGFR inhibitor with IC50 of 38.5 nM. Pelitinib (EKB-569) also slightly inhibits Src, MEK/ERK and ErbB2 with IC50s of 282 nM, 800 nM and 1255 nM, respectively. Phase2.	Protein Tyrosine Kinase	EGFR,MEK,Src	EGFR inhibitor	No	No	Yes	18890	23	0	0	0	0	23	0	1	0	108	0	5	0	0	23	0	707	0	289	37	44	0	0	1	0	13	0	236	0	89	2	1	25	0
702	RSB196-280	S1508	Alprostadil	4	FDA,DMF,CFDA,NDC,PMDA,HMA	Endocrinology	Marketed	Alprostadil is used as a drug in the treatment of erectile dysfunction and has vasodilatory properties. It is a Prostaglandin Analog and Prostaglandin E1 Agonist.	Immunology & Inflammation	Immunology & Inflammation related	Prostaglandin agonist	Yes	No	No	20438	36	0	0	0	0	36	0	0	0	128	0	9	0	0	77	0	1462	0	327	43	25	0	0	3	0	16	0	270	1	186	0	2	54	0
703	RSB196-339	S1205	PIK-75 HCl	4	No info	No info	No info	PIK-75 HCl is a p110α inhibitor with IC50 of 5.8 nM (200-fold more potently than p110β), isoform-specific mutants at Ser773, and also potently inhibits DNA-PK with IC50 of 2 nM in cell-free assays.	PI3K/Akt/mTOR	DNA-PK,PI3K	p110 inhibitor	No	No	Yes	21358	712	0	0	379	0	712	0	160	0	7	0	346	0	0	94	0	3630	0	104	1	53	0	0	0	0	6	0	208	0	122	0	0	106	0
704	RSB196-316	S1528	LY2811376	4	No info	No info	Phase 1	LY2811376 is the first orally available non-peptidic β-secretase(BACE1) inhibitor with IC50 of 239 nM-249 nM, that act to decrease Aβ secretion with EC50 of 300 nM, demonstrated to have 10-fold selectivity towards BACE1 over BACE2, and more than 50-fold inhibition over other aspartic proteases including cathepsin D, pepsin, or renin. Phase 1.	Proteases	BACE,Beta Amyloid	BACE inhibitor	No	No	No	21909	29	0	0	5	0	29	0	6	0	119	0	10	0	0	29	0	1325	0	275	58	21	1	0	1	0	14	0	271	0	112	0	1	36	0
705	RSB196-192	S1475	Pimasertib (AS-703026)	4	No info	No info	Phase 2	Pimasertib (AS-703026, MSC1936369B, SAR 245509) is a highly selective, potent, ATP non-competitive allosteric inhibitor of MEK1/2 with IC50 of 5 nM-2 μM in MM cell lines. Phase 2.	MAPK	MEK	MEK inhibitor	No	No	Yes	23610	41	0	0	3	0	41	0	1	0	144	0	5	0	0	32	0	1289	0	436	35	33	0	0	0	0	8	0	286	0	143	0	0	22	0
706	RSB196-348	S1538	Telaprevir (VX-950)	4	FDA,DMF,EMA	Infection	Marketed	Telaprevir (VX-950) is an HCV NS3-4A serine protease inhibitor with IC50 of 0.35 μM.	Proteases	HCV Protease	Serine protease inhibitor	No	No	No	24662	742	0	0	520	0	742	0	123	0	9	0	418	0	0	55	0	3948	0	72	12	81	0	0	4	0	3	0	220	0	246	0	0	83	0
707	RSB196-346	S1537	Vadimezan (ASA404)	4	No info	No info	Phase 3	Vadimezan (ASA404, NSC 640488, DMXAA) is a vascular disrupting agents (VDA) and competitive inhibitor of DT-diaphorase with Ki of 20 μM and IC50 of 62.5 μM in cell-free assays, respectively. DMXAA (Vadimezan) is also a STING agonist with potential antineoplastic activity. DMXAA (Vadimezan) potently induces IFN-β but relatively low TNF-α expression in vitro. DMXAA (Vadimezan) has antiviral activit…	Angiogenesis	Antiviral,IFN,STING,TNF-alpha,VDA	DT-diaphorase inhibitor	No	No	No	26577	78	0	0	22	0	78	0	4	0	145	0	5	0	0	70	0	1691	0	329	77	66	0	0	11	0	31	0	319	0	401	0	1	64	0
708	RSB196-310	S1524	AT7519	4	No info	No info	Phase 2	AT7519 is a multi-CDK inhibitor for CDK1, 2, 4, 6 and 9 with IC50 of 10-210 nM. It is less potent to CDK3 and little active to CDK7. Phase 2.	Cell Cycle	CDK	CDK inhibitor	Yes	No	Yes	28308	58	0	0	4	0	57	0	1	0	162	0	10	0	0	36	0	1748	0	276	52	12	0	0	3	0	19	0	252	0	152	0	1	43	0
709	RSB196-186	S1470	Orantinib (SU6668)	4	No info	No info	Phase 3	Orantinib (TSU-68, SU6668) has greatest potency against PDGFR autophosphorylation with Ki of 8 nM in a cell-free assay, but also strongly inhibits Flk-1 and FGFR1 trans-phosphorylation, little activity against IGF-1R, Met, Src, Lck, Zap70, Abl and CDK2; does not inhibit EGFR. Phase 3.	Protein Tyrosine Kinase	PDGFR	PDGFR inhibitor	No	No	Yes	29305	64	0	0	5	0	64	0	6	0	162	0	11	0	0	20	0	1742	0	363	40	42	0	0	1	0	4	0	288	6	119	0	1	45	0
710	RSB196-333	S1105	LY294002	4	No info	No info	Phase 3	LY294002 (SF 1101, NSC 697286) is the first synthetic molecule known to inhibit PI3Kα/δ/β with IC50 of 0.5 μM/0.57 μM/0.97 μM, respectively; more stable in solution than Wortmannin, and also blocks autophagosome formation. It not only binds to class I PI3Ks and other PI3K-related kinases, but also to novel targets seemingly unrelated to the PI3K family. LY294002 also inhibits CK2 with IC50 of 98 …	PI3K/Akt/mTOR	Apoptosis related,Autophagy,Casein Kinase,DNA-PK,PI3K	PI3K inhibitor	Yes	No	Yes	29405	823	0	0	543	0	819	0	169	0	12	0	441	0	0	108	0	4541	0	131	22	135	0	0	0	0	3	0	355	0	201	3	0	141	0
711	RSB196-182	S1466	Calcitriol	4	FDA,DMF,CFDA,NDC,PMDA,HMA	Metabolic Disease	Marketed	Calcitriol is a nonselective vitamin D receptor activator/agonist(VDRA), exhibiting a 10-fold higher vitamin D receptor (VDR) binding affinity(IC50=0.4 nM) than the selective VDRA paricalcitol.	Metabolism	Vitamin	Vitamin	Yes	No	No	29424	58	0	0	2	0	58	0	2	0	154	0	8	0	0	56	2	1723	0	537	49	90	0	0	1	0	10	0	368	2	220	0	3	52	0
712	RSB196-314	S1526	Quizartinib (AC220)	4	No info	No info	Phase 3	Quizartinib (AC220) is a second-generation FLT3 inhibitor for Flt3(ITD/WT) with IC50 of 1.1 nM/4.2 nM in MV4-11 and RS411 cells, respectively, 10-fold more selective for Flt3 than KIT, PDGFRα, PDGFRβ, RET, and CSF-1R. Phase 3.	Angiogenesis	FLT3	FLT inhibitor	No	No	Yes	29820	49	0	0	9	0	49	0	5	0	150	0	12	0	0	24	0	1813	0	368	82	88	0	0	2	0	11	0	343	2	128	0	0	42	0
713	RSB196-244	S1488	Naratriptan HCl	4	FDA,DMF,NDC,PMDA,HMA	Neurological Disease	Marketed	Naratriptan HCl is a triptan agent that is used for the treatment of migraine headaches.	Neuronal Signaling	5-HT Receptor	5-HT receptor agonist	Yes	Yes	No	32784	61	0	0	2	0	61	0	1	0	188	0	12	0	0	57	0	2311	0	529	67	14	1	0	7	0	12	0	466	0	229	0	0	68	0
714	RSB196-254	S1500	Betamethasone	4	FDA,DMF,CFDA,NDC,PMDA,HMA	Inflammation	Marketed	Betamethasone is a glucocorticoid steroid with anti-inflammatory and immunosuppressive properties.	Endocrinology & Hormones	Glucocorticoid Receptor	Corticosteroid	Yes	No	No	32929	45	0	0	3	0	45	0	3	0	174	0	8	0	0	51	0	1637	0	444	75	67	0	0	12	0	29	0	388	0	145	0	0	69	0
715	RSB196-60	S1403	Tigecycline	4	FDA,DMF,EMA,HMA,CFDA,NDC,PMDA	Infection	Marketed	Tigecycline is bacteriostatic and is a protein synthesis inhibitor by binding to the 30S ribosomal subunit of bacteria and thereby blocking entry of Aminoacyl-tRNA into the A site of the ribosome during prokaryotic translation.	Microbiology	Anti-infection	Protein synthesis inhibitor	No	No	No	33258	33	0	0	3	0	32	0	2	0	179	0	9	0	0	49	0	2137	0	417	87	63	0	0	7	0	13	0	352	1	132	0	2	46	0
716	RSB196-350	S1540	Saxagliptin	4	FDA,DMF,EMA,CFDA,NDC	Proteases	Marketed	Saxagliptin is a selective and reversible DPP4 inhibitor with IC50 of 26 nM.	Proteases	DPP-4	DPP inhibitor	Yes	No	No	35618	1006	0	0	748	0	1006	0	143	0	3	0	410	0	0	141	0	6031	0	216	10	83	0	0	15	0	8	0	398	0	231	2	0	229	0
717	RSB196-261	S1082	Vismodegib (GDC-0449)	4	FDA,EMA,NDC	Cancer	Marketed	Vismodegib (GDC-0449) is a potent, novel and specific hedgehog inhibitor with IC50 of 3 nM and also inhibits P-gp with IC50 of 3.0 μM in a cell-free assay.	Stem Cells & Wnt	Hedgehog/Smoothened	Hedgehog inhibitor	Yes	Yes	No	36279	68	0	0	11	0	67	0	5	0	184	0	21	0	0	108	0	2287	0	630	72	108	0	0	6	0	18	0	557	2	266	0	2	92	0
718	RSB196-171	S1049	Y-27632 2HCl	4	No info	No info	No info	Y-27632 2HCl is a selective ROCK1 and ROCK2 inhibitor with a Ki of 140 nM and 300nM in a cell-free assay, exhibits >200-fold selectivity over other kinases, including PKC, cAMP-dependent protein kinase, MLCK and PAK.	Cell Cycle	Autophagy,ROCK	ROCK inhibitor	Yes	No	Yes	39022	91	0	0	5	0	91	0	1	0	257	0	6	0	0	39	0	2933	0	586	93	33	0	0	1	0	13	0	565	2	186	2	0	66	0
719	RSB196-42	S1221	Dacarbazine	4	FDA,DMF,NDC,PMDA,HMA	Cancer	Marketed	Dacarbazine is a triazene derivative with antineoplastic activity. Dacarbazine alkylates and cross-links DNA during all phases of the cell cycle, resulting in disruption of DNA function, cell cycle arrest, and apoptosis used in the treatment of various cancers.	DNA Damage	DNA/RNA Synthesis	DNA crosslinker	Yes	No	No	41176	50	0	0	5	0	50	0	1	0	173	0	10	0	1	43	0	1837	0	625	109	144	0	0	7	0	16	0	503	0	204	0	1	83	0
720	RSB196-93	S1124	BMS-754807	4	No info	No info	Phase 2	BMS-754807 is a potent and reversible inhibitor of IGF-1R/InsR with IC50 of 1.8 nM/1.7 nM in cell-free assays, less potent to Met (c-Met), Aurora A/B, TrkA/B and Ron, and shows little activity to Flt3, Lck, MK2, PKA, PKC etc. Phase 2.	Protein Tyrosine Kinase	c-Met,IGF-1R,RON,Trk receptor	IGFR inhibitor	No	No	Yes	41932	71	0	0	2	0	71	0	3	0	233	0	17	0	0	40	1	2037	0	510	76	83	0	0	3	2	12	2	573	0	217	0	0	103	0
721	RSB196-144	S1267	Vemurafenib (PLX4032, RG7204)	4	FDA,EMA,NDC,PMDA	Cancer	Marketed	Vemurafenib (PLX4032, RG7204) is a novel and potent inhibitor of B-RafV600E with IC50 of 31 nM in cell-free assay. 10-fold selective for B-RafV600E over wild-type B-Raf in enzymatic assays and the cellular selectivity can exceed 100-fold.	MAPK	Raf	Raf inhibitor	Yes	No	Yes	42136	64	0	0	12	0	64	0	3	0	328	0	12	0	0	32	1	1690	0	718	101	86	0	0	4	0	7	0	640	0	205	0	2	74	0
722	RSB196-103	S1029	Lenalidomide (CC-5013)	4	FDA,DMF,EMA,HMA,CFDA,NDC,PMDA	Cardiovascular Disease	Marketed	Lenalidomide (CC-5013) is a TNF-α secretion inhibitor with IC50 of 13 nM in PBMCs.	Apoptosis	TNF-alpha	TNF inhibitor	Yes	Yes	Yes	43124	88	0	0	8	0	86	0	1	0	223	0	12	0	0	43	0	2873	0	769	102	110	0	0	2	0	14	0	661	1	302	0	4	70	0
723	RSB196-190	S1474	GSK429286A	4	No info	No info	No info	GSK429286A (RHO-15) is a selective inhibitor of ROCK1 and ROCK2 with IC50 of 14 nM and 63 nM, respectively.	Cell Cycle	ROCK	ROCK inhibitor	No	No	Yes	43329	83	0	0	7	0	83	0	6	0	258	0	10	0	0	38	0	2301	0	591	81	70	0	0	1	0	11	0	459	1	191	0	1	51	0
724	RSB196-156	S1458	VX-745	4	DMF	Neurological Disease	Marketed	VX-745 is a potent and selective inhibitor of p38α with IC50 of 10 nM, 22-fold greater selectivity versus p38β and no inhibition to p38γ.	MAPK	p38 MAPK	MAPK inhibitor	Yes	Yes	Yes	43358	128	0	0	5	0	128	0	0	0	393	0	3	0	0	28	0	1971	0	556	101	7	0	0	2	0	19	0	626	3	269	0	1	93	0
725	RSB196-140	S1264	PD173074	4	No info	No info	No info	PD173074 is a potent FGFR1 inhibitor with IC50 of ~25 nM and also inhibits VEGFR2 with IC50 of 100-200 nM in cell-free assays, ~1000-fold selective for FGFR1 than PDGFR and c-Src. PD173074 reduces proliferation and promotes apoptosis in gastric cancer cells.	Angiogenesis	Apoptosis related,FGFR,VEGFR	FGFR inhibitor	No	No	Yes	43477	65	0	0	2	0	65	0	2	0	223	0	6	0	0	51	0	2537	0	838	129	101	2	0	2	0	21	0	663	4	229	0	0	81	0
726	RSB196-242	S1487	PHA-793887	4	No info	No info	Phase 1	PHA-793887 is a novel and potent inhibitor of CDK2, CDK5 and CDK7 with IC50 of 8 nM, 5 nM and 10 nM. It is greater than 6-fold more selective for CDK2, 5, and 7 than CDK1, 4, and 9. PHA-793887 induces cell-cycle arrest and apoptosis. Phase 1.	Cell Cycle	Apoptosis related,CDK	CDK inhibitor	No	No	Yes	44231	86	0	0	10	0	86	0	5	0	236	0	19	0	0	85	0	3185	0	773	109	19	0	0	1	0	12	0	605	1	396	0	2	79	0
727	RSB196-208	S1300	Tegafur (FT-207, NSC 148958)	4	DMF,EMA,HMA,CFDA,PMDA	Cancer	Marketed	Tegafur (FT-207, NSC 148958) is a substance being used in the treatment of some types of cancer.	DNA Damage	DNA/RNA Synthesis	Anticancer	No	No	No	46628	72	0	0	4	0	72	0	2	0	299	0	5	0	0	29	0	1882	0	812	119	126	1	0	1	1	10	1	766	1	212	0	2	70	0
728	RSB196-238	S1329	Etomidate	4	FDA,DMF,CFDA,NDC,HMA	Neurological Disease	Marketed	Etomidate is a GABAA receptor agonist, used as a short-acting anaesthetic agent or sedative.	Neuronal Signaling	GABA Receptor	GABA receptor agonist	Yes	Yes	No	47097	55	0	0	7	0	55	0	0	0	256	0	18	0	0	42	2	1999	0	934	156	141	0	0	1	0	5	0	802	0	228	1	0	71	0
729	RSB196-109	S1033	Nilotinib (AMN-107)	4	FDA,DMF,EMA,NDC,PMDA	Cancer	Marketed	Nilotinib (AMN-107) is a selective Bcr-Abl inhibitor with IC50 less than 30 nM in Murine myeloid progenitor cells.	Angiogenesis	Bcr-Abl	bcr-Abl inhibitor	Yes	No	Yes	47493	55	0	0	11	0	55	0	1	0	241	0	16	0	0	34	0	2730	0	468	106	57	0	0	4	0	9	0	549	0	204	0	2	85	0
730	RSB196-255	S1180	XAV-939	4	No info	No info	No info	XAV-939 (NVP-XAV939) selectively inhibits Wnt/β-catenin-mediated transcription through tankyrase1/2 inhibition with IC50 of 11 nM/4 nM in cell-free assays, regulates axin levels and does not affect CRE, NF-κB or TGF-β.	Stem Cells & Wnt	PARP,Wnt/beta-catenin	Wnt antagonist	No	No	No	50702	100	0	0	1	0	100	0	7	0	364	0	13	0	0	48	0	3422	0	830	117	110	0	0	2	0	12	0	666	1	262	0	1	63	0
731	RSB196-302	S1377	Drospirenone	4	FDA,DMF,NDC,HMA	Endocrinology	Marketed	Drospirenone is a synthetic progestin that is an analog to spironolactone.	Endocrinology & Hormones	Estrogen/progestogen Receptor	Hormone	Yes	No	No	50922	101	0	0	11	0	101	0	1	0	272	0	19	0	0	78	0	3442	0	750	119	50	1	0	6	0	31	0	628	1	300	1	0	59	0
732	RSB196-62	S1404	Trilostane	4	FDA,DMF,PMDA	Endocrinology	Marketed	Trilostane is an inhibitor of 3β-hydroxysteroid dehydrogenase used in the treatment of Cushing’s syndrome.	Metabolism	Dehydrogenase	3β-hydroxysteroid dehydrogenase inhibitor	Yes	No	No	52336	69	0	0	2	0	68	0	2	0	307	0	15	0	0	47	0	2810	0	758	150	112	0	0	3	0	5	0	743	0	267	3	2	84	0
733	RSB196-52	S1396	Resveratrol	4	DMF,NDC	Inflammation	Marketed	Resveratrol has a wide spectrum of targets including cyclooxygenases(i.e. COX, IC50=1.1 μM), lipooxygenases（LOX, IC50=2.7 μM）, kinases, sirtuins and other proteins. It has anti-cancer, anti-inflammatory, blood-sugar-lowering and other beneficial cardiovascular effects.	Autophagy	Autophagy	COX inhibitor	Yes	Yes	Yes	55154	130	0	0	4	0	129	0	6	0	382	0	14	0	0	84	0	3590	0	656	77	59	0	0	6	0	23	0	649	4	308	0	1	121	0
734	RSB196-80	S1241	Vincristine sulfate	4	FDA,DMF,CFDA,NDC,PMDA,HMA	Cancer	Marketed	Vincristine sulfate is an inhibitor of polymerization of microtubules by binding to tubulin with IC50 of 32 μM in a cell-free assay.	Cytoskeletal Signaling	Autophagy,Microtubule Associated	Microtuble polymerization inhibitor	No	Yes	No	55182	180	0	0	5	0	178	0	5	0	437	0	41	0	0	54	0	3469	0	939	109	159	0	0	3	0	9	0	654	2	315	0	1	89	0
735	RSB196-222	S1485	HMN-214	4	DMF	Cancer	Marketed	HMN-214 is a prodrug of HMN-176, which alters the cellular spatial orientation of Plk1.	Cell Cycle	PLK	Plk inhibitor	No	No	Yes	55394	112	0	0	10	0	111	0	4	0	398	0	15	0	0	57	0	3548	0	766	80	74	0	0	6	0	14	0	627	0	312	3	2	58	0
736	RSB196-162	S1271	Acarbose	4	FDA,DMF,CFDA,NDC,PMDA,HMA	Metabolic Disease	Marketed	Acarbose is an inhibitor of intestinal alpha-glucosidase, used to treat type 2 diabetes mellitus.	Others	Others	Alpha-glucosidase inhibitor	No	No	Yes	55706	118	0	0	16	0	117	0	11	0	300	0	35	0	0	75	0	3186	0	988	88	110	0	0	5	0	24	0	844	1	422	0	2	131	0
737	RSB196-349	S1210	Methotrexate	4	FDA,DMF,EMA,HMA,CFDA,NDC,PMDA	Cancer	Marketed	Methotrexate (MTX), analog of folic acid, is a nonspecific inhibitor of the dihydrofolate reductase(DHFR) of bacteria and cancerous cells as well as normal cells. It forms an inactive ternary complex with DHFR and NADPH.	Metabolism	DHFR	DHFR inhibitor	Yes	Yes	No	56559	1669	0	0	1185	0	1664	0	246	0	13	0	876	0	0	200	8	8858	0	186	30	168	0	0	18	0	25	0	590	0	379	2	5	288	0
738	RSB196-224	S1486	AEE788 (NVP-AEE788)	4	No info	No info	Phase 2	AEE788 (NVP-AEE788) is a potent inhibitor of EGFR and HER2/ErbB2 with IC50 of 2 nM and 6 nM, less potent to VEGFR2/KDR, c-Abl, c-Src, and Flt-1, does not inhibit Ins-R, IGF-1R, PKCα and CDK1. Phase 1/2.	Protein Tyrosine Kinase	EGFR,HER2,VEGFR	EGFR inhibitor	No	Yes	Yes	56722	152	0	0	7	0	151	0	2	0	440	0	10	0	0	71	1	2793	0	830	103	128	0	0	3	0	19	0	650	0	366	1	2	69	0
739	RSB196-183	S1157	Delanzomib (CEP-18770)	4	No info	No info	Phase 2	Delanzomib (CEP-18770) is an orally active inhibitor of the chymotrypsin-like activity of proteasome with IC50 of 3.8 nM, with only marginal inhibition of the tryptic and peptidylglutamyl activities of the proteosome. Phase 1/2.	Proteases	Proteasome	Chymotrypsin inhibitor	No	No	No	57479	116	0	0	19	0	116	0	8	0	296	0	30	0	0	91	0	4251	0	773	135	36	0	0	16	0	31	0	848	0	376	6	2	172	0
740	RSB196-266	S1354	Lansoprazole	4	FDA,DMF,CFDA,NDC,PMDA,HMA	Gastroenterology	Marketed	Lansoprazole is a proton-pump inhibitor (PPI) which prevents the stomach from producing gastric acid.	Transmembrane Transporters	Proton Pump	Proton pump inhibitor	Yes	No	No	57707	97	0	0	8	0	95	0	6	0	276	0	20	0	0	33	0	4132	0	941	143	156	0	0	3	0	12	0	771	1	318	0	1	108	0
741	RSB196-237	S1076	Adezmapimod (SB203580)	4	No info	No info	No info	Adezmapimod (SB203580, RWJ 64809, PB 203580) is a p38 MAPK inhibitor with IC50 of 0.3-0.5 μM in THP-1 cells, 10-fold less sensitive to SAPK3(106T) and SAPK4(106T) and blocks PKB phosphorylation with IC50 of 3-5 μM. SB203580 induces mitophagy and autophagy.	MAPK	Mitophagy,p38 MAPK	MAPK inhibitor	No	No	Yes	57859	145	0	0	19	0	145	0	1	0	421	0	12	0	0	45	0	3420	0	419	95	46	0	0	5	0	13	0	456	0	225	0	1	103	0
742	RSB196-91	S1122	Mocetinostat (MGCD0103)	4	No info	No info	Phase 2	Mocetinostat (MGCD0103) is a potent HDAC inhibitor with most potency for HDAC1 with IC50 of 0.15 μM in a cell-free assay, 2- to 10- fold selectivity against HDAC2, 3, and 11, and no activity to HDAC4, 5, 6, 7, and 8. Phase 2.	Epigenetics	HDAC	HDAC inhibitor	No	No	No	58425	141	0	0	35	0	141	0	5	0	380	0	38	0	0	62	0	4151	0	839	109	57	0	0	10	0	33	0	826	1	332	0	0	170	0
743	RSB196-199	S1060	Olaparib (AZD2281, Ku-0059436)	4	FDA,DMF,EMA,NDC,PMDA	Cancer	Marketed	Olaparib (AZD2281, KU0059436) is a selective inhibitor of PARP1/2 with IC50 of 5 nM/1 nM in cell-free assays, 300-times less effective against tankyrase-1.	DNA Damage	PARP	PARP inhibitor	No	Yes	No	60183	146	0	0	12	0	146	0	3	0	441	0	16	0	0	89	0	4387	0	944	123	27	1	0	3	0	21	0	885	1	356	0	1	120	0
744	RSB196-118	S1439	Tranilast	4	CFDA,PMDA	Respiratory Disease	Marketed	Tranilast?is an antiallergic drug by inhibiting lipid mediator and cytokine release from inflammatory cells, used for the treatment of allergic disorders such as asthma, allergic rhinitis and atopic dermatitis.	Immunology & Inflammation	Immunology & Inflammation related	Anti-inflammatory	No	No	No	61303	117	0	0	3	0	117	0	2	0	390	0	28	0	0	90	0	4141	0	870	131	109	0	0	14	0	25	0	752	1	384	0	5	140	0
745	RSB196-233	S1072	ZSTK474	4	No info	No info	Phase 1	ZSTK474 inhibits class I PI3K isoforms with IC50 of 37 nM in a cell-free assay, mostly PI3Kδ. Phase1/2.	PI3K/Akt/mTOR	PI3K	PI3K inhibitor	No	No	Yes	62161	138	0	0	7	0	137	0	5	0	406	0	8	0	0	70	0	4676	0	894	130	105	0	0	3	0	15	0	868	4	377	0	1	90	0
746	RSB196-116	S1437	Tizanidine HCl	4	FDA,DMF,CFDA,NDC,PMDA,HMA	Neurological Disease	Marketed	Tizanidine HCl is an α2-adrenergic receptor agonist and inhibits neurotransmitter release from CNS noradrenergic neurons.	Neuronal Signaling	Adrenergic Receptor	Adrenergic receptor agonist	Yes	Yes	No	62217	134	0	0	5	0	133	0	4	0	386	0	33	0	0	100	1	3956	0	1187	125	131	2	0	8	1	17	0	1078	1	458	0	1	122	0
747	RSB196-178	S1462	AZD6482	4	No info	No info	Phase 4	AZD6482 (KIN-193) is a PI3Kβ inhibitor with IC50 of 10 nM, 8-, 87- and 109-fold more selective to PI3Kβ than PI3Kδ, PI3Kα and PI3Kγ in cell-free assays. Phase 1.	PI3K/Akt/mTOR	PI3K	PI3K inhibitor	No	No	Yes	62737	123	0	0	10	0	123	0	1	0	391	0	33	0	0	86	0	4221	0	790	101	52	0	0	8	0	30	0	777	2	386	0	1	118	0
748	RSB196-150	S1455	Cilomilast	4	No info	No info	No info	Cilomilast (SB-207499) is a potent PDE4 inhibitor with IC50 of about 110 nM, has anti-inflammatory activity and low central nervous system activity. Phase 3.	Metabolism	PDE	PDE inhibitor	Yes	No	No	63045	112	0	0	8	0	111	0	5	0	410	0	30	0	0	104	0	3851	0	990	168	92	0	0	4	0	19	0	923	2	420	0	3	136	0
749	RSB196-312	S1525	Adavosertib （MK-1775）	4	No info	No info	Phase 2	MK-1775 is a potent and selective Wee1 inhibitor with IC50 of 5.2 nM in a cell-free assay hinders G2 DNA damage checkpoint. Phase 2.	Cell Cycle	Wee1	Wee inhibitor	No	No	Yes	65020	171	0	0	7	0	171	0	4	0	495	0	27	0	0	114	0	5224	0	719	89	54	0	0	7	0	21	0	546	2	472	0	2	100	0
750	RSB196-47	S1008	Selumetinib (AZD6244)	4	No info	No info	Phase 2	Selumetinib (AZD6244) is a potent, highly selective MEK inhibitor with IC50 of 14 nM for MEK1 and Kd value of 530 nM for MEK2. It also inhibits ERK1/2 phosphorylation with IC50 of 10 nM, no inhibition to p38α, MKK6, EGFR, ErbB2, ERK2, B-Raf, etc. Phase 3.	MAPK	MEK	MEK inhibitor	No	Yes	Yes	66570	222	0	0	3	0	222	0	7	0	551	0	29	0	0	68	0	4353	0	1319	147	229	1	0	3	0	16	0	916	4	603	2	2	64	0
751	RSB196-106	S1249	JNJ-7706621	4	No info	No info	No info	JNJ-7706621 is a pan-CDK inhibitor with the highest potency on CDK1/2 with IC50 of 9 nM/4 nM and showing >6-fold selectivity for CDK1/2 than CDK3/4/6 in cell-free assays. It also potently inhibits Aurora A/B and has no activity on Plk1 and Wee1.	Cell Cycle	Aurora Kinase,CDK	CDK inhibitor	No	No	Yes	67005	145	0	0	18	0	145	0	5	0	454	0	26	0	0	69	0	4236	0	892	145	105	0	0	6	0	5	0	781	0	274	0	3	128	0
752	RSB196-83	S1117	Triciribine	4	No info	No info	Phase 2	Triciribine is a DNA synthesis inhibitor, also inhibits Akt in PC3 cell line and HIV-1 in CEM-SS, H9, H9IIIB, U1 cells with IC50 of 130 nM and 20 nM, respectively does not inhibit PI3K/PDK1 5000-fold less active in cells lacking adenosine kinase. Phase 1/2.	PI3K/Akt/mTOR	Akt	AKT inhibitor	No	No	Yes	67738	162	0	0	14	0	162	0	6	0	519	0	24	0	0	76	1	4675	0	613	72	37	0	0	4	0	24	0	456	1	366	0	2	117	0
753	RSB196-212	S1478	Oligomycin A	4	No info	No info	No info	Oligomycin A is an inhibitor of ATP synthase, inhibits oxidative phosphorylation and all the ATP-dependent processes occurring on the coupling membrane of mitochondria.	Metabolism	ATP synthase	ATP synthase inhibitor	No	No	No	68054	138	0	0	6	0	137	0	7	0	412	0	30	0	0	66	0	4146	0	1049	103	108	0	0	9	0	12	0	816	0	499	0	3	105	0
754	RSB196-330	S1386	Nafamostat Mesylate	4	PMDA	Cardiovascular Disease	Marketed	Nafamostat mesilate is a synthetic serine protease inhibitor, used as an anticoagulant during hemodialysis.	Proteases	Serine Protease	Serine protease inhibitor	No	No	No	69098	1116	0	0	893	0	1115	0	204	0	188	0	513	0	0	148	0	7609	0	866	154	232	1	0	6	0	47	0	768	2	464	0	0	176	0
755	RSB196-92	S1425	Ranolazine 2HCl	4	FDA,DMF,EMA,NDC	Cardiovascular Disease	Marketed	Ranolazine 2HCl is a calcium uptake inhibitor via the sodium/calcium channal, used to treat chronic angina.	Transmembrane Transporters	Calcium Channel	Calcium uptake inhibitor	No	No	No	69200	306	0	0	12	0	305	0	4	0	622	0	11	0	0	48	0	4946	0	907	96	89	0	0	2	0	16	0	672	1	563	0	0	103	0
756	RSB196-282	S1512	Tadalafil	4	FDA,DMF,EMA,HMA,CFDA,NDC	Cardiovascular Disease	Marketed	Tadalafil is a PDE-5 inhibitor with IC50 of 1.8 nM in a cell-free assay. Tadalafil is at least 9000 times more selective for PDE5 than most of the other families of PDEs, with the exception of PDE11. It can partial inhibits PDE11	Metabolism	PDE	PDE inhibitor	Yes	No	No	69904	138	0	0	18	0	138	0	1	0	473	0	32	0	0	49	0	4288	0	683	107	64	0	0	5	0	23	0	722	1	353	1	1	134	0
757	RSB196-168	S1278	Altretamine	4	FDA,DMF,CFDA,NDC	Cancer	Marketed	Altretamine is an anti-neoplastic agent.	DNA Damage	DNA alkylator	Antineoplastic	Yes	No	No	69916	118	0	0	9	0	116	0	3	0	474	0	25	0	0	80	0	5247	0	1335	139	224	0	0	12	0	18	0	996	2	378	0	2	129	0
758	RSB196-218	S1483	Iloperidone	4	FDA,DMF,EMA,NDC	Neurological Disease	Marketed	Iloperidone is a dopamine (D2)/serotonin (5-HT2) receptor antagonist, used for the treatment of schizophrenia.	Neuronal Signaling	5-HT Receptor	Dopamine receptor antagonist	Yes	Yes	No	70055	138	0	0	22	0	138	0	8	0	379	0	25	0	0	76	0	5457	0	793	129	68	0	0	7	0	23	0	635	2	345	4	2	106	0
759	RSB196-249	S1177	PD98059	4	No info	No info	No info	PD98059 is a non-ATP competitive MEK inhibitor with IC50 of 2 μM in a cell-free assay, specifically inhibits MEK-1-mediated activation of MAPK; does not directly inhibit ERK1 or ERK2. PD98059 is a ligand for the aryl hydrocarbon receptor (AHR) and functions as an AHR antagonist.	MAPK	AhR,MEK	MEK inhibitor	No	No	Yes	70344	152	0	0	8	0	151	0	3	0	442	0	19	0	0	57	0	5168	0	1106	144	64	1	0	4	0	22	0	1096	5	426	0	1	136	0
760	RSB196-246	S1489	PIK-93	4	No info	No info	No info	PIK-93 is the first potent, synthetic PI4K (PI4KIIIβ) inhibitor with IC50 of 19 nM; shown to inhibit PI3Kα with IC50 of 39 nM.	PI3K/Akt/mTOR	PI4K	PI4K inhibitor	No	No	Yes	71797	178	0	0	12	0	178	0	3	0	471	0	38	0	0	70	0	4967	0	980	116	139	0	0	4	0	18	0	801	0	341	0	2	117	0
761	RSB196-120	S1442	Voriconazole	4	FDA,DMF,EMA,HMA,CFDA,NDC,PMDA	Infection	Marketed	Voriconazole is a new triazole derivative similar to fluconazole and itraconazole that acts by inhibiting fungal cytochrome P-450-dependent, 14-alpha-sterol demethylase-mediated synthesis of ergosterol.	Metabolism	P450 (e.g. CYP17)	P450 inhibitor	Yes	Yes	No	71887	176	0	2	4	0	176	0	7	0	523	0	26	0	0	76	0	5335	0	1194	141	134	0	0	2	0	21	0	1054	3	403	0	4	110	0
762	RSB196-216	S1482	Daclatasvir (BMS-790052)	4	FDA,DMF,EMA,NDC,PMDA	Cancer	Marketed	Daclatasvir (BMS-790052) is a highly selective inhibitor of HCV NS5A with EC50 of 9-50 pM, for a broad range of HCV replicon genotypes and the JFH-1 genotype 2a infectious virus in cell culture. Phase 3.	Proteases	HCV Protease	NS5A inhibitor	No	No	No	72292	141	0	0	2	0	140	0	3	0	498	0	41	0	0	106	2	5208	0	1244	152	204	2	0	2	0	23	0	761	0	398	0	3	128	0
763	RSB196-203	S1065	Pictilisib (GDC-0941)	4	No info	No info	Phase 2	Pictilisib (GDC-0941, RG7321) is a potent inhibitor of PI3Kα/δ with IC50 of 3 nM in cell-free assays, with modest selectivity against p110β (11-fold) and p110γ (25-fold). Pictilisib (GDC-0941) induces autophagy and apoptosis. Phase 2.	PI3K/Akt/mTOR	Apoptosis related,Autophagy,PI3K	PI3K inhibitor	No	No	Yes	72774	157	0	0	5	0	156	0	5	0	494	0	23	0	0	52	0	4552	0	900	160	104	0	0	2	0	21	0	871	0	340	1	2	171	0
764	RSB196-300	S1376	Gestodene	4	DMF,CFDA,NDC,HMA	Endocrinology	Marketed	Gestodene is a progestogen hormonal contraceptive.	Endocrinology & Hormones	Estrogen/progestogen Receptor	Hormone	Yes	No	No	74076	265	0	0	9	0	265	0	4	1	567	0	36	0	0	83	0	5862	0	919	106	113	1	0	8	0	43	0	664	3	375	0	3	124	0
765	RSB196-164	S1275	BX-912	4	No info	No info	No info	BX912 is a potent and specific PDK1 inhibitor with IC50 of 12 nM, 9- and 105- fold greater selectivity for PDK1 than PKA and PKC in cell-free assays, respectively. In comparison to GSK3β, selectivity for PDK1 is 600-fold.	PI3K/Akt/mTOR	PDK	PDK inhibitor	No	No	Yes	74428	170	0	0	11	0	170	0	3	0	517	0	36	0	0	82	0	4927	0	1145	118	140	0	0	9	0	17	0	853	1	666	0	4	124	0
766	RSB196-86	S1409	Alfuzosin HCl	4	FDA,DMF,CFDA,NDC,HMA	Cardiovascular Disease	Marketed	Alfuzosin HCl is an alpha1 receptor antagonist used to treat benign prostatic hyperplasia (BPH).	Neuronal Signaling	Adrenergic Receptor	Adrenergic receptor antagonist	Yes	No	No	74565	152	0	0	4	0	150	0	7	0	453	0	36	0	0	155	2	4807	0	1181	156	258	0	0	16	0	54	0	887	2	469	0	2	161	0
767	RSB196-94	S1426	Repaglinide	4	FDA,DMF,EMA,HMA,CFDA,NDC,PMDA	Endocrinology	Marketed	Repaglinide is a potassium channel blocker, which lowers blood glucose by stimulating the release of insulin from the pancreas, used the treatment of type II diabetes.	Transmembrane Transporters	Potassium Channel	Potassium channel blocker	No	No	No	75067	144	0	0	11	0	142	0	2	0	494	0	30	0	0	93	0	4432	0	1192	171	239	1	0	8	1	35	1	1058	3	327	0	2	118	0
768	RSB196-176	S1286	Budesonide	4	FDA,DMF,EMA,HMA,CFDA,NDC,PMDA	Endocrinology	Marketed	Budesonide is a glucocorticoid steroid for the treatment of asthma, non-infectious rhinitis.	Endocrinology & Hormones	Glucocorticoid Receptor	Corticosteroid	Yes	No	No	75767	253	0	0	7	0	251	0	8	0	696	0	41	0	0	75	0	4900	0	1096	121	81	0	0	1	0	15	0	791	1	469	0	2	91	0
769	RSB196-88	S1415	Clopidogrel	4	FDA,DMF,EMA,HMA,CFDA,NDC,PMDA	Cardiovascular Disease	Marketed	Clopidogrel is an oral, thienopyridine class antiplatelet agent.	Neuronal Signaling	P2 Receptor	Antiplatelet	Yes	No	No	76249	161	0	0	6	0	161	0	3	0	503	0	20	0	0	90	0	5405	0	1391	184	221	1	0	7	0	19	0	1162	1	422	0	3	118	0
770	RSB196-185	S1158	MK-8245	4	No info	No info	Phase 2	MK-8245 is an liver-targeting inhibitor of stearoyl-CoA desaturase (SCD) with IC50 of 1 nM for human SCD1 and 3 nM for both rat SCD1 and mouse SCD1, with anti-diabetic and anti-dyslipidemic efficacy. Phase 2.	Metabolism	SCD	SCD inhibitor	No	No	No	77037	146	0	0	9	0	145	0	6	0	529	0	49	0	0	43	0	4178	0	1122	160	167	0	0	2	0	21	0	868	4	290	1	3	117	0
771	RSB196-202	S1294	Cilostazol	4	FDA,DMF,CFDA,NDC,PMDA,HMA	Cardiovascular Disease	Marketed	Cilostazol is a potent cyclic nucleotide phosphodiesterase type 3 (PDE3) inhibitor with IC50 of 0.2 μM and inhibitor of adenosine uptake.	Metabolism	PDE	PDE inhibitor	Yes	No	No	77322	165	0	0	9	0	164	0	4	0	465	0	15	0	0	59	0	4319	0	1435	230	303	0	0	7	1	16	1	1258	1	599	3	4	123	0
772	RSB196-226	S1302	Ifosfamide	4	FDA,DMF,CFDA,NDC,PMDA	Cancer	Marketed	Ifosfamide is a nitrogen mustard alkylating agent used in the treatment of cancer.	DNA Damage	DNA/RNA Synthesis	Alkylating agent	Yes	No	No	77389	244	0	0	15	0	245	0	7	0	463	0	47	0	0	179	1	5716	0	1087	109	146	0	0	27	0	74	0	795	3	1386	1	8	126	1
773	RSB196-265	S1085	Belinostat (PXD101)	4	FDA,DMF,NDC	Cancer	Marketed	Belinostat (PXD101) is a novel HDAC inhibitor with IC50 of 27 nM in a cell-free assay, with activity demonstrated in cisplatin-resistant tumors.	Epigenetics	HDAC	HDAC inhibitor	No	No	No	77422	226	0	0	12	0	225	0	3	0	607	0	30	0	0	75	0	4712	0	1202	116	67	0	0	7	0	36	0	1046	0	385	0	0	248	0
774	RSB196-137	S1040	Sorafenib Tosylate	4	FDA,DMF,EMA,HMA,NDC,PMDA	Cancer	Marketed	Sorafenib Tosylate is a multikinase inhibitor of Raf-1, B-Raf and VEGFR-2 with IC50 of 6 nM, 22 nM and 90 nM in cell-free assays, respectively.	MAPK	PDGFR,Raf,VEGFR	VEGFR inhibitor	Yes	Yes	Yes	77688	161	0	0	12	0	161	0	5	0	458	0	10	0	0	67	0	5235	0	1047	181	97	1	0	9	0	36	0	1214	0	487	0	2	168	0
775	RSB196-167	S1047	Vorinostat (SAHA, MK0683)	4	FDA,DMF,NDC,PMDA	Cancer	Marketed	Vorinostat (suberoylanilide hydroxamic acid, SAHA) is an HDAC inhibitor with IC50 of ~10 nM in a cell-free assay.	Epigenetics	Autophagy,HDAC	HDAC inhibitor	Yes	Yes	No	79527	119	0	0	6	0	118	0	3	0	414	0	24	0	0	82	0	5109	0	1358	196	322	2	0	5	0	28	0	1070	1	382	1	2	143	0
776	RSB196-187	S1159	Ganetespib (STA-9090)	4	No info	No info	Phase 2	Ganetespib (STA-9090) is an HSP90 inhibitor with IC50 of 4 nM in OSA 8 cells, induces apoptosis of OSA cells while normal osteoblasts are not affected active metabolite of STA-1474. Phase 3.	Cytoskeletal Signaling	HSP (e.g. HSP90)	HSP90 inhibitor	No	No	No	79705	181	0	0	8	0	179	0	13	0	537	0	28	0	0	85	0	6344	0	1104	209	92	0	0	8	0	34	0	1194	6	432	2	5	219	0
777	RSB196-204	S1297	Epothilone A	4	No info	No info	No info	Epothilone A is a paclitaxel-like microtubule-stabilizing agent with EC0.01 of 2 μM.	Cytoskeletal Signaling	Microtubule Associated	Microtuble polymerization stabilizer	No	No	No	80328	191	0	0	13	0	191	0	4	0	577	0	21	0	0	129	0	5434	0	1439	238	170	0	0	7	0	18	0	1367	0	570	0	1	136	0
778	RSB196-61	S1114	JNJ-38877605	4	No info	No info	Phase 1	JNJ-38877605 is an ATP-competitive inhibitor of c-Met with IC50 of 4 nM, 600-fold selective for c-Met than 200 other tyrosine and serine-threonine kinases. Phase 1.	Protein Tyrosine Kinase	c-Met	c-Met inhibitor	No	No	Yes	81101	140	0	0	18	0	140	0	5	0	523	0	21	0	0	51	0	4500	0	1165	167	202	2	0	2	0	14	0	1142	2	515	0	5	130	0
779	RSB196-235	S1075	SB216763	4	No info	No info	No info	SB216763 is a potent and selective GSK-3 inhibitor with IC50 of 34.3 nM for GSK-3α and equally effective at inhibiting human GSK-3β. SB216763 activates autophagy.	PI3K/Akt/mTOR	Autophagy,GSK-3	GSK3 inhibitor	No	No	Yes	81160	139	0	0	16	0	139	0	2	0	559	0	32	0	0	66	0	6146	0	1022	120	231	0	0	7	0	37	0	786	0	374	0	2	131	0
780	RSB196-141	S1042	Sunitinib Malate	4	FDA,DMF,EMA,HMA,NDC,PMDA	Cancer	Marketed	Sunitinib Malate is a multi-targeted RTK inhibitor targeting VEGFR2 (Flk-1) and PDGFRβ with IC50 of 80 nM and 2 nM in cell-free assays, and also inhibits c-Kit.	Protein Tyrosine Kinase	c-Kit,PDGFR,VEGFR	Multi-targeted tyrosine kinase inhibitor	Yes	No	Yes	82134	138	0	0	6	0	138	0	0	0	525	0	18	0	0	56	0	4397	0	1058	153	81	1	2	4	0	24	0	1212	2	430	0	0	184	0
781	RSB196-104	S1248	Vinblastine	4	No info	No info	Phase 4	Vinblastine sulfate inhibits microtubule formation and suppresses nAChR activity with IC50 of 8.9 μM in a cell-free assay, used to treat certain kinds of cancer.	anti-cancer	nAChR	Nicotinic receptor antagonist	No	No	No	82307	158	0	0	10	0	158	0	3	0	545	0	28	0	0	38	0	5775	0	1052	125	142	2	0	6	0	15	0	808	1	346	0	0	156	0
782	RSB196-46	S1224	Oxaliplatin	4	FDA,DMF,CFDA,NDC,PMDA,HMA	Cancer	Marketed	Oxaliplatin inhibits DNA synthesis by conforming DNA adducts in RT4, TCCSUP, A2780, HT-29, U-373MG, U-87MG, SK-MEL-2, and HT-144 cells.	DNA Damage	DNA/RNA Synthesis	DNA/RNA synthesis inhibitor	Yes	No	No	82796	172	0	0	7	0	172	0	5	0	551	0	22	0	0	50	0	4231	0	1622	187	246	0	1	3	0	18	0	1456	2	394	0	3	180	0
783	RSB196-72	S1231	Topotecan HCl	4	FDA,DMF,EMA,HMA,CFDA,NDC	Cancer	Marketed	Topotecan HCl is a topoisomerase I inhibitor for MCF-7 Luc cells and DU-145 Luc cells with IC50 of 13 nM and 2 nM in cell-free assays, respectively.	DNA Damage	Topoisomerase	Topoisomerase inhibitor	No	Yes	No	83069	162	0	0	25	0	162	0	9	0	399	0	36	0	0	98	0	6386	0	1123	181	218	1	0	6	0	25	0	1116	4	504	0	2	193	0
784	RSB196-329	S1103	ZM 447439	4	No info	No info	No info	ZM 447439 is a selective and ATP-competitive inhibitor for Aurora A and Aurora B with IC50 of 110 nM and 130 nM, respectively. It is more than 8-fold selective for Aurora A/B than MEK1, Src, Lck and has little effect against CDK1/2/4, Plk1, Chk1, etc.	Cell Cycle	Aurora Kinase	Aurora inhibitor	No	No	Yes	85633	149	0	0	16	0	149	0	9	0	625	0	32	0	0	50	0	5961	0	994	92	43	3	0	5	0	13	0	805	0	317	0	2	146	0
785	RSB196-154	S1457	Atazanavir Sulfate	4	FDA,DMF,EMA,HMA,NDC	Infection	Marketed	Atazanavir Sulfate is a HIV protease inhibitor with Ki of 2.66 nM in a cell-free assay.	Proteases	HIV Protease	HIV protease inhibitor	No	Yes	No	86285	195	0	0	3	0	195	0	5	0	631	0	42	0	0	84	0	4015	0	1864	232	306	2	0	2	0	21	0	1760	2	513	0	6	165	0
786	RSB196-44	S1222	Dexrazoxane HCl (ICRF-187, ADR-529)	4	FDA,DMF,EMA,HMA,CFDA,NDC,PMDA	Cardiovascular Disease	Marketed	Dexrazoxane HCl (ICRF-187, ADR-529) is an intracellular iron chelator, which decreases the formation of superoxide radicals, used as a cardioprotective agent also an inhibitor of topoisomerase II	DNA Damage	Topoisomerase	ROS inihibitor	Yes	No	No	87098	202	0	0	10	0	202	0	8	0	650	0	35	0	0	60	0	5105	0	912	109	102	0	0	8	0	8	0	834	0	328	0	3	127	0
787	RSB196-313	S1199	Cladribine	4	FDA,DMF,EMA,CFDA,NDC,PMDA	Cancer	Marketed	Cladribine is an adenosine deaminase inhibitor for U266, RPMI8226, and MM1.S cells with IC50 of approximately 2.43 μM, 0.75 μM, and 0.18 μM, respectively.	DNA Damage	DNA/RNA Synthesis	Adenosine deaminase inhibitor	Yes	Yes	No	87173	177	0	0	1	0	175	0	7	0	563	0	36	0	0	85	0	5775	0	1523	202	312	0	0	6	0	26	0	1280	1	498	0	2	159	0
788	RSB196-155	S1150	Paclitaxel	4	FDA,DMF,EMA,HMA,CFDA,NDC,PMDA	Cancer	Marketed	Paclitaxel is a microtubule polymer stabilizer with IC50 of 0.1 pM in human endothelial cells.	Cytoskeletal Signaling	Autophagy,Microtubule Associated	Microtuble polymerization stabilizer	No	No	No	87418	149	0	0	14	0	149	0	5	0	529	0	24	0	0	65	0	5912	0	1485	208	136	0	0	4	0	21	0	1281	3	452	0	0	132	0
789	RSB196-173	S1052	Elesclomol (STA-4783)	4	No info	No info	Phase 3	Elesclomol (STA-4783) is a novel potent oxidative stress inducer that elicits pro-apoptosis events among tumor cells. Phase 3.Elesclomol specifically binds ferredoxin 1 (FDX1) α2/α3 helices and β5 strand and inhibits FDX1-mediated Fe-S cluster biosynthesis.	Cytoskeletal Signaling	Apoptosis related,HSP (HSP90)	Oxidative stress inducer	Yes	No	No	88789	186	0	0	6	0	186	0	6	0	634	0	38	0	0	76	0	5180	0	803	116	67	0	0	3	0	17	0	885	6	444	0	2	152	0
790	RSB196-142	S1266	WYE-354	4	No info	No info	No info	WYE-354 is a potent, specific and ATP-competitive inhibitor of mTOR with IC50 of 5 nM, blocks mTORC1/P-S6K(T389) and mTORC2/P-AKT(S473) not P-AKT(T308), selective for mTOR than PI3Kα (>100-fold) and PI3Kγ (>500-fold).	PI3K/Akt/mTOR	mTOR	mTOR inhibitor	No	No	Yes	89684	162	0	0	6	0	160	0	11	0	536	0	25	0	0	91	0	5594	0	1728	194	294	0	0	8	0	12	0	1252	2	459	1	3	127	0
791	RSB196-112	S1255	Nepafenac	4	FDA,DMF,EMA,NDC,PMDA	Inflammation	Marketed	Nepafenac is a prodrug of amfenac that acts as an inhibitor of COX-1 and COX-2 activity, used in the treatment of pain and inflammation associated with cataract surgery.	Neuronal Signaling	COX	COX inhibitor	Yes	Yes	No	90532	348	0	0	5	0	348	0	4	0	858	0	53	0	0	96	0	6077	0	1691	176	333	1	0	9	0	14	0	1132	1	473	0	2	115	0
792	RSB196-54	S1397	Rocuronium Bromide	4	FDA,DMF,CFDA,NDC,HMA	Neurological Disease	Marketed	Rocuronium Bromide is a competitive AchR antagonist, used in modern anaesthesia.	Neuronal Signaling	AChR	γ-secretase inhibitor	Yes	Yes	No	90538	259	0	0	7	0	258	0	5	0	647	0	56	0	0	95	0	5709	0	1700	145	227	4	0	5	0	18	0	1376	2	723	2	1	145	0
793	RSB196-48	S1225	Etoposide	4	FDA,DMF,CFDA,NDC,PMDA,HMA	Cancer	Marketed	Etoposide is a semisynthetic derivative of podophyllotoxin, which inhibits DNA synthesis via topoisomerase II inhibition activity.	DNA Damage	Topoisomerase	Topoisomerase inhibitor	No	No	No	90549	289	0	0	4	0	289	0	9	0	783	0	79	0	0	68	0	5975	0	1677	174	289	0	0	9	0	26	0	1037	4	427	1	3	141	0
794	RSB196-96	S1430	Rolipram	4	DMF	Neurological Disease	Marketed	The PDE4 selective inhibitor, rolipram, inhibited immunopurified PDE4B and PDE4D activities similarly, with IC50 values of approx. 130 nM and 240 nM respectively an anti-inflammatory agent.	Metabolism	PDE	PDE inhibitor	Yes	Yes	No	91713	358	0	0	6	0	354	0	5	0	862	0	64	0	0	57	0	5187	0	1797	107	304	1	0	3	0	11	0	1115	1	365	0	0	100	0
795	RSB196-130	S1257	Posaconazole	4	FDA,DMF,EMA,HMA,NDC	Infection	Marketed	Posaconazole is an inhibitor primarily of CYP3A4, but it does not inhibit the activity of other CYP enzymes Also an inhibitor of sterol C14ɑ demethylase inhibitor with IC50 of 0.25 μM. Posaconazole has a median terminal elimination half-life of 15-35 hours.	Metabolism	P450 (e.g. CYP17)	CYP inhibitor	No	No	No	92216	194	0	0	14	0	190	0	4	0	517	0	61	0	0	81	0	5750	0	1586	177	231	0	0	6	0	16	0	1105	0	677	2	4	187	0
796	RSB196-78	S1237	Temozolomide	4	FDA,DMF,EMA,HMA,CFDA,NDC,PMDA	Cancer	Marketed	Temozolomide is a monofunctional SN-1 alkylating agent that can modify nitrogen atoms in the DNA ring and the extracyclic oxygen group, chemically converted to MTIC and degrades to methyldiazonium cation, which transfers methyl groups to DNA at physiologic pH. A DNA damage inducer in L-1210 and L-1210/BCNU cells.	DNA Damage	DNA/RNA Synthesis,Autophagy	Alkylating agent	Yes	Yes	No	92553	144	0	0	9	0	141	0	3	0	595	0	38	0	0	61	0	4832	0	1742	234	306	3	0	4	0	21	0	1430	2	403	0	1	172	0
797	RSB196-77	S1022	Ridaforolimus (Deforolimus, MK-8669)	4	DMF	Cancer	Marketed	Ridaforolimus (Deforolimus, MK-8669) is a selective mTOR inhibitor with IC50 of 0.2 nM in HT-1080 cell line while not classified as a prodrug, mTOR inhibition and FKBP12 binding is similar to rapamycin. Phase 3.	PI3K/Akt/mTOR	mTOR	mTOR inhibitor	No	No	Yes	92788	174	0	0	9	0	174	0	4	0	623	0	28	0	0	63	0	5194	0	1023	128	88	3	0	16	0	16	0	953	2	302	1	2	150	0
798	RSB196-292	S1364	Patupilone (Epothilone B)	4	No info	No info	Phase 3	Patupilone (EPO906, Epothilone B) is a paclitaxel-like microtubule-stabilizing agent with EC0.01 of 1.8 μM. Phase 2.	Cytoskeletal Signaling	Microtubule Associated	Microtuble polymerization stabilizer	Yes	Yes	No	93284	145	0	0	12	0	145	0	4	0	479	0	56	0	0	121	0	5942	0	2154	235	268	2	0	8	0	28	0	1896	1	768	2	7	189	0
799	RSB196-138	S1262	Avagacestat (BMS-708163)	4	No info	No info	Phase 2	Avagacestat (BMS-708163) is a potent, selective, orally bioavailable γ-secretase inhibitor of Aβ40 and Aβ42 with IC50 of 0.3 nM and 0.27 nM, demonstrating a 193-fold selectivity against Notch. Phase 2.	Proteases	Beta Amyloid,Notch,Secretase	γ-secretase inhibitor	No	No	No	93449	190	0	0	16	0	189	0	7	0	528	0	31	0	0	100	2	6306	0	1524	277	163	2	0	7	0	32	0	1585	1	661	0	3	202	0
800	RSB196-123	S1139	ADL5859 HCl	4	No info	No info	Phase 2	ADL5859 HCl is a δ-opioid receptor agonist with Ki of 0.8 nM, selectivity against opioid receptor κ, μ, and weak inhibitory activity at the hERG channel. Phase 2.	Neuronal Signaling	Opioid Receptor	Opioid receptor agonist	No	No	No	93601	195	0	0	13	0	194	0	4	0	739	0	25	0	0	72	0	6244	0	1487	197	115	0	0	5	0	29	0	1412	3	484	3	1	192	0
801	RSB196-243	S1173	WZ4002	4	No info	No info	No info	WZ4002 is a novel, mutant-selective EGFR inhibitor for EGFR(L858R)/(T790M) with IC50 of 2 nM/8 nM in BaF3 cell line; does not inhibit ERBB2 phosphorylation (T798I).	Protein Tyrosine Kinase	EGFR	EGFR inhibitor	No	No	Yes	93758	207	0	0	16	0	206	0	10	0	733	0	38	0	0	84	2	5641	0	1298	162	49	0	0	8	0	48	0	1279	0	504	0	1	274	0
802	RSB196-107	S1032	Motesanib Diphosphate (AMG-706)	4	No info	No info	Phase 3	Motesanib Diphosphate (AMG-706) is a potent ATP-competitive inhibitor of VEGFR1/2/3 with IC50 of 2 nM/3 nM/6 nM, respectively; similar activity against Kit (c-Kit), ~10-fold more selective for VEGFR than PDGFR and Ret. Phase 3.	Protein Tyrosine Kinase	c-Kit,PDGFR,VEGFR	VEGFR inhibitor	No	No	Yes	95116	150	0	0	9	0	149	0	3	0	584	0	33	0	0	72	0	6178	0	1598	250	278	2	0	15	0	27	0	1375	2	390	0	5	142	0
803	RSB196-278	S1505	Aztreonam	4	FDA,DMF,EMA,CFDA,NDC,PMDA	Infection	Marketed	Aztreonam is a synthetic monocyclic beta-lactam antibiotic, used to treat Gram-negative aerobic bacteria infection.	Microbiology	Anti-infection	Antibiotic	No	Yes	No	95323	196	0	0	17	0	195	0	2	0	654	0	32	0	0	73	0	5177	0	1362	209	288	2	0	8	1	22	1	1149	0	439	1	3	184	0
804	RSB196-206	S1299	Floxuridine	4	FDA,DMF,CFDA,NDC	Cancer	Marketed	Floxuridine is an antineoplastic antimetabolite, used in the treatment of colon carcinoma and colorectal cancer that has metastasized to the liver.	DNA Damage	DNA/RNA Synthesis	Anticancer	Yes	No	No	95739	212	0	0	10	0	208	0	5	0	703	0	40	0	0	90	0	6683	0	1650	260	266	0	0	5	0	14	0	1481	2	610	0	3	163	0
805	RSB196-165	S1046	Vandetanib (ZD6474)	4	FDA,EMA,NDC,PMDA	Cancer	Marketed	Vandetanib (ZD6474) is a potent inhibitor of VEGFR2 with IC50 of 40 nM in a cell-free assay. It also inhibits VEGFR3 and EGFR with IC50 of 110 nM and 500 nM, respectively. Not sensitive to PDGFRβ, Flt1, Tie-2 and FGFR1 with IC50 of 1.1-3.6 μM. No activity against MEK, CDK2, c-Kit, erbB2, FAK, PDK1, Akt and IGF-1R with IC50 above 10 μM.	Protein Tyrosine Kinase	VEGFR	VEGFR inhibitor	Yes	Yes	Yes	96739	215	0	0	18	0	214	0	8	0	594	0	67	0	0	251	0	6871	0	1759	216	257	2	0	15	0	89	0	1566	3	651	0	8	232	0
806	RSB196-214	S1481	Zosuquidar (LY335979) 3HCl	4	No info	No info	Phase 3	Zosuquidar 3HCl (LY335979, RS 33295-198, D06387) is a potent modulator of P-glycoprotein-mediated multi-drug resistance with Ki of 60 nM in a cell-free assay. Phase 3.	Transmembrane Transporters	P-gp	PGP modulator	Yes	No	No	97132	327	0	0	185	0	327	0	25	0	551	0	106	0	0	150	0	6855	0	1382	213	79	4	0	17	0	36	0	1580	4	741	0	5	202	0
807	RSB196-99	S1026	Imatinib Mesylate (STI571)	4	FDA,DMF,EMA,HMA,CFDA,NDC,PMDA	Cancer	Marketed	Imatinib Mesylate (STI571) is an orally bioavailability mesylate salt of Imatinib, which is a multi-target inhibitor of v-Abl, c-Kit and PDGFR with IC50 of 0.6 μM, 0.1 μM and 0.1 μM in cell-free or cell-based assays, respectively.	Protein Tyrosine Kinase	Bcr-Abl,c-Kit,PDGFR	Multi-targeted tyrosine kinase inhibitor	Yes	Yes	Yes	97813	132	0	0	7	0	131	0	4	0	564	0	31	0	0	67	0	4627	0	1538	178	314	0	0	5	0	20	0	1288	2	479	0	2	216	0
808	RSB196-110	S1251	Dienogest	4	FDA,DMF,NDC,PMDA,HMA	Endocrinology	Marketed	Dienogest is an orally active synthetic progesterone, used for contraception and the treatment of endometriosis.	Endocrinology & Hormones	Estrogen/progestogen Receptor	Progesterone	No	Yes	No	98767	203	0	0	11	0	202	0	8	0	719	0	36	0	0	115	0	5659	0	1498	212	211	2	0	7	3	33	0	1427	3	717	2	3	241	0
809	RSB196-299	S1095	Dacinostat (LAQ824)	4	No info	No info	No info	Dacinostat (LAQ824, NVP-LAQ824) is a novel HDAC inhibitor with IC50 of 32 nM and is known to activate the p21 promoter.	Epigenetics	HDAC,p21	HDAC inhibitor	No	No	No	99752	266	0	0	14	0	264	0	15	0	772	0	35	0	0	54	0	7992	0	951	128	51	0	0	1	0	14	0	720	1	444	0	2	192	0
810	RSB196-220	S1484	MC1568	4	No info	No info	No info	MC1568 is a selective HDAC inhibitor for maize HD1-A with IC50 of 100 nM in a cell-free assay. It is 34-fold more selective for HD1-A than HD1-B.	Cytoskeletal Signaling	HDAC	HDAC inhibitor	No	No	No	99836	215	0	0	45	0	215	0	8	0	691	0	43	0	0	135	0	6819	0	1271	162	183	1	0	9	0	55	0	1075	2	1162	2	5	178	0
811	RSB196-82	S1407	Bimatoprost	4	FDA,DMF,EMA,HMA,NDC,PMDA	Others	Marketed	Bimatoprost is a prostaglandin analog used topically (as eye drops) to control the progression of glaucoma and in the management of ocular hypertension.	Immunology & Inflammation	Immunology & Inflammation related	Prostaglandin analog	Yes	No	No	100152	291	0	0	17	0	289	0	7	0	749	0	74	0	0	102	0	6384	0	1350	112	161	1	0	2	0	31	0	1013	3	534	0	1	139	0
812	RSB196-344	S1536	CP-673451	4	No info	No info	No info	CP-673451 is a selective inhibitor of PDGFRα/β with IC50 of 10 nM/1 nM in cell-free assays, exhibits >450-fold selectivity over other angiogenic receptors, has antiangiogenic and antitumor activity.	Protein Tyrosine Kinase	PDGFR	PDGF inhibitor	No	No	Yes	100778	199	0	0	16	0	199	0	2	0	705	0	41	0	0	80	0	7585	1	1034	154	61	1	0	7	0	21	0	1160	0	515	0	5	241	0
813	RSB196-114	S1431	Sildenafil Citrate	4	FDA,DMF,CFDA,NDC,PMDA,HMA	Others	Marketed	Sildenafil Citrate, a selective inhibitor of cyclic guanosine monophosphate (cGMP)-specific phosphodiesterase type 5 (PDE5), is a well-tolerated and highly effective treatment for erectile dysfunction.	Metabolism	PDE	PDE inhibitor	Yes	No	No	101868	169	0	0	13	0	168	0	8	0	648	0	57	0	0	97	0	5641	0	1502	130	245	2	0	5	0	18	0	1114	1	538	0	3	160	0
814	RSB196-267	S1087	Iniparib (BSI-201)	4	No info	No info	Phase 3	Iniparib (BSI-201, NSC-746045, IND-71677) is a PARP1 inhibitor with demonstrated effectiveness in triple-negative breast cancer (TNBC). Phase 3.	DNA Damage	PARP	PARP inhibitor	No	Yes	No	102179	531	0	0	328	0	531	0	63	0	591	0	182	0	0	119	1	8013	0	1299	200	146	0	0	5	0	24	0	1517	2	638	4	6	251	0
815	RSB196-290	S1363	Ki8751	4	No info	No info	No info	Ki8751 is a potent and selective inhibitor of VEGFR2 with IC50 of 0.9 nM, >40-fold selective for VEGFR2 than c-Kit, PDGFRα and FGFR-2, little activity to EGFR, HGFR and InsR.	Protein Tyrosine Kinase	c-Kit,PDGFR,VEGFR	VEGFR inhibitor	No	No	Yes	102949	211	0	0	10	0	211	0	6	0	554	0	46	0	0	124	2	6603	0	1389	175	158	0	0	7	0	45	0	1296	4	628	2	6	242	0
816	RSB196-338	S1531	BIX 02189	4	No info	No info	No info	BIX02189 is a selective inhibitor of MEK5 with IC50 of 1.5 nM, also inhibits ERK5 catalytic activity with IC50 of 59 nM in cell-free assays, and does not inhibit closely related kinases MEK1, MEK2, ERK2, and JNK2.	MAPK	ERK,MEK	MEK inhibitor	No	No	Yes	103290	252	0	0	28	0	251	0	11	0	733	0	71	0	0	90	0	6482	0	1364	144	200	0	0	6	0	27	0	1107	2	520	0	3	186	0
817	RSB196-332	S1387	Naftopidil DiHCl	4	DMF,CFDA,PMDA	Urology	Marketed	Naftopidil DiHCl is a selective 5-HT1A and α1-adrenergic receptor antagonist with IC50 of 0.1 μM and 0.2 μM, respectively.	Neuronal Signaling	Adrenergic Receptor	Adrenergic receptor antagonist	No	No	No	104018	430	0	0	203	0	430	0	58	0	591	0	129	0	0	97	0	7347	0	1727	266	418	1	0	6	0	18	0	1479	5	576	0	1	166	0
818	RSB196-163	S1045	Trichostatin A (TSA)	4	No info	No info	No info	Trichostatin A (TSA) is an HDAC inhibitor with IC50 of ~1.8 nM in cell-free assays.	Epigenetics	HDAC	HDAC inhibitor	Yes	No	No	106430	483	0	0	105	0	482	0	32	0	685	0	101	0	0	141	1	7870	0	1760	186	251	3	0	14	0	22	0	1414	3	1002	4	3	244	0
819	RSB196-295	S1093	GSK1904529A	4	No info	No info	No info	GSK1904529A (GSK 4529) is a selective inhibitor of IGF-1R and IR with IC50 of 27 nM and 25 nM in cell-free assays, >100-fold more selective for IGF-1R/InsR than Akt1/2, Aurora A/B,B-Raf, CDK2, EGFR etc.	Protein Tyrosine Kinase	IGF-1R	IGFR inhibitor	No	No	Yes	106644	217	0	0	10	0	215	0	0	0	736	0	45	0	0	132	0	7576	0	1698	218	246	1	0	2	0	15	0	1528	7	720	2	1	184	0
820	RSB196-268	S1358	Loratadine	4	FDA,DMF,CFDA,NDC,PMDA,HMA	Inflammation	Marketed	Loratadine is a histamine H1 receptor antagonist, used to treat allergies. Also acts as a selective inhibitor of B(0)AT2 with IC50 of 4 μM.	Neuronal Signaling	Histamine Receptor	Histamine receptor antagonist	Yes	Yes	No	106913	283	0	0	11	0	281	0	5	0	960	0	40	0	0	87	0	9009	0	1219	145	90	0	0	5	0	14	0	1088	0	522	0	1	191	0
821	RSB196-131	S1036	PD0325901	4	No info	No info	Phase 2	PD0325901 is a selective and non ATP-competitive MEK inhibitor with IC50 of 0.33 nM in cell-free assays, roughly 500-fold more potent than CI-1040 on phosphorylation of ERK1 and ERK2. Phase 2.	MAPK	MEK	MEK inhibitor	No	No	Yes	107183	207	0	0	12	0	205	0	9	0	691	0	45	0	0	142	0	7060	0	1807	265	171	2	0	12	0	40	0	1883	2	855	0	2	225	0
822	RSB196-75	S1021	Dasatinib	4	FDA,DMF,EMA,HMA,CFDA,NDC,PMDA	Cancer	Marketed	Dasatinib is a novel, potent and multi-targeted inhibitor that targets Abl, Src and c-Kit, with IC50 of <1 nM, 0.8 nM and 79 nM in cell-free assays, respectively.	Angiogenesis	Bcr-Abl,c-Kit,Src	Multi-targeted tyrosine kinase inhibitor	No	Yes	Yes	107196	265	0	0	10	0	265	0	2	0	670	0	32	0	0	49	0	6052	0	1242	168	177	0	0	7	0	25	0	1092	2	329	0	5	216	0
823	RSB196-40	S1220	OSI-930	4	No info	No info	Phase 1	OSI-930 is a potent inhibitor of Kit (c-Kit), KDR and CSF-1R with IC50 of 80 nM, 9 nM and 15 nM, respectively; also potent to Flt-1, c-Raf and Lck and low activity against PDGFRα/β, Flt-3 and Abl. Phase 1.	Protein Tyrosine Kinase	c-Kit,CSF-1R,VEGFR	c-RAF inhibitor	No	No	Yes	107572	237	0	0	27	0	236	0	6	0	705	0	33	0	0	111	0	7560	0	1355	169	166	4	0	8	0	24	0	1361	7	659	0	5	256	0
824	RSB196-331	S1104	GDC-0879	4	No info	No info	No info	GDC-0879 (AR-00341677) is a novel, potent, and selective B-Raf inhibitor with IC50 of 0.13 nM in A375 and Colo205 cells with activity against c-Raf as well; no inhibition known to other protein kinases.	MAPK	Raf	Raf inhibitor	No	No	Yes	107984	636	0	0	288	0	633	0	79	2	832	0	228	0	0	111	0	8327	0	1565	190	103	3	0	3	0	32	0	1613	1	631	2	2	281	0
825	RSB196-125	S1140	Andarine	4	No info	No info	No info	Andarine (GTx-007, S-4) is a selective non-steroidal androgen receptor (AR) agonist with Ki of 4 nM, tissue-selective for anabolic organs. Phase 3.	Endocrinology & Hormones	Androgen Receptor	Androgen receptor agonist	No	No	No	108679	189	0	0	8	0	188	0	0	0	637	0	35	0	0	59	0	5269	0	1516	258	270	4	0	0	0	13	0	1329	2	355	4	3	183	0
826	RSB196-260	S1342	Genistein	4	DMF	Cancer	Marketed	Genistein, a phytoestrogen found in soy products, is a highly specific inhibitor of protein tyrosine kinase (PTK) which blocks the mitogenic effect mediated by EGF on NIH-3T3 cells with IC50 of 12μM or by insulin with IC50 of 19 μM.	Protein Tyrosine Kinase	EGFR,Topoisomerase	PTK inhibitor	Yes	Yes	Yes	109318	210	0	0	6	0	210	0	0	0	725	0	78	0	0	132	0	7424	0	1974	203	336	1	0	10	0	38	0	1393	4	672	0	5	183	0
827	RSB196-63	S1115	Odanacatib (MK-0822)	4	No info	No info	Phase 3	Odanacatib (MK 0822) is a potent, selective, and neutral inhibitor of cathepsin K (human/rabbit) with IC50 of 0.2 nM/1 nM, and demonstrated high selectivity versus off-target cathepsin B, L, S. Phase 3.	Proteases	Cysteine Protease	Cathepsin inhibitor	No	No	No	109712	299	0	0	10	0	299	0	2	0	985	0	42	0	0	56	2	5144	0	1579	164	225	3	0	3	0	13	0	1219	1	423	2	1	176	0
828	RSB196-251	S1178	Regorafenib (BAY 73-4506)	4	FDA,DMF,EMA,NDC,PMDA	Cancer	Marketed	Regorafenib (BAY 73-4506) is a multi-target inhibitor for VEGFR1, VEGFR2, VEGFR3, PDGFRβ, Kit, RET and Raf-1 with IC50 of 13 nM/4.2 nM/46 nM, 22 nM, 7 nM, 1.5 nM and 2.5 nM in cell-free assays, respectively.	Protein Tyrosine Kinase	c-RET,VEGFR	VEGFR inhibitor	Yes	No	Yes	110367	279	0	0	14	0	279	0	5	0	826	0	27	0	0	78	0	8162	0	1889	307	328	0	0	4	0	23	0	1596	2	1133	6	1	155	0
829	RSB196-264	S1352	TG100-115	4	No info	No info	Phase 1	TG100-115 is a PI3Kγ/δ inhibitor with IC50 of 83 nM/235 nM, with little effect on PI3Kα/β. Phase 1/2.	PI3K/Akt/mTOR	PI3K	PI3K inhibitor	No	No	Yes	110955	341	0	0	11	0	340	0	5	0	858	0	69	0	0	141	2	8148	0	2225	222	171	0	0	5	1	30	0	2106	8	911	0	4	222	0
830	RSB196-315	S1200	Decitabine	4	FDA,DMF,EMA,CFDA,NDC	Cardiovascular Disease	Marketed	Decitabine is a DNA methyltransferase inhibitor, incorporating into DNA and resulting in hypomethylation of DNA and intra-S-phase arrest of DNA replication. It is used to treat myelodysplastic syndrome (MDS).	Epigenetics	DNA Methyltransferase	Methyltransferase inhibitor	Yes	No	No	111108	290	0	0	54	0	289	0	13	0	850	0	49	0	0	67	0	5982	0	1843	243	241	0	0	2	0	16	0	1628	1	473	0	1	290	0
831	RSB196-179	S1155	S3I-201	4	No info	No info	No info	S3I-201 (NSC 74859) shows potent inhibition of STAT3 DNA-binding activity with IC50 of 86 μM in cell-free assays, and low activity towards STAT1 and STAT5.	JAK/STAT	STAT	STAT inhibitor	No	No	No	111148	496	0	0	9	1	499	0	10	0	833	0	56	1	0	146	0	7157	0	2020	245	258	0	0	11	1	43	0	1807	2	1770	4	2	199	0
832	RSB196-76	S1234	AG-1024	4	No info	No info	No info	AG-1024 (Tyrphostin, AGS 200) inhibits IGF-1R autophosphorylation with IC50 of 7 μM, is less potent to IR with IC50 of 57 μM and specifically distinguishes between InsR and IGF-1R (as compared to other tyrphostins).	Protein Tyrosine Kinase	IGF-1R	IGFR inhibitor	No	No	Yes	111580	147	0	0	22	0	147	0	7	0	685	0	30	0	0	99	0	6686	0	1805	198	336	1	0	10	0	20	0	1485	4	475	0	7	203	0
833	RSB196-59	S1113	GSK690693	4	No info	No info	Phase 1	GSK690693 is a pan-Akt inhibitor targeting Akt1/2/3 with IC50 of 2 nM/13 nM/9 nM in cell-free assays, also sensitive to the AGC kinase family: PKA, PrkX and PKC isozymes. GSK690693 also potently inhibits AMPK and DAPK3 from the CAMK family with IC50 of 50 nM and 81 nM, respectively. GSK690693 affects Unc-51-like autophagy activating kinase 1 (ULK1) activity, robustly inhibits STING-dependent IRF3…	PI3K/Akt/mTOR	Akt,AMPK,Autophagy,DAPK,PKA,PKC,STING,ULK	AKT inhibitor	No	No	Yes	111827	208	0	0	33	0	206	0	8	0	577	0	51	0	0	136	0	6563	0	1496	238	242	5	0	13	0	44	0	1428	4	490	0	1	208	0
834	RSB196-37	S1003	Linifanib (ABT-869)	4	No info	No info	Phase 3	Linifanib (ABT-869, AL39324, RG3635) is a novel, potent ATP-competitive VEGFR/PDGFR inhibitor for KDR, CSF-1R, Flt-1/3 and PDGFRβ with IC50 of 4 nM, 3 nM, 3 nM/4 nM and 66 nM respectively, mostly effective in mutant kinase-dependent cancer cells (i.e. FLT3). Linifanib (ABT-869) induces autophagy and apoptosis. Phase 3.	Protein Tyrosine Kinase	Apoptosis related,Autophagy,CSF-1R,FLT3,PDGFR,VEGFR	VEGFR inhibitor	No	No	No	114688	246	0	0	12	0	246	0	4	0	720	0	78	0	0	158	0	7446	0	1942	184	370	1	0	7	0	44	0	1571	6	593	2	3	208	0
835	RSB196-158	S1459	Thiazovivin	4	No info	No info	No info	Thiazovivin is a novel ROCK inhibitor with IC50 of 0.5 μM in a cell-free assay, promotes hESC survival after single-cell dissociation.	Cell Cycle	ROCK	ROCK inhibitor	No	No	Yes	114845	219	0	0	16	0	215	0	4	0	862	0	17	0	0	84	0	5758	0	1495	196	55	0	0	4	0	33	0	1745	0	446	2	1	253	0
836	RSB196-288	S1517	Natamycin	4	FDA,DMF,CFDA,NDC	Infection	Marketed	Natamycin, a natural and versatile anti-fungal agent during fermentation by the bacterium Streptomyces natalensis, commonly found in soil with little to no flavour interference	Microbiology	Anti-infection	Antifungal	No	No	No	116657	551	0	0	5	0	549	0	6	0	923	0	77	0	0	151	0	5973	0	2709	224	483	0	0	3	1	40	0	1630	3	1428	2	4	135	0
837	RSB196-38	S1219	YM201636	4	No info	No info	No info	YM201636 is a selective PIKfyve inhibitor with IC50 of 33 nM, less potent to p110α and insensitive to Fabl (yeast orthologue). YM-201636 suppresses the growth of liver cancer via the induction of autophagy.	PI3K/Akt/mTOR	Autophagy,PI3K,PIKfyve	PIKfyve inhibitor	No	No	Yes	117490	368	0	0	11	0	368	0	9	0	852	0	64	0	0	130	0	7890	0	1751	191	218	0	0	7	0	34	0	1608	9	1376	4	6	327	0
838	RSB196-151	S1145	SNS-032 (BMS-387032)	4	No info	No info	Phase 1	SNS-032 (BMS-387032) has firstly been described as a selective inhibitor of CDK2 with IC50 of 48 nM in cell-free assays and is 10- and 20-fold selective over CDK1/CDK4. It is also found to be sensitive to CDK7/9 with IC50 of 62 nM/4 nM, with little effect on CDK6. SNS-032 (BMS-387032) induces apoptosis.	Cell Cycle	Apoptosis related,CDK	CDK inhibitor	No	Yes	Yes	117927	246	0	0	6	0	245	0	6	0	802	0	39	0	0	69	0	7290	0	1723	326	175	0	0	3	0	22	0	1736	7	574	0	4	206	0
839	RSB196-281	S1188	Anastrozole	4	FDA,DMF,CFDA,NDC,PMDA,HMA	Endocrinology	Marketed	Anastrozole is a third-generation nonsteroidal selective aromatase inhibitor. It may offer greater selectivity compared with other aromatase inhibitors, being without any intrinsic endocrine effects and with no apparent effect on the synthesis of adrenal steroids.	Endocrinology & Hormones	Aromatase	Aromatase inhibitor	Yes	No	No	118544	284	0	0	13	0	284	0	7	0	904	0	54	0	0	72	0	9043	0	1855	182	251	0	0	4	0	21	0	1079	1	534	1	3	162	0
840	RSB196-309	S1196	Exemestane	4	FDA,DMF,CFDA,NDC,PMDA,HMA	Endocrinology	Marketed	Exemestane is an aromatase inhibitor, inhibits human placental and rat ovarian aromatase with IC50 of 30 nM and 40 nM, respectively.	Endocrinology & Hormones	Aromatase	Aromatase inhibitor	Yes	No	No	119293	426	0	0	6	0	427	0	8	0	928	0	135	0	0	180	0	8751	0	2084	213	515	1	0	11	0	25	0	1532	3	1223	3	6	181	0
841	RSB196-198	S1289	Carmofur	4	CFDA	Cancer	Marketed	Carmofur is a highly potent acid ceramidase inhibitor, used in the treatment of breast and colorectal cancer.	DNA Damage	DNA/RNA Synthesis	Acid ceramidase inhibitor	No	No	No	119599	269	0	0	17	0	269	0	8	0	802	0	78	0	0	149	0	7431	0	2315	267	289	0	0	2	1	27	1	2128	1	877	1	10	217	0
842	RSB196-189	S1162	PA-824	4	FDA,NDC	Infection	Marketed	PA-824 is an anti-tuberculosis drug for tuberculosis with MIC less than 2.8 μM.Phase 2.	Microbiology	Anti-infection	Tuberculosis treatment	Yes	No	No	122245	188	0	0	13	0	184	0	6	0	788	0	23	0	0	104	1	7626	0	1949	323	417	1	0	5	0	20	0	1737	2	635	0	2	190	0
843	RSB196-148	S1454	PHA-680632	4	No info	No info	No info	PHA-680632 is a potent inhibitor of Aurora A, Aurora B and Aurora C with IC50 of 27 nM, 135 nM and 120 nM, respectively. It has 10- to 200-fold higher IC50 for FGFR1, FLT3, LCK, PLK1, STLK2, and VEGFR2/3.	Cell Cycle	Aurora Kinase	Aurora inhibitor	No	No	Yes	122256	208	0	0	10	0	207	0	7	0	815	0	51	0	0	205	0	8356	0	2032	179	109	1	0	12	0	53	0	1937	1	885	3	2	295	0
844	RSB196-69	S1013	Bortezomib (PS-341)	4	FDA,DMF,EMA,HMA,NDC,PMDA	Cancer	Marketed	Bortezomib (PS-341) is a potent 20S proteasome inhibitor with Ki of 0.6 nM. It exhibits favorable selectivity towards tumor cells over normal cells.	Proteases	Proteasome	Proteasome inhibitor	No	No	Yes	123246	271	0	0	19	0	269	0	7	0	772	0	45	0	0	166	3	8042	0	1923	268	166	1	0	7	0	39	0	1885	5	1290	6	6	258	0
845	RSB196-343	S1207	Tivozanib (AV-951)	4	EMA	Cancer	Marketed	Tivozanib (AV-951) is a potent and selective VEGFR inhibitor for VEGFR1/2/3 with IC50 of 30 nM/6.5 nM/15 nM, and also inhibits PDGFR and c-Kit, low activity observed against FGFR-1, Flt3, c-Met, EGFR and IGF-1R. Phase 3.	Protein Tyrosine Kinase	c-Kit,PDGFR,VEGFR	VEGFR inhibitor	No	No	Yes	123973	336	0	0	12	0	339	0	9	0	995	0	38	0	0	110	0	9093	0	1552	225	83	4	0	7	0	27	0	1713	6	893	2	2	243	0
846	RSB196-174	S1285	Biperiden HCl	4	No info	No info	Phase 4	NA from Selleck now. A muscarinic antagonist that has effects in both the central and peripheral nervous systems. It has been used in the treatment of arteriosclerotic, idiopathic, and postencephalitic parkinsonism. It has also been used to alleviate extrapyramidal symptoms induced by phenothiazine derivatives and reserpine.	parkinsonism	anticholinergic	Muscarinic receptor antagonist	Yes	No	No	124315	342	0	0	20	0	340	0	13	0	1028	0	47	0	0	78	0	7949	0	2228	188	321	2	0	1	0	27	0	1522	2	487	0	2	160	0
847	RSB196-119	S1134	AT9283	4	No info	No info	Phase 2	AT9283 is a potent JAK2/3 inhibitor with IC50 of 1.2 nM/1.1 nM in cell-free assays; also potent to Aurora A/B, Abl1(T315I).	JAK/STAT	Aurora Kinase,Bcr-Abl,JAK	JAK inhibitor	No	No	Yes	125482	485	0	0	10	0	487	0	8	0	1060	0	54	0	0	109	0	8491	0	2037	281	403	2	0	8	0	21	0	1792	5	1139	0	7	234	0
848	RSB196-217	S1168	Valproic acid sodium salt (Sodium valproate)	4	FDA,DMF,NDC,HMA	Cardiovascular Disease	Marketed	Valproic acid sodium salt (Sodium valproate) is a HDAC inhibitor by selectively inducing proteasomal degradation of HDAC2, used in the treatment of epilepsy, bipolar disorder and prevention of migraine headaches.	Neuronal Signaling	GABA Receptor,HDAC,Autophagy	HDAC inhibitor	Yes	No	No	129300	287	0	0	17	0	286	0	8	0	777	0	48	0	0	132	0	7331	0	2786	286	532	1	0	6	0	35	0	2446	5	788	0	6	258	0
849	RSB196-108	S1250	Enzalutamide (MDV3100)	4	FDA,DMF,EMA,NDC,PMDA	Cancer	Marketed	Enzalutamide (MDV3100) is an androgen-receptor (AR) antagonist with IC50 of 36 nM in LNCaP cells.	Endocrinology & Hormones	Androgen Receptor	Androgen receptor inhibitor	Yes	No	No	130203	311	0	0	12	0	309	0	9	0	1039	0	56	0	0	95	0	8426	0	2230	221	353	0	0	1	0	22	0	1860	7	696	0	6	224	0
850	RSB196-111	S1034	NVP-AEW541	4	No info	No info	No info	NVP-AEW541 is a potent inhibitor of IGF-1R/InsR with IC50 of 150 nM/140 nM in cell-free assays, greater potency and selectivity for IGF-1R in a cell-based assay.	Anti-cancer	IGF-1R	IGFR inhibitor	No	No	No	133049	238	0	0	6	0	236	0	4	0	1096	0	50	0	0	75	0	6590	0	1919	279	358	0	0	2	0	16	0	1683	7	491	0	1	225	3
851	RSB196-147	S1143	AG-490 (Tyrphostin B42)	4	No info	No info	No info	AG-490 (Tyrphostin B42, Zinc02557947) is an inhibitor of EGFR with IC50 of 0.1 μM in cell-free assays, 135-fold more selective for EGFR versus ErbB2, also inhibits JAK2 with no activity to Lck, Lyn, Btk, Syk and Src.	Protein Tyrosine Kinase	EGFR,JAK	EGFR inhibitor	No	No	Yes	133428	329	0	0	18	0	328	0	17	0	1009	0	69	0	0	117	0	8736	0	2419	174	321	0	0	5	0	25	0	1955	4	821	0	4	202	0
852	RSB196-239	S1077	SB202190 (FHPI)	4	No info	No info	No info	SB202190 (FHPI) is a potent p38 MAPK inhibitor targeting p38α/β with IC50 of 50 nM/100 nM in cell-free assays, sometimes used instead of SB 203580 to investigate potential roles for SAPK2a/p38 in vivo. SB202190 inhibits endothelial cell apoptosis via induction of autophagy and heme oxygenase-1. SB202190 significantly suppresses Erastin‐dependent ferroptosis.	MAPK	Apoptosis related,Autophagy,Ferroptosis,p38 MAPK	MAPK inhibitor	No	No	Yes	133490	392	0	0	16	0	390	0	10	0	1196	0	58	0	0	113	0	7984	0	1625	213	330	0	0	9	0	41	0	1355	2	969	0	3	305	0
853	RSB196-252	S1497	Pralatrexate	4	FDA,DMF,EMA,NDC,PMDA	Metabolic Disease	Marketed	Pralatrexate is an antifolate, and structurally a folate analog. Its IC50 is < 300 nM in some cell lines.	Metabolism	DHFR	Antifolate	Yes	Yes	No	133758	378	0	0	12	0	374	0	8	0	1133	0	54	0	0	162	0	10046	0	2273	308	318	2	0	11	0	38	0	2065	9	1261	3	5	231	0
854	RSB196-303	S1097	BTZ043 Racemate	4	No info	No info	No info	BTZ043 racemate is a decaprenylphosphoryl-β-D-ribose 2'-epimerase (DprE1) inhibitor acting as a new antimycobacterial agent that kill Mycobacterium tuberculosis.	Microbiology	Bacterial	DrpE inhibitor	No	No	No	134289	302	0	0	10	0	299	0	13	0	1044	0	70	0	0	175	0	10086	0	1904	257	330	1	0	9	0	42	0	1484	5	754	0	3	220	0
855	RSB196-45	S1007	Roxadustat (FG-4592)	4	CFDA	Others	Marketed	Roxadustat (FG-4592) is an HIF-α prolyl hydroxylase inhibitor in a cell-free assay, stabilizes HIF-2 and induces EPO production. Phase 3.	Angiogenesis	HIF	HIF inhibitor	No	No	No	134606	286	0	0	8	0	286	0	6	0	875	0	51	0	0	87	0	6037	0	1820	240	356	0	0	7	0	48	0	1838	0	585	1	4	258	0
856	RSB196-284	S1514	Cyclosporine	4	FDA,DMF,NDC	Immunology	Marketed	Cyclosporine is a calcineurin phosphatase pathway inhibitor, used as an immunosuppressant drug to prevent rejection in organ transplantation.	Others	phosphatase,Immunology & Inflammation related	Calcineurin inhibitor	No	No	No	134907	303	0	0	15	0	301	0	4	0	979	0	42	0	0	126	0	8611	0	2120	306	343	0	0	8	0	72	0	1810	0	660	0	2	279	0
857	RSB196-191	S1163	Onalespib (AT13387)	4	No info	No info	Phase 2	Onalespib (AT13387) is a selective potent Hsp90 inhibitor with IC50 of 18 nM in A375 cells, displays a long duration of anti-tumor activity. Phase 2.	Cytoskeletal Signaling	HSP (e.g. HSP90)	HSP90 inhibitor	No	No	No	134977	233	0	0	25	0	227	0	9	0	779	0	45	0	0	139	0	7796	0	2124	263	441	2	0	1	1	54	0	1606	2	591	0	4	241	0
858	RSB196-79	S1023	Erlotinib HCl (OSI-744)	4	FDA,DMF,EMA,HMA,NDC,PMDA	Cancer	Marketed	Erlotinib HCl (OSI-744) is an EGFR inhibitor with IC50 of 2 nM in cell-free assays, >1000-fold more sensitive for EGFR than human c-Src or v-Abl.	Protein Tyrosine Kinase	Autophagy,EGFR	EGFR inhibitor	Yes	Yes	Yes	135344	314	0	0	2	0	310	0	7	0	1001	0	50	0	0	98	0	7124	0	1989	226	274	0	0	8	1	34	0	1737	4	573	0	3	241	0
859	RSB196-285	S1191	Fulvestrant	4	FDA,DMF,EMA,HMA,NDC,PMDA	Cancer	Marketed	Fulvestrant is an estrogen receptor (ER) antagonist with IC50 of 0.94 nM in a cell-free assay.	Endocrinology & Hormones	Estrogen/progestogen Receptor	Estrogen receptor antagonist	Yes	No	No	135603	408	0	0	2	0	408	0	7	0	1036	0	71	0	0	106	0	9763	0	2272	241	467	3	0	3	0	15	0	1555	3	825	0	4	199	0
860	RSB196-279	S1186	BIBR 1532	4	No info	No info	No info	BIBR 1532 is a potent, selective, non-competitive telomerase inhibitor with IC50 of 100 nM in a cell-free assay. No inhibition of DNA and RNA polymerases, including HIV reverse transcriptase are observed at concentrations vastly exceeding the IC50 for telomerase. BIBR 1532 induces apoptosis in cancer cells.	DNA Damage	Apoptosis related,Telomerase	Telomerase inhibitor	No	No	No	140948	395	0	0	8	0	395	0	8	0	1040	0	72	0	0	168	0	10513	0	2641	294	293	0	0	8	0	36	0	2192	3	1041	0	5	252	0
861	RSB196-36	S1218	Clofarabine	4	FDA,DMF,EMA,HMA,NDC,PMDA	Cancer	Marketed	Clofarabine inhibits the enzymatic activities of ribonucleotide reductase (IC50 = 65 nM) and DNA polymerase.	DNA Damage	DNA/RNA Synthesis	Ribonucleotide reductase inhibitor	Yes	No	No	141850	403	0	0	8	0	401	0	8	0	1136	0	85	0	0	119	0	9466	0	1738	155	157	0	0	11	0	30	0	1633	2	805	1	1	348	0
862	RSB196-135	S1039	Rapamycin (Sirolimus)	4	DMF	Immunology	Marketed	Rapamycin (Sirolimus) is a specific mTOR inhibitor with IC50 of ~0.1 nM HEK293 cells.	PI3K/Akt/mTOR	Autophagy,mTOR	mTOR inhibitor	No	Yes	Yes	144270	256	0	0	8	0	255	0	9	0	1013	0	64	0	0	102	1	8770	0	2571	321	393	2	0	4	0	41	0	2281	5	683	0	5	257	0
863	RSB196-127	S1141	Tanespimycin (17-AAG)	4	No info	No info	Phase 3	Tanespimycin (17-AAG, CP127374, NSC-330507, KOS 953) is a potent HSP90 inhibitor with IC50 of 5 nM in a cell-free assay, having a 100-fold higher binding affinity for HSP90 derived from tumour cells than HSP90 from normal cells. Tanespimycin (17-AAG) induces apoptosis, necrosis, autophagy and mitophagy. Phase 3.	Cytoskeletal Signaling	Apoptosis related,Autophagy,HSP (HSP90),Mitophagy	HSP90 inhibitor	No	No	Yes	147980	347	0	0	8	0	342	0	12	0	1205	0	45	0	0	135	0	8067	0	2381	339	470	0	0	3	0	31	0	2260	5	758	1	4	308	0
864	RSB196-311	S1197	Finasteride	4	FDA,DMF,CFDA,NDC,PMDA,HMA	Endocrinology	Marketed	Finasteride is a potent, reversible inhibitor of the rat type 1 5 alpha-reductase with Ki of 10.2 nM, used in the treatment of benign prostatic hyperplasia (BPH) and male pattern baldness (MPB).	Endocrinology & Hormones	5-alpha Reductase	Alphase reductase inhibitor	Yes	No	No	148363	570	0	0	6	0	568	0	18	0	1293	0	63	0	0	159	0	11067	0	2497	288	167	1	0	4	0	32	0	2509	2	1300	3	4	273	0
865	RSB196-347	S1209	Fluorouracil (5-Fluoracil, 5-FU)	4	FDA,DMF,CFDA,NDC,PMDA,HMA	Cancer	Marketed	Fluorouracil (5-Fluoracil, 5-FU) is a DNA/RNA synthesis inhibitor, which interrupts nucleotide synthetic by inhibiting thymidylate synthase (TS) in tumor cells.	DNA Damage	DNA/RNA Synthesis	DNA/RNA synthesis inhibitor	Yes	No	No	149002	438	1	0	85	0	438	0	33	0	985	0	137	0	0	83	0	9368	0	2206	276	507	4	0	3	0	26	0	2100	14	916	0	1	327	0
866	RSB196-196	S1288	Camptothecin	4	DMF,CFDA	Cancer	Marketed	Camptothecin is a specific inhibitor of DNA topoisomerase I (Topo I) with IC50 of 0.68 μM in a cell-free assay. Phase 2.	DNA Damage	Topoisomerase	Topoisomerase inhibitor	No	No	No	149219	284	0	0	8	0	284	0	9	0	954	0	67	0	0	252	0	10145	0	2593	356	366	1	0	10	3	66	0	2536	8	1099	0	10	394	0
867	RSB196-325	S1101	Vatalanib (PTK787) 2HCl	4	No info	No info	No info	Vatalanib 2HCl (PTK787, ZK 222584, cpg-79787) is an inhibitor of VEGFR2/KDR with IC50 of 37 nM in a cell-free assay, less potent against VEGFR1/Flt-1, 18-fold against VEGFR3/Flt-4. Phase 3.	Protein Tyrosine Kinase	VEGFR	VEGFR inhibitor	Yes	Yes	Yes	149888	353	0	0	20	0	353	0	9	1	955	0	54	0	0	228	0	10648	0	2274	286	323	6	0	8	0	43	0	2298	2	1270	1	6	280	0
868	RSB196-153	S1147	Barasertib (AZD1152-HQPA)	4	No info	No info	Phase 1	Defosbarasertib (AZD1152-HQPA, AZD2811, INH-34, Barasertib-HQPA) is a highly selective Aurora B inhibitor with IC50 of 0.37 nM in a cell-free assay, ~3700 fold more selective for Aurora B over Aurora A. Phase 1.	Cell Cycle	Aurora Kinase	Aurora inhibitor	No	No	Yes	153617	330	0	0	20	0	329	0	4	0	1075	0	43	0	0	59	0	8500	0	2135	306	319	0	0	5	0	15	0	1909	0	503	0	1	291	0
869	RSB196-159	S1153	Roscovitine (Seliciclib,CYC202)	4	No info	No info	Phase 2	Roscovitine (Seliciclib, CYC202) is a potent and selective CDK inhibitor for Cdc2, CDK2 and CDK5 with IC50 of 0.65 μM, 0.7 μM and 0.16 μM in cell-free assays. It shows little effect on CDK4/6. Phase 2.	Cell Cycle	CDK	CDK inhibitor	No	Yes	Yes	154583	335	0	0	12	0	333	0	12	0	1211	0	64	0	0	85	0	9031	0	2442	300	372	0	0	5	0	25	0	1718	4	606	3	6	186	0
870	RSB196-334	S1390	Ondansetron HCl	4	FDA,DMF,CFDA,NDC,PMDA,HMA	Inflammation	Marketed	Ondansetron is a serotonin 5-HT3 receptor antagonist, used to prevent nausea and vomiting caused by cancer chemotherapy, and radiation therapy.	Neuronal Signaling	5-HT Receptor	5-HT receptor antagonist	Yes	Yes	No	155671	484	0	0	175	0	482	0	38	0	977	0	112	0	0	151	0	9886	0	2436	369	461	2	0	7	0	20	0	2494	8	807	0	4	292	0
871	RSB196-245	S1174	Ostarine (GTx-024, MK-2866 )	4	No info	No info	Phase 2	MK-2866 (GTx-024) is a selective androgen receptor modulator (SARM) with Ki of 3.8 nM, and is tissue-selective for anabolic organs. Phase 3.	Endocrinology & Hormones	Androgen Receptor	Androgen receptor modulator	No	No	No	156819	736	0	0	10	0	738	2	15	0	1376	0	110	0	0	322	0	10229	0	3339	282	559	2	0	27	0	80	0	2800	4	4053	2	6	302	0
872	RSB196-297	S1094	PF-04217903	4	No info	No info	Phase 1	PF-04217903 is a selective ATP-competitive c-Met inhibitor with IC50 of 4.8 nM in A549 cell line, susceptible to oncogenic mutations (no activity to Y1230C mutant). Phase 1.	Protein Tyrosine Kinase	c-Met	c-Met inhibitor	No	No	Yes	157135	634	0	0	19	0	634	0	7	0	1386	0	57	0	0	137	0	12312	0	1998	258	168	0	0	16	0	34	0	1868	4	1863	7	2	235	0
873	RSB196-307	S1194	CUDC-101	4	No info	No info	Phase 1	CUDC-101 is a potent multi-targeted inhibitor against HDAC, EGFR and HER2 with IC50 of 4.4 nM, 2.4 nM, and 15.7 nM, and inhibits class I/II HDACs, but not class III, Sir-type HDACs. Phase 1.	Epigenetics	EGFR,HDAC,HER2	HDAC inhibitor	No	No	Yes	157280	295	0	0	10	0	293	0	10	0	918	0	74	0	0	158	0	9919	0	2679	264	517	4	0	11	1	29	1	2225	6	1115	5	5	381	0
874	RSB196-67	S1012	BMS-536924	4	No info	No info	No info	BMS-536924 (CS-0117) is an ATP-competitive IGF-1R/IR inhibitor with IC50 of 100 nM/73 nM, modest activity for Mek, Fak, and Lck with very little activity for Akt1, MAPK1/2.	Protein Tyrosine Kinase	IGF-1R	IGFR inhibitor	No	No	Yes	157743	392	0	0	13	0	389	0	16	0	1144	0	87	0	0	105	0	9774	0	1795	204	299	2	0	3	0	39	0	1711	10	883	1	5	328	0
875	RSB196-247	S1175	BIIB021	4	No info	No info	Phase 2	BIIB021 (CNF2024) is an orally available, fully synthetic small-molecule inhibitor of HSP90 with Ki and EC50 of 1.7 nM and 38 nM, respectively. Phase 2.	Cytoskeletal Signaling	HSP (HSP90)	HSP90 inhibitor	No	No	No	159114	697	0	0	175	0	696	0	47	0	1142	0	233	0	0	224	0	12308	0	2825	346	662	5	0	6	0	40	0	2364	5	1033	2	6	296	0
876	RSB196-84	S1408	Linezolid	4	FDA,DMF,CFDA,NDC,PMDA,HMA	Infection	Marketed	Linezolid is a synthetic antibiotic used for the treatment of serious infections.	Microbiology	Anti-infection	Antibiotic	Yes	No	No	159934	529	0	0	14	0	529	0	19	0	1466	0	65	0	0	186	0	10475	0	2289	260	186	0	0	6	0	45	0	2234	3	1998	10	1	292	0
877	RSB196-139	S1041	STF-62247	4	No info	No info	No info	STF-62247 is a molecule targeting VHL-deficient renal cell carcinoma that induces autophagy. STF-62247 shows selective toxicity and growth inhibition of renal cells lacking VHL; 25-fold greater sensitivity observed for cells with VHL deficiency compared to wild-type (VHL+).	Autophagy	Autophagy	Autophagy	No	No	No	161016	504	0	0	3	0	503	0	8	0	1341	0	67	0	0	163	0	12345	0	2672	323	136	0	0	8	0	42	0	2640	1	1175	2	2	303	0
878	RSB196-232	S1315	Ki16425	4	No info	No info	No info	Ki16425 is a competitive, potent and reversible antagonist to LPA1, LPA2 and LPA3 with Ki of 0.34 μM, 6.5 μM and 0.93 μM in RH7777 cell lines, respectively, shows no activity at LPA4, LPA5, LPA6.	GPCR & G Protein	LPA Receptor	LPA agonist	No	No	No	161424	538	0	0	13	0	538	0	9	0	1441	0	39	0	0	176	0	11450	0	2706	366	118	0	0	6	0	25	0	3005	3	1334	5	4	370	0
879	RSB196-50	S1393	Pirarubicin	4	DMF,CFDA	Cancer	Marketed	Pirarubicin is an anthracycline antibiotic, and also a DNA/RNA synthesis inhibitor by intercalating into DNA and interacts with topoisomerase II, used as an antineoplastic agent.	DNA Damage	Topoisomerase	Topoisomerase inhibitor	No	No	No	162389	443	0	0	26	0	442	0	3	0	1202	0	104	0	0	165	0	10908	0	2467	266	236	1	0	9	0	36	0	2419	6	1117	0	5	396	0
880	RSB196-262	S1344	Glimepiride	4	FDA,DMF,EMA,HMA,CFDA,NDC,PMDA	Metabolic Disease	Marketed	Glimepiride is a potent Kir6.2/SUR inhibitor with IC50 of 3.0 nM, 5.4 nM, and 7.3 nM for SUR1, SUR2A and SUR2B, used in the treatment of type 2 diabetes mellitus.	Transmembrane Transporters	Potassium Channel	SUR inhibitor	Yes	No	No	164380	529	0	0	30	0	529	0	8	0	1315	0	94	0	0	213	0	10249	0	3306	271	353	2	1	10	2	43	1	2986	5	1983	2	7	389	0
881	RSB196-283	S1190	Bicalutamide	4	FDA,DMF,CFDA,NDC,PMDA,HMA	Endocrinology	Marketed	Bicalutamide is an androgen receptor (AR) antagonist with IC50 of 0.16 μM in LNCaP/AR(cs)cell line.	Endocrinology & Hormones	Androgen Receptor	Androgen receptor inhibitor	Yes	No	No	170902	632	0	0	37	0	632	0	25	0	1553	0	119	0	0	178	2	14565	0	2185	241	223	0	0	7	0	31	0	1874	3	1280	2	4	272	0
882	RSB196-51	S1109	BI 2536	4	No info	No info	Phase 2	BI-2536 is a potent Plk1 inhibitor with IC50 of 0.83 nM in a cell-free assay. BI-2536 inhibits Bromodomain 4 (BRD4) with Kd of 37 nM and potently suppresses c-Myc expression. BI-2536 induces apoptosis and attenuates autophagy. Phase 2.	Cell Cycle	Apoptosis related,Autophagy,Epigenetic Reader Domain,Myc,PLK	PLK inhibitor	No	No	Yes	171926	422	0	0	5	0	422	0	9	0	1202	0	102	0	0	169	0	10240	0	3197	313	702	7	0	8	0	23	0	2761	9	1242	0	2	341	0
883	RSB196-210	S1476	SB525334	4	No info	No info	No info	SB525334 is a potent and selective inhibitor of TGFβ receptor I (ALK5) with IC50 of 14.3 nM in a cell-free assay, 4-fold less potent to ALK4 than ALK5 and inactive to ALK2, 3, and 6.	TGF-beta/Smad	TGF-beta/Smad	TGF inhibitor	No	No	Yes	177757	482	0	0	30	0	477	0	12	0	1209	0	103	0	0	229	0	11707	0	3117	356	288	0	0	10	0	35	0	2753	10	2043	0	3	378	0
884	RSB196-215	S1167	CP-724714	4	No info	No info	Phase 1	CP-724714 is a potent, selective inhibitor of HER2/ErbB2 with IC50 of 10 nM, >640-fold selectivity against EGFR, InsR, IRG-1R, PDGFR, VEGFR2, Abl, Src, c-Met etc in cell-free assays. Phase 2.	Protein Tyrosine Kinase	EGFR,HER2	HER2/ErbB2 inhibitor	No	No	Yes	180867	474	0	0	88	0	474	0	31	0	1313	0	129	0	0	135	0	12734	0	3498	375	883	0	0	7	0	38	0	2741	5	1120	1	3	267	0
885	RSB196-228	S1304	Megestrol Acetate	4	FDA,DMF,CFDA,NDC	Cancer/Endocrinology	Marketed	Megestrol acetate is a synthetic progestogen, used to treat breast cancer and loss of appetite.	Endocrinology & Hormones	Androgen Receptor,Estrogen/progestogen Receptor	Hormone	Yes	No	No	182825	476	0	0	34	0	475	0	20	0	1319	1	116	0	0	205	1	13019	0	2531	297	323	3	0	4	1	52	0	1902	6	1217	0	6	299	0
886	RSB196-327	S1102	U0126-EtOH	4	No info	No info	No info	U0126-EtOH is a highly selective inhibitor of MEK1/2 with IC50 of 0.07 μM/0.06 μM in cell-free assays, 100-fold higher affinity for ΔN3-S218E/S222D MEK than PD98059. U0126 inhibits autophagy and mitophagy with antiviral activity.	MAPK	Antiviral,Autophagy,MEK,Mitophagy	MEK inhibitor	No	No	Yes	187341	612	0	0	10	0	613	0	13	0	1633	0	75	0	0	146	0	10871	0	3573	300	316	1	0	17	0	63	0	3152	5	827	0	2	531	0
887	RSB196-323	S1100	MLN8054	4	No info	No info	Phase 2	MLN8054 is a potent and selective inhibitor of Aurora A with IC50 of 4 nM in Sf9 insect cell. It is more than 40-fold selective for Aurora A than Aurora B. Phase 1.	Cell Cycle	Aurora Kinase	Aurora inhibitor	No	No	Yes	188724	515	0	0	28	0	512	0	20	0	1445	0	119	0	0	182	0	12427	0	3020	303	397	0	0	18	0	59	0	2775	3	1043	1	11	418	0
888	RSB196-317	S1201	Dimesna	4	No info	No info	Phase 3	Dimesna is an uroprotective agent used to decrease urotoxicity.	Others	Others	Cytoprotectant	No	No	No	192377	652	0	0	16	0	652	0	14	1	1501	0	114	0	0	166	0	13296	0	3345	355	668	0	0	7	0	44	0	2624	2	1021	0	4	327	0
889	RSB196-322	S1379	Isotretinoin	4	FDA,DMF,CFDA,NDC,HMA	Metabolic Disease	Marketed	It was developed to be used as a chemotherapy medication for the treatment of brain cancer, pancreatic cancer and more.	Metabolism	Hydroxylase	Retinoid	Yes	No	No	193222	430	0	0	18	0	430	0	24	0	1366	0	114	0	0	235	0	13607	0	2446	231	297	0	0	21	4	55	0	2240	7	1104	3	7	372	0
890	RSB196-181	S1156	Capecitabine	4	FDA,DMF,EMA,HMA,CFDA,NDC,PMDA	Cancer	Marketed	Capecitabine is a tumor-selective fluoropyrimidine carbamate, which achieves higher intratumoral 5-FU level with lower toxicity than 5-FU.	DNA Damage	DNA/RNA Synthesis	Anticancer	Yes	Yes	No	195276	453	0	0	16	0	448	0	6	0	1365	1	115	0	0	182	1	11613	1	3016	284	546	2	2	8	0	33	0	2507	11	1064	0	3	353	0
891	RSB196-160	S1460	SP600125	4	No info	No info	No info	SP600125 (Nsc75890) is a broad-spectrum JNK inhibitor for JNK1, JNK2 and JNK3 with IC50 of 40 nM, 40 nM and 90 nM in cell-free assays, respectively; 10-fold greater selectivity against MKK4, 25-fold greater selectivity against MKK3, MKK6, PKB, and PKCα, and 100-fold selectivity against ERK2, p38, Chk1, EGFR etc. SP600125 is also a broad‐spectrum inhibitor of serine/threonine kinases including Aur…	MAPK	Apoptosis related,Aurora Kinase,Autophagy,FLT3,JNK,Serine/threonin kinase,Trk receptor	JNK inhibitor	No	No	Yes	202217	567	0	0	11	0	562	0	15	0	1569	0	136	0	0	337	0	11016	0	4203	329	914	2	0	7	2	103	0	2668	9	1031	0	4	274	0
892	RSB196-207	S1067	SB431542	4	No info	No info	No info	SB431542 is a potent and selective inhibitor of ALK5 with IC50 of 94 nM in a cell-free assay, 100-fold more selective for ALK5 than p38 MAPK and other kinases.	TGF-beta/Smad	TGF-beta/Smad	ALK inhibitor	No	No	Yes	202994	411	0	0	5	0	411	0	4	0	1583	0	122	0	0	107	0	10927	0	2305	258	413	0	0	4	0	36	0	2067	5	892	1	7	322	0
893	RSB196-89	S1120	Everolimus (RAD001)	4	FDA,DMF,EMA,HMA,NDC,PMDA	Cancer	Marketed	Everolimus (RAD001) is an mTOR inhibitor of FKBP12 with IC50 of 1.6-2.4 nM in a cell-free assay.	PI3K/Akt/mTOR	mTOR	Cholesterol absorption inhibitor	Yes	Yes	Yes	212160	547	0	0	29	0	547	0	15	0	1653	0	140	0	0	271	0	14100	0	4319	354	831	4	0	20	0	61	0	2699	9	1006	0	7	330	2
894	RSB196-87	S1119	Cabozantinib (XL184, BMS-907351)	4	FDA,DMF,EMA,NDC	Cancer	Marketed	Cabozantinib (XL184, BMS-907351) is a potent VEGFR2 inhibitor with IC50 of 0.035 nM and also inhibits c-Met, Ret, Kit, Flt-1/3/4, Tie2, and AXL with IC50 of 1.3 nM, 4 nM, 4.6 nM, 12 nM/11.3 nM/6 nM, 14.3 nM and 7 nM in cell-free assays, respectively.	Protein Tyrosine Kinase	c-Met,VEGFR	VEGFR inhibitor	No	No	Yes	212999	573	0	0	10	0	573	0	6	0	1785	0	86	0	0	146	0	12500	0	4284	431	885	3	0	12	0	33	0	3673	6	1060	0	10	362	0
895	RSB196-101	S1028	Lapatinib (GW-572016) Ditosylate	4	FDA,DMF,EMA,NDC,PMDA	Cancer	Marketed	Lapatinib (GW-572016) Ditosylate is a potent EGFR and ErbB2 inhibitor with IC50 of 10.8 and 9.2 nM in cell-free assays, respectively.	Protein Tyrosine Kinase	EGFR,HER2	EGFR inhibitor	Yes	Yes	Yes	220333	540	0	0	8	0	540	0	17	0	1668	0	117	0	0	227	0	14420	0	3475	305	678	1	0	11	0	35	0	2935	8	1599	3	5	426	0
896	RSB196-143	S1043	Tandutinib (MLN518)	4	No info	No info	Phase 2	Tandutinib (MLN518, CT53518, NSC726292) is a potent FLT3 antagonist with IC50 of 0.22 μM, also inhibits PDGFR and c-Kit, 15 to 20-fold higher potency for FLT3 versus CSF-1R and >100-fold selectivity for the same target versus FGFR, EGFR and KDR. Phase 2.	Angiogenesis	FLT3	FLT inhibitor	Yes	Yes	Yes	223929	675	0	0	1	0	674	0	10	0	1897	0	125	0	0	206	0	13727	0	3882	403	625	0	0	8	0	32	0	3062	7	1344	6	8	319	0
897	RSB196-70	S1229	Fludarabine Phosphate	4	FDA,DMF,CFDA,NDC,PMDA,HMA	Cancer	Marketed	Fludarabine Phosphate is an analogue of adenosine and deoxyadenosine, which is able to compete with dATP for incorporation into DNA and inhibit DNA synthesis.	DNA Damage	DNA/RNA Synthesis	Nucleotide analog	Yes	No	No	237500	768	0	1	27	0	769	1	19	0	1892	0	139	0	0	201	0	14204	0	3962	375	806	2	0	16	0	47	0	2765	8	1451	1	13	530	0
898	RSB196-85	S1118	XL147 analogue	4	No info	No info	No info	XL147 analogue (SAR245408) is a selective and reversible class I PI3K inhibitor for PI3Kα/δ/γ with IC50 of 39 nM/36 nM/23 nM in cell-free assays, less potent to PI3Kβ. XL147 analogue induces apoptosis. Phase 1/2.	PI3K/Akt/mTOR	Apoptosis related,PI3K	PI3K inhibitor	No	No	Yes	237794	600	0	0	13	0	596	0	14	0	2002	0	127	0	0	289	0	17424	0	2478	234	216	0	0	12	0	82	0	2373	11	1294	0	3	422	0
899	RSB196-293	S1092	KU-55933 (ATM Kinase Inhibitor)	4	No info	No info	No info	KU-55933 (ATM Kinase Inhibitor) is a potent and specific ATM inhibitor with IC50/Ki of 12.9 nM/2.2 nM in cell-free assays, and is highly selective for ATM as compared to DNA-PK, PI3K/PI4K, ATR and mTOR. KU‑55933 (ATM Kinase Inhibitor) inhibits the activation of autophagy‑initiating kinase ULK1 and results in a significant decrease of autophagy.	DNA Damage	ATM/ATR,Autophagy,ULK	ATM inhibitor	No	No	Yes	238883	756	0	0	27	0	755	0	25	0	1980	0	215	0	0	308	0	18543	0	3382	297	549	0	0	6	0	53	0	2503	13	1235	0	12	395	0
900	RSB196-213	S1166	Cisplatin (NSC 119875)	4	No info	No info	Marketed	Cisplatin (NSC 119875, Cisplatinum, cis-diamminedichloroplatinum II, CDDP, cis DDP, DDP) is an inorganic platinum complex, which is able to inhibit DNA synthesis by conforming DNA adducts in tumor cells. Cisplatin activates ferroptosis and induces autophagy.-	DNA Damage	DNA/RNA Synthesis	Peroxisome proliferator-activated receptor agonist	Yes	No	No	242724	730	0	0	23	0	726	0	11	0	2250	0	201	0	0	173	0	15307	0	3976	252	623	2	0	9	0	67	0	2771	4	1385	0	5	388	0
901	RSB196-341	S1206	Bisoprolol fumarate	4	FDA,DMF,CFDA,NDC,PMDA,HMA	Cardiovascular Disease	Marketed	Bisoprolol fumarate is a selective type β1 adrenergic receptor blocker.	Neuronal Signaling	Adrenergic Receptor	Adrenergic receptor antagonist	No	No	No	275232	662	0	0	15	0	654	0	19	0	1910	0	167	0	0	251	0	15484	0	4957	404	1237	2	0	12	0	64	0	4242	11	1453	1	10	654	0
902	RSB196-287	S1192	Raltitrexed	4	CFDA	Cancer	Marketed	Raltitrexed is a thymidylate synthase inhibitor with an IC50 of 9 nM for the inhibition of L1210 cell growth.	DNA Damage	DNA/RNA Synthesis	Thymidylate inhibitor	No	No	No	280578	1194	0	0	15	0	1192	0	19	0	2530	0	313	0	0	408	0	19833	0	4607	499	1196	4	0	23	0	84	0	3016	6	1872	0	10	303	0
903	RSB196-326	S1381	Meropenem	4	FDA,DMF,EMA,HMA,CFDA,NDC,PMDA	Infection	Marketed	Meropenem is an ultra-broad spectrum injectable antibiotic.	Microbiology	Anti-infection	Antibiotic	No	No	No	344506	989	0	0	36	0	983	0	20	0	2901	0	249	0	0	214	0	21166	0	4899	330	801	4	0	14	0	54	0	3649	6	1505	2	15	608	0
904	RSB211-359	S2449	Forskolin	5	No info	No info	Phase 4	Colforsin (Forskolin, HL 362, Coleonol) is a ubiquitous activator of eukaryotic adenylyl cyclase (AC) in a wide variety of cell types, commonly used to raise levels of cAMP in the study and research of cell physiology. Forskolin also activates PXR and FXR activity. Forskolin stimulates autophagy.	GPCR & G Protein	Autophagy,cAMP,FXR	cAMP activator	No	No	No	27668	54	0	0	0	0	54	0	3	0	192	0	15	0	0	39	0	1824	0	585	48	186	0	0	1	0	11	0	481	0	228	2	2	38	0
905	RSB211-376	S2449	Forskolin	5	No info	No info	Phase 4	Colforsin (Forskolin, HL 362, Coleonol) is a ubiquitous activator of eukaryotic adenylyl cyclase (AC) in a wide variety of cell types, commonly used to raise levels of cAMP in the study and research of cell physiology. Forskolin also activates PXR and FXR activity. Forskolin stimulates autophagy.	GPCR & G Protein	Autophagy,cAMP,FXR	cAMP activator	No	No	No	93570	188	0	0	8	0	188	0	12	0	783	0	36	0	0	99	0	5425	0	1324	96	272	1	0	10	0	51	0	1224	2	336	1	2	133	0
906	RSB211-375	S2449	Forskolin	5	No info	No info	Phase 4	Colforsin (Forskolin, HL 362, Coleonol) is a ubiquitous activator of eukaryotic adenylyl cyclase (AC) in a wide variety of cell types, commonly used to raise levels of cAMP in the study and research of cell physiology. Forskolin also activates PXR and FXR activity. Forskolin stimulates autophagy.	GPCR & G Protein	Autophagy,cAMP,FXR	cAMP activator	No	No	No	96331	539	0	0	3	0	539	0	7	0	975	0	70	0	0	87	0	6625	0	1474	69	362	2	0	6	0	24	0	1140	2	1118	1	8	123	0
907	RSB211-360	S2449	Forskolin	5	No info	No info	Phase 4	Colforsin (Forskolin, HL 362, Coleonol) is a ubiquitous activator of eukaryotic adenylyl cyclase (AC) in a wide variety of cell types, commonly used to raise levels of cAMP in the study and research of cell physiology. Forskolin also activates PXR and FXR activity. Forskolin stimulates autophagy.	GPCR & G Protein	Autophagy,cAMP,FXR	cAMP activator	No	No	No	96676	200	0	0	9	0	198	0	4	0	738	0	63	0	0	77	0	6334	0	1110	94	286	1	0	4	0	28	0	1006	4	308	1	7	156	0
908	RSB211-24	DMSO	DMSO	5	DMSO	DMSO	DMSO	DMSO	DMSO	DMSO	DMSO	DMSO	DMSO	DMSO	19016	36	0	0	1	0	35	0	0	0	135	0	16	0	0	40	0	1067	0	346	32	105	0	0	4	0	15	0	280	0	82	0	1	32	0
909	RSB211-23	DMSO	DMSO	5	DMSO	DMSO	DMSO	DMSO	DMSO	DMSO	DMSO	DMSO	DMSO	DMSO	24050	60	0	0	2	0	61	0	2	0	169	0	11	0	0	48	0	1347	0	407	43	128	0	0	7	1	21	0	361	0	241	0	1	35	1
910	RSB211-10	DMSO	DMSO	5	DMSO	DMSO	DMSO	DMSO	DMSO	DMSO	DMSO	DMSO	DMSO	DMSO	28963	64	0	0	5	0	64	0	0	0	196	0	9	0	0	34	0	1979	0	406	28	119	0	0	2	1	8	0	368	0	125	0	1	49	0
911	RSB211-26	DMSO	DMSO	5	DMSO	DMSO	DMSO	DMSO	DMSO	DMSO	DMSO	DMSO	DMSO	DMSO	36225	68	0	0	0	0	67	0	2	0	247	0	13	0	0	27	0	1557	0	446	28	88	0	0	4	0	8	0	417	0	94	0	2	53	0
912	RSB211-25	DMSO	DMSO	5	DMSO	DMSO	DMSO	DMSO	DMSO	DMSO	DMSO	DMSO	DMSO	DMSO	45755	94	0	0	3	0	94	0	5	0	343	0	17	0	0	52	0	2409	0	495	39	60	1	0	1	0	28	0	624	2	135	0	3	111	0
913	RSB211-9	DMSO	DMSO	5	DMSO	DMSO	DMSO	DMSO	DMSO	DMSO	DMSO	DMSO	DMSO	DMSO	49358	92	0	0	4	0	90	0	1	0	337	0	15	0	0	55	0	3242	0	679	51	156	1	0	5	0	30	0	710	1	189	1	1	69	0
914	RSB211-7	DMSO	DMSO	5	DMSO	DMSO	DMSO	DMSO	DMSO	DMSO	DMSO	DMSO	DMSO	DMSO	65199	101	0	0	3	0	100	0	3	0	382	0	37	0	0	94	1	3560	0	1148	85	439	0	0	14	0	20	0	1083	2	352	0	3	101	0
915	RSB211-8	DMSO	DMSO	5	DMSO	DMSO	DMSO	DMSO	DMSO	DMSO	DMSO	DMSO	DMSO	DMSO	78661	277	0	0	5	0	275	0	9	0	672	0	56	0	0	116	0	4471	0	1630	82	438	1	0	4	2	11	1	1356	3	373	1	3	130	0
916	RSB211-320	S2285	Cryptotanshinone	5	No info	No info	No info	Cryptotanshinone is a STAT3 inhibitor with IC50 of 4.6 μM in a cell-free assay, strongly inhibits phosphorylation of STAT3 Tyr705, with a small effect on STAT3 Ser727, but none against STAT1 nor STAT5. Cryptotanshinone induces ROS-dependent autophagy and mitochondria-mediated apoptosis.	JAK/STAT	Apoptosis related,Autophagy,STAT	STAT inhibitor	No	No	Yes	1084	9	0	0	1	0	9	0	0	0	25	0	5	0	0	0	0	7	0	2	0	2	0	0	0	0	0	0	3	0	0	0	0	1	0
917	RSB211-304	S2119	Probucol	5	FDA,DMF,CFDA	Cardiovascular Disease	Marketed	Probucol is an anti-hyperlipidemic drug by lowering the level of cholesterol in the bloodstream by increasing the rate of LDL catabolism.	Metabolism	LDL	Anti-hyperlipidemic	Yes	Yes	No	1442	9	0	0	4	0	9	0	0	0	62	0	1	0	0	3	0	30	0	8	0	1	0	0	0	0	0	0	6	0	0	0	0	3	0
918	RSB211-192	S2227	PIK-294	5	No info	No info	No info	PIK-294 is a highly selective p110δ inhibitor with IC50 of 10 nM, 1000-, 49- and 16-fold less potent to PI3Kα/β/γ, respectively.	PI3K/Akt/mTOR	PI3K	p110 inhibitor	No	No	Yes	2221	9	0	0	9	0	9	0	2	0	16	0	5	0	0	1	0	92	0	28	0	2	0	0	0	0	0	0	16	0	3	0	0	5	0
919	RSB211-272	S2091	Betaxolol	5	FDA,DMF,CFDA,NDC,PMDA,HMA	Neurological Disease	Marketed	Betaxolol is a selective beta1 adrenergic receptor blocker used in the treatment of hypertension and glaucoma.	Neuronal Signaling	Adrenergic Receptor	Adrenergic receptor antagonist	No	No	No	3378	41	0	0	0	0	41	0	4	0	115	0	22	0	0	0	0	79	0	12	0	5	0	0	0	0	1	0	12	0	0	0	0	0	0
920	RSB211-84	S2162	AZD1480	5	No info	No info	Phase 2	AZD1480 is a novel ATP-competitive JAK2 inhibitor with IC50 of 0.26 nM in a cell-free assay, selectivity against JAK3 and Tyk2, and to a smaller extent against JAK1. Phase 1.	JAK/STAT	JAK	JAK inhibitor	No	No	Yes	4745	4	0	0	0	0	4	0	0	0	15	0	2	0	0	9	0	275	0	100	4	19	0	0	1	0	4	0	75	0	27	0	1	4	0
921	RSB211-288	S2268	Baicalein	5	CFDA	Others	Marketed	Baicalein is a CYP2C9 and prolyl endopeptidase inhibitor.	Metabolism	P450 (e.g. CYP17)	Endopeptidase inhibitor	No	No	No	4951	73	0	0	4	0	72	0	4	0	181	0	21	0	0	4	0	118	0	35	0	5	0	0	0	0	0	0	19	0	3	0	0	1	0
922	RSB211-69	S1565	VX-809 (Lumacaftor)	5	FDA,EMA,NDC	Gastroenterology/Respiratory Disease	Marketed	VX-809 (Lumacaftor) acts to correct CFTR mutations common in cystic fibrosis by increasing mutant CFTR (F508del-CFTR) maturation,EC50 of 0.1 μM in fisher rat thyroid cells. Phase 3.	Transmembrane Transporters	CFTR	CFTR corrector	No	No	No	5618	11	0	0	0	0	11	0	0	0	25	0	1	0	0	12	0	331	0	109	11	29	0	0	1	1	2	0	81	0	33	0	1	5	0
923	RSB211-336	S2131	Roflumilast	5	FDA,DMF,EMA,NDC	Neurological Disease	Marketed	Roflumilast is a selective inhibitor of PDE4 with IC50 of 0.2-4.3 nM in a cell-free assay.	Metabolism	PDE	PDE inhibitor	Yes	No	No	6017	38	0	0	0	0	38	0	0	0	95	0	17	0	0	0	0	135	0	84	2	46	0	0	0	0	0	0	53	0	1	0	0	2	0
924	RSB211-144	S2024	Ketotifen Fumarate	5	FDA,DMF,CFDA,NDC,PMDA,HMA	Neurological Disease	Marketed	Ketotifen Fumarate is a fumaric acid salt of ketotifen which is a H1-antihistamine and mast cell stabilizer.	Neuronal Signaling	Histamine Receptor	Histamine receptor antagonist	Yes	No	No	8478	55	0	0	2	0	55	0	5	0	146	0	26	0	0	3	0	249	0	152	4	43	1	0	0	0	0	0	116	0	6	1	2	3	0
925	RSB211-321	S1692	Busulfan	5	FDA,DMF,EMA,HMA,CFDA,NDC,PMDA	Cardiovascular Disease	Marketed	Busulfan is a cell cycle non-specific alkylating antineoplastic agent.	DNA Damage	DNA alkylator	Alkylating agent	Yes	Yes	No	9280	16	0	0	0	0	16	0	0	0	56	0	2	0	0	18	0	678	0	210	12	40	0	0	0	0	6	0	161	1	75	0	2	14	0
926	RSB211-325	S1702	Didanosine	5	FDA,DMF,CFDA,NDC,PMDA,HMA	Infection	Marketed	Didanosine is a reverse transcriptase inhibitor with an IC50 of 0.49 μM.	Microbiology	Reverse Transcriptase	Nucleotide analog	Yes	Yes	No	11103	9	0	0	1	0	9	0	2	0	54	0	5	0	0	35	0	549	0	244	24	68	0	0	6	0	13	0	186	0	48	0	0	24	0
927	RSB211-33	S1545	SB408124	5	No info	No info	No info	SB408124 is a non-peptide antagonist for OX1 receptor with Ki of 57 nM and 27 nM in both whole cell and membrane, respectively, exhibits 50-fold selectivity over OX2 receptor.	GPCR & G Protein	OX Receptor	OX1 receptor antagonist	No	No	No	11323	15	0	0	0	0	15	0	0	0	44	0	4	0	0	29	0	632	1	347	25	61	0	0	6	0	14	0	229	2	60	1	0	19	0
928	RSB211-160	S2216	Mubritinib (TAK 165)	5	No info	No info	No info	Mubritinib (TAK-165) is a potent inhibitor of HER2/ErbB2 with IC50 of 6 nM in BT-474 cell; no activity to EGFR, FGFR, PDGFR, JAK1, Src and Blk in BT-474 cell line.	Protein Tyrosine Kinase	HER2	HER2/ErbB2 inhibitor	No	No	Yes	11452	64	0	0	2	0	63	0	0	0	135	0	36	0	0	2	0	290	0	339	7	44	0	0	0	0	2	0	232	0	9	0	0	32	0
929	RSB211-337	S1903	Diclofenac Sodium	5	FDA,DMF,CFDA,NDC,PMDA,HMA	Inflammation	Marketed	Diclofenac Sodium is a non-selective COX inhibitor with IC50 of 0.5 μg/ml and 0.5 μg/ml for COX-1 and -2 in intact cells, respectively, used as a nonsteroidal anti-inflammatory drug (NSAID) to relieve pain and reduce swelling in flammation.	Neuronal Signaling	COX	COX inhibitor	Yes	Yes	No	15361	34	0	0	1	0	34	0	2	0	111	0	5	0	0	18	0	1062	0	196	11	49	0	0	3	0	6	0	166	0	41	0	1	18	0
930	RSB211-225	S1644	Nitrofural	5	CFDA	Infection	Marketed	Nitrofural is a topical anti-infective agent with an IC50 of 22.83 ± 1.2 μM. (Rat LD50 = 590 mg/kg)	Microbiology	Anti-infection	Anti-infective	Yes	No	No	15729	23	0	0	1	0	23	0	1	0	118	0	3	0	0	39	0	948	0	440	19	25	0	0	9	0	24	0	255	1	91	0	1	21	0
931	RSB211-161	S1618	Sulfameter	5	FDA	Infection	Marketed	Sulfameter is a long-acting sulfonamide antibacterial.	Metabolism	DHFR	Antibiotic	No	No	No	15863	18	0	0	2	0	18	0	1	0	57	0	5	0	0	40	0	997	0	351	25	64	0	0	3	1	36	0	224	0	87	0	1	19	0
932	RSB211-176	S2036	Aspartame	5	NDC	Inflammation	Marketed	Aspartame is an artificial, non-saccharide sweetener used as a sugar substitute in some foods and beverages.	Others	Others	Sugar	No	No	No	16751	300	0	0	4	0	300	0	4	0	241	0	35	0	0	3	0	457	0	438	15	110	0	0	2	0	4	0	273	0	28	1	0	9	0
933	RSB211-197	S1633	Zafirlukast	5	FDA,DMF,NDC,HMA	Inflammation	Marketed	Zafirlukast is an oral leukotriene receptor antagonist (LTRA), used to prevent asthma symptoms.	Immunology & Inflammation	LTR	LTRA receptor antagonist	Yes	No	No	16842	30	0	0	1	0	30	0	0	0	125	0	14	0	0	34	0	1222	0	290	29	60	0	0	2	0	23	0	179	0	76	0	0	14	0
934	RSB211-177	S1784	Vidarabine	5	FDA,DMF,CFDA,PMDA	Infection	Marketed	Vidarabine is an antiviral drug by interfering with the synthesis of viral DNA, used to treat herpes simplex and varicella zoster viruses.	DNA Damage	DNA/RNA Synthesis	Antiviral	Yes	No	Yes	16911	15	0	0	0	0	15	0	0	0	85	0	5	0	0	22	0	1119	0	385	21	90	1	0	1	0	5	0	257	0	74	0	3	26	0
935	RSB211-101	S1575	RO4929097	5	No info	No info	Phase 2	RO4929097 (RG-4733) is a γ secretase inhibitor with IC50 of 4 nM in a cell-free assay, inhibiting cellular processing of Aβ40 and Notch with EC50 of 14 nM and 5 nM, respectively. Phase 2.	Aβ40	Beta Amyloid,Notch,Secretase	γ secretase inhibitor	No	No	No	17345	28	0	0	1	0	28	0	0	0	111	0	3	0	0	31	0	1379	0	220	24	26	0	0	4	0	11	0	163	0	73	0	0	30	0
936	RSB211-67	S1561	BMS-777607	5	No info	No info	Phase 2	BMS-777607 is a Met-related inhibitor for c-Met, Axl, Ron and Tyro3 with IC50 of 3.9 nM, 1.1 nM, 1.8 nM and 4.3 nM in cell-free assays, 40-fold more selective for Met-related targets versus Lck, VEGFR-2, and TrkA/B, and more than 500-fold greater selectivity versus all other receptor and non receptor kinases. Phase 1/2.	Protein Tyrosine Kinase	TAM Receptor,c-Met	c-Met inhibitor	No	No	Yes	17440	25	0	0	0	0	25	0	0	0	92	0	9	0	0	62	0	988	0	387	40	135	0	0	7	0	35	0	252	0	86	0	2	17	0
937	RSB211-193	S1629	Orlistat	5	FDA,DMF,EMA,HMA,CFDA,NDC	Metabolic Disease	Marketed	Orlistat is a general lipase inhibitor with IC50 of 122 ng/ml for PL from human duodenal juice.	Metabolism	Lipase,Fatty Acid Synthase	Lipase inhibibitor	Yes	No	No	17714	28	0	0	1	0	28	0	1	0	104	0	5	0	0	29	0	1134	0	256	22	74	2	0	6	0	24	0	192	1	68	0	1	29	0
938	RSB211-35	S1547	Febuxostat	5	FDA,DMF,EMA,HMA,CFDA,NDC,PMDA	Inflammation	Marketed	Febuxostat is a selective xanthine oxidase inhibitor with Ki of 0.6 nM.	Immunology & Inflammation	ROS	Xanthine oxidase inhibitor	Yes	No	No	18020	24	0	0	1	0	24	0	3	0	82	0	4	0	0	44	0	1003	0	456	25	113	0	0	5	0	11	0	316	1	109	0	1	20	0
939	RSB211-195	S1631	Allopurinol Sodium	5	FDA,DMF,EMA,HMA,CFDA,NDC,PMDA	Metabolic Disease	Marketed	Allopurinol Sodium is a xanthine oxidase inhibitor with an IC50 of 7.82±0.12 μM.	Immunology & Inflammation	ROS	Xanthine oxidase inhibitor	Yes	No	No	18726	21	0	0	0	0	20	0	1	0	108	0	14	0	0	59	0	1153	0	452	43	113	0	0	4	0	17	0	267	0	71	0	1	25	0
940	RSB211-122	S2192	Sapitinib (AZD8931)	5	No info	No info	Phase 2	Sapitinib (AZD8931) is a reversible, ATP competitive inhibitor of EGFR, ErbB2 and ErbB3 with IC50 of 4 nM, 3 nM and 4 nM in cell-free assays, more potent than Gefitinib or Lapatinib against NSCLC cell, 100-fold more selective for the ErbB family than MNK1 and Flt. Phase 2.	Protein Tyrosine Kinase	EGFR,HER2	EGFR inhibitor	No	No	Yes	20640	40	0	0	3	0	40	0	1	0	150	0	7	0	0	16	0	828	0	262	27	46	0	0	1	0	17	0	227	0	35	1	2	26	0
941	RSB211-226	S2055	Gimeracil	5	EMA,CFDA	Neurological Disease	Marketed	Gimeracil is an inhibitor of dihydropyrimidine dehydrogenase, which inhibits the early step in homologous recombination for double strand breaks repair.	Metabolism	Dehydrogenase	Dihydropyrimidine dehydrogenase inhibitor	No	No	No	21825	74	0	0	1	0	73	0	5	0	170	0	15	0	0	43	0	1541	0	486	23	51	0	0	6	0	23	0	344	0	126	1	0	33	0
942	RSB211-352	S2300	Ferulic Acid	5	No info	No info	Phase 2	Ferulic Acid is a hydroxycinnamic acid and a type of organic compound found in the Ferula assafoetida L. or Ligusticum chuanxiong.	Others	Others	Plant extract	No	No	Yes	22089	173	0	0	2	0	172	0	6	0	409	0	105	0	0	2	0	511	0	319	14	137	0	0	0	0	0	0	226	0	11	0	0	13	0
943	RSB211-65	S1558	AT7867	5	No info	No info	No info	AT7867 is a potent ATP-competitive inhibitor of Akt1/2/3 and p70S6K/PKA with IC50 of 32 nM/17 nM/47 nM and 85 nM/20 nM in cell-free assays, respectively; little activity outside the AGC kinase family.	PI3K/Akt/mTOR	Akt,S6 Kinase	AKT inhibitor	No	No	Yes	22174	37	0	0	1	0	37	0	0	0	139	0	6	0	0	39	0	1321	0	549	44	94	0	0	7	0	10	0	397	1	101	0	2	31	0
944	RSB211-98	S1974	Meglumine	5	No info	No info	Phase 4	Meglumine is an amino sugar derived from sorbitol for THP-1 cells with IC50 of 22 μg/mL.	Others	Others	Sugar	No	No	No	22194	42	0	0	0	0	42	0	0	0	153	0	14	0	0	42	0	1402	0	458	34	100	0	0	1	0	8	0	401	0	139	1	0	29	0
945	RSB211-172	S2032	Rebamipide	5	DMF,CFDA,PMDA	Gastroenterology	Marketed	Rebamipide is a cholecystokinin type 1 (CCK1) receptor inhibitor for inhibiting [125I]BH-CCK-8S with IC50 of 37.7 μM.	Others	Others	CCK receptor inhibitor	No	No	No	22566	40	0	0	3	0	40	0	0	0	169	0	7	0	0	39	0	1594	0	359	42	98	0	0	7	0	19	0	350	0	185	0	0	38	0
946	RSB211-129	S1594	Semagacestat (LY450139)	5	No info	No info	Phase 3	Semagacestat (LY450139) is a γ-secretase blocker for Aβ42, Aβ40 and Aβ38 with IC50 of 10.9 nM, 12.1 nM and 12.0 nM, also inhibits Notch signaling with IC50 of 14.1 nM in H4 human glioma cell. Phase 3.	Proteases	Beta Amyloid,Notch,Secretase	γ-secretase inhibitor	No	No	No	22917	30	0	0	3	0	30	0	0	0	113	0	8	0	0	58	0	1432	0	637	46	121	0	0	5	0	25	0	421	0	113	0	1	38	0
947	RSB211-243	S1835	Azithromycin	5	FDA,DMF,CFDA,NDC,PMDA,HMA	Infection	Marketed	Azithromycin is an antibiotic by inhibiting protein synthesis, used for the treatment of bacterial infections.	Autophagy	Anti-infection,Autophagy	Antibiotic	No	No	No	22940	61	0	0	2	0	62	0	0	0	210	0	18	0	0	20	0	1454	0	439	22	36	0	0	2	0	14	0	368	0	88	0	0	49	0
948	RSB211-41	S1550	Pimobendan	5	PMDA	Cardiovascular Disease	Marketed	Pimobendan is a selective inhibitor of PDE3 with IC50 of 0.32 μM.	Metabolism	PDE	PDE inhibitor	No	No	No	23088	101	0	0	1	1	102	0	0	0	157	0	7	0	0	45	0	1589	0	413	48	138	0	0	6	0	16	0	312	1	196	1	1	24	0
949	RSB211-97	S1573	Fasudil (HA-1077) HCl	5	DMF,CFDA,PMDA	Cardiovascular Disease	Marketed	Fasudil(HA-1077), a potent and selective inhibitor of Rho kinase, displays less potent inhibiton over PKA, PKG, PKC and MLCK with Ki of 1.6, 1.6, 3.3, and 36 μM in cell-free assays, respectively.	Cell Cycle	Autophagy,ROCK	Rho kinase inhibitor	Yes	No	Yes	23251	59	0	0	1	0	60	0	0	0	160	0	13	0	0	42	0	1569	0	594	41	130	0	0	4	0	7	0	414	0	225	2	0	27	0
950	RSB211-83	S1729	Gemfibrozil	5	FDA,DMF,CFDA,NDC,HMA	Cardiovascular Disease	Marketed	Gemfibrozil is an activator of peroxisome proliferator-activated receptor-alpha (PPARα), used for the treatment of hypercholesterolemia and hypertriglyceridemia.	Metabolism	PPAR	PPAR agonist	Yes	No	No	23787	44	0	0	1	0	44	0	3	0	228	0	12	0	0	16	0	1172	0	414	30	41	0	0	7	2	18	0	294	1	53	0	0	45	0
951	RSB211-173	S1627	Nitazoxanide	5	FDA,DMF,NDC	Infection	Marketed	Nitazoxanide is a synthetic nitrothiazolyl-salicylamide derivative and an antiprotozoal agent. (IC50 for canine influenza virus ranges from 0.17 to 0.21 μM)	Others	Others	Antiviral	Yes	No	Yes	24200	58	0	0	7	0	58	0	2	0	161	0	23	0	0	51	0	1910	0	322	31	40	0	0	4	0	28	0	298	2	134	0	2	27	0
952	RSB211-214	S2231	Telatinib	5	No info	No info	Phase 2	Telatinib is a potent inhibitor of VEGFR2/3, c-Kit and PDGFRα with IC50 of 6 nM/4 nM, 1 nM and 15 nM, respectively. Phase 2.	Protein Tyrosine Kinase	c-Kit,PDGFR,VEGFR	VEGFR inhibitor	No	No	Yes	24634	45	0	0	2	0	45	0	0	0	151	0	23	0	0	53	0	1846	0	423	22	104	1	0	3	0	15	0	351	0	109	0	0	22	0
953	RSB211-135	S1605	Cefdinir	5	FDA,DMF,CFDA,NDC,PMDA,HMA	Infection	Marketed	Cefdinir is an oral cephalosporin antibiotic, used to treat bacterial infections in many different parts of the body.	Microbiology	Anti-infection	Antibiotic	No	No	No	24876	30	0	0	0	0	30	0	0	0	132	0	13	0	0	74	0	1499	0	567	44	179	1	0	9	0	25	0	452	2	138	0	0	25	0
954	RSB211-259	S1662	Isradipine	5	FDA,DMF,NDC	Neurological Disease	Marketed	Isradipine is a potent and selective L-type voltage-gated calcium channel blocker, used to treat high blood pressure.	Transmembrane Transporters	Calcium Channel	Calcium channel blocker	No	No	No	25079	51	0	0	2	0	51	0	2	0	166	0	13	0	0	41	0	1571	0	554	47	169	0	0	5	0	13	0	400	0	134	0	3	50	0
955	RSB211-104	S1987	Mometasone furoate	5	FDA,DMF,CFDA,NDC,PMDA,HMA	Inflammation	Marketed	Mometasone Furoate is a glucocorticoid receptor agonist, used topically to reduce inflammation of the skin or in the airways.	Endocrinology & Hormones	Glucocorticoid Receptor	Corticosteroid	No	No	No	25807	37	0	0	1	0	36	0	2	0	166	0	17	0	0	24	0	1612	0	403	39	129	0	0	1	0	7	0	418	0	103	0	0	38	0
956	RSB211-149	S1767	Beta Carotene	5	FDA,DMF,CFDA,NDC	Metabolic Disease	Marketed	Beta Carotene is an organic compound and classified as a terpenoid. It is a precursor (inactive form) of vitamin A.	Metabolism	Vitamin	Vitamin	No	No	No	26455	31	0	0	0	0	31	0	0	0	147	0	13	0	0	49	1	1805	0	416	50	125	1	0	0	0	11	0	339	2	113	0	2	47	0
957	RSB211-289	S1673	Aminophylline	5	FDA,DMF,CFDA,NDC,PMDA	Respiratory Disease	Marketed	Aminophylline is a competitive nonselective phosphodiesterase inhibitor with an IC50 of 0.12 mM and also a nonselective adenosine receptor antagonist.	Metabolism	PDE	PDE inhibitor	Yes	No	No	26918	56	0	0	2	0	56	0	0	0	160	0	10	0	0	40	0	1876	0	450	24	107	1	0	6	0	11	0	383	1	90	0	0	33	0
958	RSB211-257	S1658	Dofetilide	5	FDA,DMF,EMA,NDC	Cardiovascular Disease	Marketed	Dofetilide is a selective potassium channel ((hERG)) blocker, used as a Class III antiarrhythmic drug.	Transmembrane Transporters	Potassium Channel	Potassium channel blocker	Yes	No	No	27059	93	0	0	1	0	95	0	2	0	217	0	8	0	0	40	0	1680	0	705	35	190	0	0	12	0	18	0	526	2	363	1	1	29	0
959	RSB211-279	S1866	Diphenhydramine HCl	5	FDA,DMF,CFDA,NDC,PMDA,HMA	Immunology	Marketed	Diphenhydramine HCl is a first-generation histamine H1 receptor antagonist, used in various allergic conditions such as rhinitis, urticaria and conjunctivitis.	Neuronal Signaling	Histamine Receptor	Histamine receptor antagonist	Yes	No	No	27206	49	0	0	0	0	49	0	0	0	177	0	9	0	0	47	0	1742	0	639	55	159	0	0	4	0	22	0	564	0	201	4	2	46	0
960	RSB211-231	S1647	Adenosine	5	FDA,DMF,CFDA,NDC,PMDA,HMA	Cardiovascular Disease	Marketed	Adenosine is a nucleoside composed of a molecule of adenine attached to a ribose sugar molecule (ribofuranose) moiety via a β-N9-glycosidic bond.	GPCR & G Protein	Adenosine Receptor	Nucleotide analog	Yes	Yes	No	27637	84	0	0	1	0	84	0	1	0	173	0	20	0	0	63	1	1880	0	468	45	154	0	0	2	0	26	0	321	0	190	0	2	41	0
961	RSB211-323	S1701	Desonide	5	FDA,DMF,CFDA,NDC	Inflammation	Marketed	Desonide is a low potency topical corticosteroid.	Endocrinology & Hormones	Glucocorticoid Receptor	Corticosteroid	Yes	No	No	27644	52	0	0	1	0	51	0	0	0	186	0	5	0	0	53	0	2156	0	458	37	85	0	0	0	0	11	0	364	1	129	1	2	40	0
962	RSB211-96	S2181	Ixazomib Citrate (MLN9708)	5	FDA,DMF,EMA,NDC,PMDA	Cancer	Marketed	Ixazomib Citrate (MLN9708) immediately hydrolyzed to MLN2238, the biologically active form, on exposure to aqueous solutions or plasma. MLN2238 inhibits the chymotrypsin-like proteolytic (β5) site of the 20S proteasome with IC50/Ki of 3.4 nM/0.93 nM in cell-free assays, less potent to β1 and little activity to β2. Phase 3.	Proteases	Proteasome	Chymotrypsin inhibitor	No	No	No	27650	147	0	0	3	0	147	0	2	0	281	0	30	0	0	15	0	1162	0	535	30	154	0	0	0	1	5	1	436	0	79	1	0	31	0
963	RSB211-329	S1705	Progesterone	5	FDA,DMF,CFDA,NDC,PMDA,HMA	Endocrinology	Marketed	Progesterone is an endogenous steroid hormone involved in the menstrual cycle, pregnancy, and embryogenesis of humans and other species. A potent agonist of the nuclear progesterone receptor (nPR) with Kd of 1 nM An agonist of the membrane progesterone receptors(mPRs) An antagonist of the σ1 receptor.	Endocrinology & Hormones	Estrogen/progestogen Receptor	Hormone	Yes	Yes	No	27930	53	0	0	2	0	52	0	1	0	163	0	13	0	0	50	0	1906	0	443	25	113	0	0	9	0	28	0	264	1	121	0	3	36	0
964	RSB211-146	S2201	BMS-794833	5	No info	No info	No info	BMS-794833 is a potent ATP competitive inhibitor of Met (c-Met)/VEGFR2 with IC50 of 1.7 nM/15 nM, also inhibits Ron, Axl and Flt3 with IC50 of <3 nM; a prodrug of BMS-817378. Phase 1.	Protein Tyrosine Kinase	c-Met,RON,VEGFR	VEGFR inhibitor	No	No	Yes	28083	60	0	0	0	0	59	0	3	0	176	0	12	0	0	43	0	1734	0	626	54	139	0	0	2	0	15	0	474	1	215	0	0	57	0
965	RSB211-180	S2219	Momelotinib (CYT387)	5	No info	No info	Phase 3	Momelotinib (CYT387) is an ATP-competitive inhibitor of JAK1/JAK2 with IC50 of 11 nM/18 nM, ~10-fold selectivity versus JAK3. Phase 3.	JAK/STAT	JAK	JAK inhibitor	No	No	Yes	28686	58	0	0	13	0	58	0	1	0	216	0	15	0	0	33	0	1171	0	398	33	37	0	0	3	0	27	0	480	0	97	0	0	86	0
966	RSB211-121	S1742	Nevirapine	5	FDA,DMF,EMA,HMA,CFDA,NDC,PMDA	Infection	Marketed	Nevirapine is a non-nucleoside reverse transcriptase inhibitor (NNRTI) used to treat HIV-1 infection and AIDS.	Microbiology	Reverse Transcriptase	Reverse transcriptase inhibitor	Yes	Yes	No	29379	61	0	0	3	0	61	0	2	0	181	0	17	0	0	34	0	1941	0	555	69	244	0	0	3	0	9	0	503	0	166	2	1	42	0
967	RSB211-103	S1576	Sulfasalazine	5	FDA,DMF,CFDA,NDC,HMA	Inflammation	Marketed	Sulfasalazine is a sulfa derivative of mesalazine, used as an anti-inflammatory agent to treat bowel disease and rheumatoid arthritis.	Immunology & Inflammation	Immunology & Inflammation related	Anti-inflammatory	No	Yes	No	29632	60	0	0	1	0	60	0	1	0	201	0	7	0	0	43	0	1631	0	490	49	114	0	1	6	0	14	0	450	1	135	0	1	54	0
968	RSB211-165	S1622	Prednisone	5	FDA,DMF,CFDA,NDC,HMA	Immunology	Marketed	Prednisone (Adasone) is a synthetic corticosteroid agent that is particularly effective as an immunosuppressant compound.	Endocrinology & Hormones	Glucocorticoid Receptor,Immunology & Inflammation related	Corticosteroid	Yes	Yes	No	30042	30	0	0	0	0	30	0	1	0	148	0	11	0	0	58	0	2010	0	435	45	144	0	0	5	0	32	0	373	0	124	0	2	51	0
969	RSB211-186	S2224	UK 383367	5	No info	No info	No info	UK-383367 is a procollagen C-proteinase inhibitor with IC50 of 44 nM, has excellent selectivity over MMPs.	Metabolism	Procollagen C Proteinase	C-proteinase inhibitor	No	No	No	30470	59	0	0	0	0	59	0	4	0	202	0	9	0	0	54	0	1757	0	499	54	209	1	0	3	0	10	0	455	1	214	0	0	37	0
970	RSB211-333	S1708	Hydrochlorothiazide	5	No info	No info	Phase 4	Hydrochlorothiazide is a first line diuretic compound of the thiazide class.	edema	Na+Cl- symporter	Diuretic	No	No	No	30708	60	0	0	1	0	60	0	1	0	214	0	12	0	0	62	0	2022	0	514	60	159	0	0	4	0	13	0	408	0	155	0	0	25	0
971	RSB211-266	S2078	Famotidine	5	FDA,DMF,CFDA,NDC,PMDA,HMA	Cardiovascular Disease	Marketed	Famotidine is a histamine H2–receptor antagonist with IC50 of 0.6 mM, commonly used to treat heartburn, GERD, ulcers, and other digestive conditions.	Neuronal Signaling	Histamine Receptor	Histamine receptor antagonist	Yes	No	No	30752	251	0	0	1	0	251	0	4	0	294	0	36	0	0	66	1	2182	0	658	68	291	3	0	2	0	15	0	449	2	650	4	1	21	0
972	RSB211-133	S1603	Furosemide	5	FDA,DMF,CFDA,NDC,PMDA,HMA	Cardiovascular Disease	Marketed	Furosemide is a potent NKCC2 (Na-K-2Cl symporter) inhibitor, used in the treatment of congestive heart failure and edema.	Transmembrane Transporters	Sodium Channel	Sodium channel blocker	Yes	No	No	30857	47	0	0	0	0	49	0	1	0	167	0	8	0	0	62	0	1721	0	500	49	170	0	0	13	0	45	0	425	1	122	0	2	50	0
973	RSB211-261	S1665	Estrone	5	FDA,DMF,NDC	Endocrinology	Marketed	Estrone is an estrogenic hormone.	Endocrinology & Hormones	Estrogen/progestogen Receptor	Hormone	Yes	No	No	31035	75	0	0	2	0	76	0	3	0	217	0	25	0	0	96	0	2404	0	507	42	95	3	0	14	0	28	0	408	0	196	0	1	46	0
974	RSB211-245	S1836	Albendazole Oxide	5	FDA,DMF,CFDA,NDC,PMDA,HMA	Infection	Marketed	Albendazole is a tubulin polymerization or assembly inhibitor, used for the treatment of a variety of parasitic worm infestations.	Cytoskeletal Signaling	Microtubule Associated	Tubulin polymerization inhibitor	No	No	No	31344	62	0	0	2	0	62	0	2	0	198	0	21	0	0	55	0	2142	0	545	38	176	0	0	3	0	22	0	468	2	115	0	1	40	0
975	RSB211-99	S1574	Doramapimod (BIRB 796)	5	No info	No info	Phase 2	Doramapimod (BIRB 796) is a pan-p38 MAPK inhibitor with IC50 of 38 nM, 65 nM, 200 nM and 520 nM for p38α/β/γ/δ in cell-free assays, and binds p38α with Kd of 0.1 nM in THP-1 cells, 330-fold greater selectivity versus JNK2, weak inhibition for c-RAF, Fyn and Lck, insignificant inhibition of ERK-1, SYK, IKK2.	MAPK	JNK,p38 MAPK,Raf,Src	MAPK inhibitor	Yes	No	Yes	31577	58	0	0	1	0	58	0	0	0	200	0	20	0	0	57	0	1896	0	831	59	178	0	0	2	0	10	0	618	3	146	0	0	31	0
976	RSB211-109	S1590	TWS119	5	No info	No info	No info	TWS119 is a GSK-3β inhibitor with IC50 of 30 nM in a cell-free assay; capable of inducing neuronal differentiation and may be useful to stem cell biology. GSK-3β inhibition triggers autophagy.	PI3K/Akt/mTOR	Autophagy,GSK-3	GSK3 inhibitor	No	No	Yes	31627	73	0	0	1	0	72	0	3	0	187	0	16	0	0	60	0	1959	0	548	50	142	0	0	15	0	26	0	363	0	111	0	2	33	0
977	RSB211-116	S2185	Allitinib tosylate	5	No info	No info	No info	Allitinib tosylate (AST-1306 TsOH, AST-6) is a novel irreversible inhibitor of EGFR and ErbB2 with IC50 of 0.5 nM and 3 nM, also effective in mutation EGFR T790M/L858R, more potent to ErbB2-overexpressing cells, 3000-fold selective for ErbB family than other kinases.	Protein Tyrosine Kinase	EGFR	EGFR inhibitor	No	No	Yes	32102	59	0	0	0	0	59	0	1	0	233	0	20	0	0	57	0	2125	0	615	39	176	0	0	5	1	16	0	480	1	132	0	0	34	0
978	RSB211-119	S1741	Rifabutin	5	FDA,DMF,CFDA,NDC,PMDA	Infection	Marketed	Rifabutin is a semisynthetic ansamycin antibiotic, used in the treatment of Mycobacterium avium intracellulare (MAI) and tuberculosis.	Microbiology	Anti-infection	Antibiotic	No	No	No	32584	54	0	0	0	0	54	0	2	0	218	0	8	0	0	37	1	2058	0	394	27	27	1	0	8	0	33	0	427	0	137	0	2	80	0
979	RSB211-51	S1713	Piroxicam	5	FDA,DMF,CFDA,NDC,PMDA	Inflammation	Marketed	Piroxicam is a non-selective COX inhibitor, used in the treatment of rheumatoid and osteoarthritis.	Neuronal Signaling	COX	COX inhibitor	No	Yes	No	32989	49	0	0	0	0	49	0	0	0	196	0	14	0	0	30	0	1709	0	624	50	194	0	0	8	0	12	0	595	0	125	0	3	50	0
980	RSB211-132	S2006	Pyrimethamine	5	FDA,DMF,CFDA,NDC	Immunology	Marketed	Pyrimethamine is a dihydrofolate reductase (DHFR) inhibitor, used as an antimalarial drug.	Metabolism	DHFR	DHFR inhibitor	Yes	Yes	No	33013	70	0	0	1	0	70	0	0	0	199	0	13	0	0	75	0	2687	0	601	51	71	0	0	8	1	21	1	478	1	205	0	1	51	0
981	RSB211-49	S1712	Deferasirox	5	FDA,DMF,EMA,HMA,NDC,PMDA	Endocrinology	Marketed	Deferasirox is an iron chelator, also a cytochrome P450 3A4 inducer, Cytochrome P450 2C8 inhibitor, and Cytochrome P450 1A2 inhibitor.	Proteases	P450 (e.g. CYP17)	P450 inhibitor	Yes	No	No	33018	58	0	0	1	0	58	0	1	0	202	0	19	0	0	58	0	2146	0	903	48	246	0	0	8	0	18	0	668	0	154	0	1	38	0
982	RSB211-124	S2193	GSK461364	5	No info	No info	Phase 1	GSK461364 (GSK461364A) inhibits purified Plk1 with Ki of 2.2 nM in a cell-free assay. It is more than 1000-fold selective against Plk2/3.	Cell Cycle	PLK	Plk inhibitor	No	No	Yes	33023	76	0	0	3	0	76	0	5	0	240	0	12	0	0	26	0	1327	0	542	44	145	0	0	3	0	27	0	575	0	124	0	2	76	0
983	RSB211-297	S1680	Disulfiram	5	FDA,DMF,NDC,PMDA	Neurological Disease	Marketed	Disulfiram is a specific inhibitor of aldehyde-dehydrogenase (ALDH1), used for the treatment of chronic alcoholism by producing an acute sensitivity to alcohol.	Metabolism	Dehydrogenase	ALDH inhibitor	Yes	Yes	No	33080	48	0	0	2	0	48	0	3	0	176	0	22	0	0	77	0	2150	0	627	64	189	0	0	12	0	28	0	527	0	168	2	4	53	0
984	RSB211-118	S2186	SB505124	5	No info	No info	No info	SB505124 is a selective inhibitor of TGFβR for ALK4, ALK5 with IC50 of 129 nM and 47 nM in cell-free assays, respectively, also inhibits ALK7, but does not inhibit ALK1, 2, 3, or 6.	TGF-beta/Smad	TGF-beta/Smad	TGF inhibitor	No	No	Yes	33088	58	0	0	0	0	57	0	0	0	204	0	27	0	0	54	0	2064	0	555	43	126	0	0	4	0	21	0	504	0	139	1	1	38	0
985	RSB211-209	S1806	Acipimox	5	CFDA	Cardiovascular Disease/Metabolic Disease	Marketed	Acipimox is a niacin derivative used as a hypolipidemic agent.	Others	Others	Hypolipidemic	No	No	No	33121	66	0	0	0	0	66	0	1	0	200	0	17	0	0	54	0	1936	0	736	47	224	1	0	5	0	38	0	611	0	163	1	0	59	0
986	RSB211-258	S2066	Moxonidine	5	DMF,CFDA,HMA	Cardiovascular Disease	Marketed	Moxonidine is a selective agonist at the imidazoline receptor subtype 1, used as antihypertensive agent.	Others	Others	Imidazoline receptor agonist	No	No	No	33459	71	0	0	3	0	71	0	1	0	254	0	15	0	0	41	0	1788	0	569	36	89	0	0	6	0	22	0	493	1	102	1	2	57	0
987	RSB211-239	S1655	Ezetimibe	5	FDA,DMF,NDC,PMDA,HMA	Cardiovascular Disease	Marketed	Ezetimibe is a potent, selective, cholesterol absorption inhibitor, used to lower cholesterol.	Metabolism	LDL	Cholesterol absorption inhibitor	Yes	No	No	33476	108	0	0	3	0	108	0	3	0	286	0	28	0	0	43	0	2070	0	639	55	171	2	0	11	0	29	0	507	2	135	0	0	32	0
988	RSB211-273	S1849	Daidzein	5	CFDA	Metabolic Disease	Marketed	Daidzein is a natural isoflavone phytoestrogen found in Leguminosae, used as a component of foods and dietary supplements.	Others	Others	Flavonoid	No	Yes	No	33603	104	0	0	3	0	102	0	1	0	285	0	13	0	0	27	0	1895	0	624	45	84	2	0	2	0	16	0	591	0	289	0	3	55	0
989	RSB211-111	S1593	Apixaban	5	FDA,DMF,EMA,CFDA,NDC,PMDA	Cardiovascular Disease	Marketed	Apixaban is a highly selective, reversible inhibitor of Factor Xa with Ki of 0.08 nM and 0.17 nM in human and rabbit, respectively.	Metabolism	Factor Xa	Factor Xa inhibitor	Yes	No	No	34075	60	0	0	0	0	61	0	1	0	241	0	18	0	0	51	0	1483	0	687	58	165	1	0	6	0	24	0	607	0	129	0	2	54	0
990	RSB211-131	S1601	Reserpine	5	FDA,DMF,CFDA,PMDA	Cardiovascular Disease	Marketed	Reserpine is an inhibitor of multidrug efflux pumps, used as an antipsychotic and antihypertensive drug.	Others	Others	MDR pump inhibitor	Yes	No	No	34360	43	0	0	2	0	42	0	0	0	167	0	17	0	0	59	0	2019	0	690	40	135	0	0	7	1	24	1	555	0	153	0	0	42	0
991	RSB211-148	S2202	NVP-BHG712	5	No info	No info	No info	NVP-BHG712 is a specific EphB4 inhibitor with ED50 of 25 nM that discriminates between VEGFR and EphB4 inhibition; also shows activity against c-Raf, c-Src and c-Abl with IC50 of 0.395 μM, 1.266 μM and 1.667 μM, respectively.	Protein Tyrosine Kinase	Bcr-Abl,Ephrin receptor,Raf,Src	EphB4 inhibitor	No	No	Yes	34361	116	0	0	0	0	115	0	3	0	329	0	16	0	0	15	0	1846	0	437	25	98	0	0	1	0	1	0	451	0	84	0	0	56	0
992	RSB211-113	S1737	Prednisolone	5	FDA,DMF,CFDA,NDC,PMDA,HMA	Others	Marketed	Prednisolone is a synthetic glucocorticoid with anti-inflammatory and immunomodulating properties.	Endocrinology & Hormones	Immunology & Inflammation related,Glucocorticoid Receptor	Corticosteroid	Yes	Yes	No	34475	64	0	0	2	0	64	0	1	0	236	0	10	0	0	57	0	2060	0	765	51	200	1	0	2	0	14	0	581	0	139	0	1	78	0
993	RSB211-37	S1548	Dapagliflozin	5	FDA,DMF,EMA,NDC,PMDA	Metabolic Disease	Marketed	Dapagliflozin is a potent and selective hSGLT2 inhibitor with EC50 of 1.1 nM, exhibiting 1200-fold selectivity over hSGLT1. Phase 4.	GPCR & G Protein	SGLT	SGLT inhibitor	No	No	No	34542	137	0	0	0	0	136	0	0	0	293	0	19	0	0	35	2	2003	0	741	54	176	0	0	3	0	14	0	585	1	302	0	1	42	0
994	RSB211-244	S2247	Buparlisib (BKM120, NVP-BKM120)	5	No info	No info	Phase 2	Buparlisib (BKM120, NVP-BKM120) is a selective PI3K inhibitor of p110α/β/δ/γ with IC50 of 52 nM/166 nM/116 nM/262 nM in cell-free assays, respectively. Reduced potency against VPS34, mTOR, DNAPK, with little activity to PI4Kβ. Phase 2.	PI3K/Akt/mTOR	PI3K	PI3K inhibitor	No	Yes	Yes	34807	57	0	0	4	0	57	0	3	0	196	0	18	0	0	46	0	1946	0	561	31	140	1	0	6	1	15	0	546	0	122	0	0	73	0
995	RSB211-108	S1992	Fluticasone propionate	5	FDA,DMF,EMA,HMA,CFDA,NDC,PMDA	Inflammation	Marketed	Fluticasone Propionate is a synthetic glucocorticoid, used to treat non-allergic and allergic rhinitis.	Endocrinology & Hormones	Glucocorticoid Receptor	Corticosteroid	Yes	No	No	35132	77	0	0	9	0	77	0	3	0	181	0	10	0	0	47	0	1807	0	519	56	103	0	0	2	0	8	0	516	6	119	0	4	50	0
996	RSB211-190	S2226	Idelalisib (CAL-101, GS-1101)	5	FDA,DMF,EMA,NDC	Cancer	Marketed	Idelalisib (CAL-101, GS-1101) is a selective p110δ inhibitor with IC50 of 2.5 nM in cell-free assays shown to have 40- to 300-fold greater selectivity for p110δ than p110α/β/γ, and 400- to 4000-fold more selectivity to p110δ than C2β, hVPS34, DNA-PK and mTOR.	PI3K/Akt/mTOR	PI3K	p110 inhibitor	No	No	Yes	35302	62	0	0	0	0	62	0	3	0	270	1	18	0	0	35	0	2116	0	448	34	133	0	0	3	0	7	0	415	3	157	2	0	39	0
997	RSB211-75	S1569	Tazarotene	5	FDA,DMF,CFDA,NDC,HMA	Inflammation	Marketed	Tazarotene is a retinoid prodrug of tazarotenic acid, which is a RAR agonist, used to treat psoriasis, acne, and sun damaged skin.	Metabolism	Retinoid Receptor	RAR inhibitor	Yes	No	No	35483	269	0	0	3	0	274	0	3	0	243	1	28	0	0	74	0	2325	0	800	99	350	1	0	6	0	17	0	562	1	483	1	1	20	0
998	RSB211-181	S1790	Rifaximin	5	FDA,DMF,CFDA,NDC,PMDA,HMA	Infection	Marketed	Rifaximin is a RNA synthesis inhibitor by binding the β subunit of the bacterial DNA-dependent RNA polymerase, used to treat traveler's diarrhea caused by certain bacteria.	DNA Damage	DNA/RNA Synthesis	RNA polymerase inhibitor	No	No	No	35933	58	0	0	1	0	58	0	3	0	230	0	9	0	0	45	0	2255	0	467	27	105	0	0	5	1	19	1	416	0	115	0	2	48	0
999	RSB211-335	S1709	Estradiol	5	FDA,DMF,EMA,HMA,CFDA,NDC,PMDA	Endocrinology	Marketed	Estradiol, or more precisely, 17β-estradiol, is a human sex hormone and steroid, and the primary female sex hormone.	Endocrinology & Hormones	Estrogen/progestogen Receptor	Hormone	Yes	No	No	35949	123	0	0	4	0	123	0	1	0	274	0	16	0	0	55	0	2021	0	620	53	166	1	0	3	1	19	0	397	1	201	0	4	36	0
1000	RSB211-34	S1916	Sulfisoxazole	5	FDA,DMF,NDC	Infection	Marketed	Sulfisoxazole is a sulfonamide antibacterial with an oxazole substituent.	Microbiology	Anti-infection	Antibiotic	Yes	No	No	36007	163	0	0	1	0	163	0	1	0	311	0	26	0	0	28	0	2199	0	755	46	175	0	0	1	0	8	0	519	0	173	2	0	65	0
1001	RSB211-295	S1679	Flurbiprofen	5	FDA,DMF,CFDA,NDC,PMDA,HMA	Inflammation	Marketed	Flurbiprofen is a member of the phenylalkanoic acid derivative family of non-steroidal anti-inflammatory drugs (NSAIDs).	Immunology & Inflammation	Immunology & Inflammation related	Anti-inflammatory	Yes	Yes	No	36041	72	0	0	1	0	72	0	1	0	236	0	25	0	0	81	0	2512	0	651	57	209	0	0	6	0	21	0	516	1	153	0	2	43	0
1002	RSB211-53	S1714	Gemcitabine	5	FDA,DMF,CFDA,NDC,PMDA,HMA	Cancer	Marketed	Gemcitabine, a nucleic acid synthesis inhibitor, is a very potent and specific deoxycytidine analogue, used as chemotherapy.	DNA Damage	Autophagy,DNA/RNA Synthesis	Nucleotide analog	Yes	No	No	36157	76	0	0	1	0	76	0	0	0	245	0	12	0	0	32	0	2164	0	489	37	117	0	0	2	0	12	0	499	0	106	0	2	66	0
1003	RSB211-260	S2067	Ozagrel HCl	5	CFDA,PMDA	Metabolic Disease	Marketed	Ozagrel HCl is a selective <n>thromboxane A(2) (TXA(2)) synthetase inhibitor with IC50 of 11 nM for rabbit platelet, used for the improvement of postoperative cerebrovascular contraction and accompanying cerebral ischaemia.	Metabolism	P450 (e.g. CYP17)	Thromboxane synthetase inhibitor	No	No	No	36788	85	0	0	3	0	85	0	3	0	290	0	14	0	0	60	0	2671	0	583	39	111	2	0	0	0	11	0	461	1	138	0	1	72	0
1004	RSB211-338	S2287	Cytisine	5	NDC,HMA	Neurological Disease	Marketed	Cytisine is a nicotinic acetylcholine receptor agonist.	Neuronal Signaling	AChR	Nicotinic receptor agonist	No	Yes	No	37325	89	0	0	2	0	87	0	2	0	303	0	19	0	0	40	1	2547	0	405	25	62	0	0	2	0	13	0	296	1	110	0	0	57	0
1005	RSB211-271	S1672	Aminoglutethimide	5	FDA,CFDA	Endocrinology	Marketed	Aminoglutethimide is an aromatase inhibitor with IC50 of 10 μM.	Endocrinology & Hormones	Aromatase	Aromatase inhibitor	Yes	No	No	37345	125	0	0	2	0	125	0	2	0	289	0	29	0	0	72	0	2329	0	792	73	248	3	0	1	0	15	0	512	2	250	0	0	30	0
1006	RSB211-305	S1883	Idoxuridine	5	FDA,DMF,CFDA	Infection	Marketed	Idoxuridine is an antiviral agent for feline herpesvirus type-1 with IC50 of 4.3 μM.	Microbiology	Anti-infection	Antiviral	Yes	No	No	37371	62	0	0	2	0	61	0	3	0	268	0	19	0	0	39	0	1984	0	687	60	143	1	0	4	0	12	0	604	2	136	0	1	59	0
1007	RSB211-50	S2134	AZD8330	5	No info	No info	Phase 3	AZD8330 (ARRY704) is a novel, selective, non-ATP competitive MEK 1/2 inhibitor with IC50 of 7 nM. Phase 1.	MAPK	MEK	MEK inhibitor	No	No	Yes	37387	104	0	0	2	0	104	0	2	0	275	0	26	0	0	35	0	2337	0	600	39	135	1	0	5	0	13	0	505	2	196	0	2	49	0
1008	RSB211-276	S2262	Apigenin	5	No info	No info	No info	Apigenin is a potent P450 inhibitor for CYP2C9 with Ki of 2 μM.	Metabolism	P450 (e.g. CYP17)	P450 inhibitor	Yes	No	Yes	37537	63	0	0	1	0	63	0	1	0	246	0	19	0	0	54	0	2182	0	525	42	143	2	0	4	0	30	0	405	1	117	0	1	67	0
1009	RSB211-275	S1855	Pefloxacin Mesylate	5	CFDA	Infection	Marketed	Pefloxacin Mesylate is a synthetic chemotherapeutic agent and an antibacterial agent with IC50 of 6.7 nM.	Microbiology	Anti-infection	Antibiotic	No	No	No	37636	60	0	0	2	0	60	0	1	0	225	0	26	0	0	62	0	2240	0	683	54	233	0	0	4	0	20	0	514	1	140	0	2	62	0
1010	RSB211-52	S2149	GSK1292263	5	No info	No info	Phase 2	GSK1292263 is a novel GPR119 agonist, showing potential for the treatment of type 2 diabetes. Phase 2.	Endocrinology & Hormones	GPR	GPR agonist	No	No	No	38085	110	0	0	0	0	110	0	3	0	284	0	34	0	0	56	0	2338	0	659	43	158	0	0	3	0	16	0	528	2	164	0	2	40	0
1011	RSB211-299	S1685	Sulfanilamide	5	FDA,DMF,CFDA,NDC	Infection	Marketed	Sulfanilamide (Sulphanilamide) is a competitive inhibitor for bacterial enzyme dihydropteroate synthetase with IC50 of 320 μM.	Microbiology	Anti-infection	Dihydropteroate synthetase inhibitor	Yes	No	No	38229	67	0	0	2	1	67	0	2	0	264	0	22	0	0	66	0	2227	0	764	78	266	0	0	5	0	41	0	663	1	227	0	1	52	0
1012	RSB211-100	S1978	Methscopolamine	5	FDA,DMF,CFDA,NDC	Neurological Disease	Marketed	Methscopolamine is a muscarinic acetylcholine receptor blocker.	Neuronal Signaling	AChR	Muscarinic receptor antagonist	No	Yes	No	38233	105	0	0	4	0	105	0	4	0	306	0	18	0	0	52	0	2459	0	679	37	192	0	0	5	0	9	0	576	2	124	0	1	58	0
1013	RSB211-227	S1645	Ketoprofen	5	FDA,DMF,CFDA,NDC,PMDA,HMA	Inflammation	Marketed	Ketoprofen is a dual COX1/2 inhibitor, used as a nonsteroidal anti-inflammatory drug to treat arthritis-related inflammatory pains.	Neuronal Signaling	COX	COX inhibitor	Yes	Yes	No	38246	77	0	0	1	0	76	0	2	0	283	0	39	0	0	84	0	2884	0	895	56	204	5	0	4	0	14	0	613	2	184	0	1	51	0
1014	RSB211-263	S1666	Flucytosine	5	FDA,DMF,CFDA,NDC,PMDA	Infection	Marketed	Flucytosine (5-Fluorocytosine, 5-FC) is an antifungal drug with IC50 of 0.93 μM in C. albicans.	Microbiology	Anti-infection	Antifungal	Yes	Yes	No	38406	82	0	0	1	0	79	0	3	0	288	0	25	0	0	104	1	2647	0	677	45	219	0	0	12	0	24	0	562	1	148	0	2	49	0
1015	RSB211-166	S2029	Uridine	5	FDA,DMF,NDC	Infection	Marketed	Uridine is a nucleoside, contains a uracil attached to a ribose ring via a β-N1-glycosidic bond.	DNA Damage	DNA/RNA Synthesis	Nucleotide analog	Yes	No	No	38647	79	0	0	4	0	78	0	6	0	238	0	12	0	0	59	0	2815	0	761	63	128	3	0	4	0	18	0	635	0	189	1	1	65	0
1016	RSB211-178	S2218	Torkinib (PP242)	5	No info	No info	No info	Torkinib (PP242) is a selective mTOR inhibitor with IC50 of 8 nM in cell-free assays; targets both mTOR complexes with >10- and 100-fold selectivity for mTOR than PI3Kδ or PI3Kα/β/γ, respectively. Torkinib (PP242) induces mitophagy and apoptosis.	PI3K/Akt/mTOR	Apoptosis related,Autophagy,Mitophagy,mTOR	mTOR inhibitor	No	No	Yes	38875	131	0	0	1	0	130	0	4	0	318	0	16	0	0	44	0	2426	0	741	35	187	1	0	1	0	9	0	783	2	396	2	3	71	0
1017	RSB211-212	S2230	Galunisertib (LY2157299)	5	No info	No info	Phase 3	Galunisertib (LY2157299) is a potent TGFβ receptor I (TβRI) inhibitor with IC50 of 56 nM in a cell-free assay. Phase 2/3.	TGF-beta/Smad	TGF-beta/Smad	TGF inhibitor	No	No	Yes	39472	220	0	0	5	0	216	0	2	0	237	0	39	0	0	54	0	2058	0	753	48	252	0	0	5	0	15	0	565	3	128	0	1	70	0
1018	RSB211-199	S1635	Erythromycin	5	FDA,DMF,CFDA,NDC,PMDA,HMA	Infection	Marketed	Erythromycin is a macrolide antibiotic that has an antimicrobial spectrum similar to or slightly wider than that of penicillin (IC50=1.5 μg/ml).	Microbiology	Anti-infection	Antibiotic	No	No	No	40115	71	0	0	2	0	71	0	2	0	271	0	20	0	0	63	0	2558	0	691	55	204	0	0	10	0	21	0	578	0	176	0	1	49	0
1019	RSB211-262	S2074	Mecarbinate	5	No info	No info	No info	Mecarbinate (Dimecarbin) is a chemical intermediate of arbidol hydrochloride.	Others	HCV Protease	HCV protease inhibitor	No	No	No	40649	156	0	0	1	0	155	0	3	0	444	0	33	0	0	51	0	2682	0	683	58	84	0	0	9	0	16	0	686	0	132	0	0	99	0
1020	RSB211-274	S2261	Andrographolide	5	CFDA	Immunology	Marketed	Andrographolide is a labdane diterpenoid that is the main bioactive component of the medicinal plant Andrographis paniculata.	NF-κB	NF-κB	Plant extract	No	No	No	40804	110	0	0	1	0	110	0	4	0	320	0	13	0	0	46	0	3185	0	540	40	69	0	0	4	0	10	0	424	0	155	1	0	68	0
1021	RSB211-205	S1641	Chlorothiazide	5	FDA,DMF,NDC	Cardiovascular Disease	Marketed	Chlorothiazide is a diuretic and antihypertensive. (IC50=3.8 mM)	Others	Others	Diuretic	No	No	No	41283	222	0	0	1	0	220	0	4	1	356	0	27	0	0	79	0	2648	0	792	80	288	0	0	4	0	23	0	605	1	530	2	3	51	0
1022	RSB211-162	S2026	Ginkgolide A	5	No info	No info	Phase 4	Ginkgolide A (BN52020) is an extract from in Ginkgo biloba and a g-aminobutyric acid (GABA) antagonist with a Ki of 14.5 μM.	Neuronal Signaling	GABA Receptor	GABA receptor antagonist	Yes	No	No	41336	89	0	0	6	0	88	0	3	0	255	0	30	0	0	70	0	2762	0	892	58	203	0	0	8	0	14	0	688	2	162	0	1	67	0
1023	RSB211-145	S1762	Pyrazinamide	5	FDA,DMF,CFDA,NDC,PMDA,HMA	Infection	Marketed	Pyrazinamide is an agent used to treat tuberculosis.	Microbiology	Anti-infection	Tuberculosis treatment	Yes	Yes	No	42059	106	0	0	2	0	105	0	0	0	305	0	29	0	0	79	0	2821	0	1074	51	290	0	0	14	0	30	0	754	1	265	2	1	66	0
1024	RSB211-115	S1738	Telmisartan	5	FDA,DMF,EMA,HMA,CFDA,NDC,PMDA	Cardiovascular Disease	Marketed	Telmisartan is an angiotensin II receptor antagonist (ARB) used in the management of hypertension.	Endocrinology & Hormones	RAAS	ACE inhibitor	Yes	No	No	42197	86	0	0	2	0	86	0	1	0	292	0	21	0	0	50	0	2757	0	769	52	172	1	0	6	0	12	0	591	0	162	0	1	79	0
1025	RSB211-56	S2154	Dabigatran Etexilate	5	FDA,DMF,EMA,HMA,NDC,PMDA	Cardiovascular Disease	Marketed	Dabigatran Etexilate is the prodrug of dabigatran, a potent, nonpeptidic small molecule that specifically and reversibly inhibits both free and clot-bound thrombin by binding to the active site of the thrombin molecule.	Others	Thrombin	Thrombin inhibitor	Yes	No	No	42357	85	0	0	5	0	83	0	7	0	305	0	21	0	0	29	2	1867	0	547	45	151	1	0	6	0	21	0	648	0	109	0	4	72	0
1026	RSB211-306	S2269	Baicalin	5	CFDA	Immunology	Marketed	Baicalin is a known prolyl endopeptidase inhibitor and affects the GABA receptors.	Neuronal Signaling	GABA Receptor	Endopeptidase inhibitor	No	No	No	42936	245	0	0	3	0	243	0	6	0	415	0	22	0	0	35	0	2499	0	787	67	182	0	0	3	1	12	1	703	0	504	3	0	52	0
1027	RSB211-249	S1840	Lomustine	5	FDA,DMF,CFDA,NDC	Cancer	Marketed	Lomustine inhibits cancer cells by damaging the DNA and stops cells from dividing.	DNA Damage	DNA/RNA Synthesis	Anticancer	Yes	Yes	No	43073	100	0	0	1	0	100	0	5	0	309	0	35	0	0	73	0	3191	0	676	65	256	0	0	6	0	11	0	593	0	237	0	3	64	0
1028	RSB211-61	S1721	Azathioprine	5	FDA,DMF,CFDA,NDC,PMDA,HMA	Immunology	Marketed	Azathioprine is an immunosuppressive drug, inhibiting purine synthesis and GTP-binding protein Rac1 activation, used in the treatment of organ transplantation and autoimmune diseases.	Cell Cycle	Rho	Rac GTPase inhibitor	Yes	No	No	43574	112	0	0	3	0	113	0	1	0	387	0	16	0	0	27	0	1865	0	567	37	57	0	0	2	0	24	0	519	0	91	0	1	104	0
1029	RSB211-185	S1793	Ramipril	5	FDA,DMF,CFDA,NDC,HMA	Cardiovascular Disease	Marketed	Ramipril is an angiotensin-converting enzyme (ACE) inhibitor with IC50 of 5 nM.	Endocrinology & Hormones	RAAS	ACE inhibitor	No	No	No	43757	104	0	0	6	0	104	0	1	0	279	0	26	0	0	56	0	2748	0	685	56	263	0	0	4	0	10	0	589	1	183	0	5	70	0
1030	RSB211-233	S1651	Telbivudine	5	FDA,DMF,EMA,CFDA	Infection	Marketed	Telbivudine is a potent, and selective HBV reverse transcriptase inhibitor, used to treat HBV infection.	Microbiology	Reverse Transcriptase	Reverse transcriptase inhibitor	Yes	No	No	43915	83	0	0	0	0	83	0	6	0	311	0	30	0	0	82	0	2664	0	749	64	258	1	0	18	1	63	0	550	1	166	0	3	77	0
1031	RSB211-265	S1667	Trichlormethiazide	5	FDA,DMF,PMDA	Cardiovascular Disease	Marketed	Trichlormethiazide is a diuretic with properties similar to those of hydrochlorothiazide.	Others	Others	Diuretic	No	No	No	44819	99	0	0	3	0	99	0	3	0	315	0	27	0	0	120	0	2982	0	952	81	288	2	0	6	0	22	0	718	2	370	0	2	67	0
1032	RSB211-66	S1952	Methoxsalen	5	FDA,DMF,CFDA,NDC,PMDA,HMA	Inflammation	Marketed	Methoxsalen is a naturally occurring photoactive substance found in the seeds of the Ammi majus (Umbelliferae) plant, used in the diagnosis and treatment of psoriasis A CYP2A5/6 inhibitor.	Metabolism	P450 (e.g. CYP17)	Furocoumarin	Yes	No	No	45102	123	0	0	3	0	122	0	4	0	369	0	34	0	0	30	0	2556	0	894	36	178	0	0	5	0	19	0	761	0	212	3	0	80	0
1033	RSB211-59	S1719	Zalcitabine	5	FDA,HMA	Infection	Marketed	Zalcitabine is a nucleoside analog HIV reverse transcriptase inhibitor (NARTI).	Microbiology	Reverse Transcriptase	Nucleotide analog	Yes	No	No	45765	60	0	0	3	0	59	0	1	0	301	0	13	0	0	73	0	2874	0	612	67	176	0	0	12	0	39	0	545	2	167	0	1	74	0
1034	RSB211-54	S2151	Sonidegib (Erismodegib, NVP-LDE225)	5	FDA,DMF,EMA,NDC	Cancer	Marketed	Sonidegib (Erismodegib, NVP-LDE225) is a Smoothened (Smo) antagonist, inhibiting Hedgehog (Hh) signaling with IC50 of 1.3 nM (mouse) and 2.5 nM (human) in cell-free assays, respectively. Phase 3.	Stem Cells & Wnt	Hedgehog/Smoothened	Smo antagonist	No	No	No	46038	117	0	0	4	0	114	0	0	0	299	0	27	0	0	38	0	2530	0	676	40	157	1	0	4	0	15	0	611	1	107	0	3	73	0
1035	RSB211-242	S2244	AR-42	5	No info	No info	Phase 3	AR-42 (HDAC-42) is an HDAC inhibitor with IC50 of 30 nM. Phase 1.	Epigenetics	HDAC	HDAC inhibitor	No	No	No	46489	79	0	0	2	0	78	0	2	0	304	0	23	0	0	39	0	2838	0	657	46	171	0	0	2	0	11	0	504	2	168	0	3	83	0
1036	RSB211-324	S2121	Licofelone (ML3000)	5	No info	No info	No info	Licofelone (ML3000, Compound 3e) is a dual inhibitor of COX and 5-lipoxygenase (5-LOX) with IC50 of 0.21 μM and 0.18 μM, respectively. Licofelone induces apoptosis, and decreases the production of proinflammatory leukotrienes and prostaglandins. Licofelone is considered as a treatment for osteoarthritis.	Anti-inflammatory	COX	COX inhibitor	Yes	Yes	No	46767	117	0	0	6	0	117	0	1	0	408	0	18	0	0	44	1	3324	0	811	40	175	0	0	5	0	13	0	662	2	154	0	1	52	0
1037	RSB211-322	S2120	Arbidol HCl	5	CFDA	Infection	Marketed	Arbidol HCl is a broad-spectrum antiviral compound that blocks viral fusion, used in treatment of influenza and other respiratory viral infections.	Microbiology	Anti-infection	Antiviral	No	No	No	47209	101	0	0	1	0	100	0	2	0	343	0	31	0	0	71	0	3396	0	674	39	58	0	0	6	0	20	0	595	1	162	0	0	81	0
1038	RSB211-228	S2058	Tolnaftate	5	DMF,NDC,PMDA	Cancer	Marketed	Tolnaftate is a synthetic thiocarbamate used as an anti-fungal agent.	Microbiology	Anti-infection	Antifungal	Yes	No	No	47477	81	0	0	4	0	81	0	2	0	322	0	28	0	1	101	0	3398	0	920	63	238	1	0	7	0	29	0	704	0	199	0	0	68	0
1039	RSB211-201	S1636	Amphotericin B	5	FDA,DMF,CFDA,NDC	Infection	Marketed	Amphotericin B (AmB) is an amphipathic polyene antibiotic which permeabilizes ergosterol-containing membranes.	Microbiology	Anti-infection	Antibiotic	No	No	No	47582	108	0	0	2	0	108	0	0	0	340	0	22	0	0	103	0	3350	0	836	96	207	0	0	7	0	21	0	709	3	225	0	2	95	0
1040	RSB211-339	S1904	Avobenzone	5	FDA,DMF,NDC	Others	Marketed	Avobenzone is an oil soluble ingredient used in sunscreen products to absorb the full spectrum of UVA rays and a dibenzoylmethane derivative.	Others	Others	Dihydrochalcone	No	No	No	48030	88	0	0	2	0	87	0	1	0	282	0	16	0	0	74	0	2916	0	946	51	285	0	0	4	0	18	0	804	1	207	0	1	76	0
1041	RSB211-138	S2014	BMS-265246	5	No info	No info	No info	BMS-265246 is a potent and selective CDK1/2 inhibitor with IC50 of 6 nM/9 nM in a cell-free assay. It is 25-fold more selective for CDK1/2 than CDK4.	Cell Cycle	CDK	CDK inhibitor	No	No	Yes	48203	95	0	0	0	0	93	0	0	0	340	0	22	0	0	66	0	3275	0	797	89	288	0	0	2	0	26	0	832	1	248	0	2	62	0
1042	RSB211-248	S2252	(+)-Usniacin	5	No info	No info	No info	(+)-Usniacin (D-Usnic Acid) is a naturally occurring dibenzofuran derivative found in several lichen species.	Others	Others	Plant extract	No	No	Yes	48709	112	0	0	7	0	111	0	4	0	352	0	28	0	0	44	0	3187	0	681	72	228	1	0	6	0	14	0	562	1	200	0	0	47	0
1043	RSB211-171	S1626	Naproxen Sodium	5	FDA,DMF,CFDA,NDC,HMA	Inflammation	Marketed	Naproxen Sodium is a COX inhibitor for COX-1 and COX-2 with IC50 of 8.7 μM and 5.2 μM, respectively.	Neuronal Signaling	COX	COX inhibitor	Yes	Yes	No	48749	100	0	0	5	0	98	0	8	0	334	0	30	0	0	102	0	2762	0	756	59	296	2	0	10	2	39	0	670	1	235	0	0	70	0
1044	RSB211-293	S1677	Chloramphenicol	5	FDA,DMF,CFDA,NDC,PMDA,HMA	Infection	Marketed	Chloramphenicol is a bacteriostatic by inhibiting protein synthesis.	Microbiology	Anti-infection	Antibiotic	Yes	No	No	48853	117	0	0	3	0	117	0	8	0	341	0	21	0	0	69	0	3389	0	931	84	297	0	0	6	0	9	0	809	3	260	0	4	79	0
1045	RSB211-55	S1715	Glipizide	5	FDA,DMF,CFDA,NDC,HMA	Endocrinology	Marketed	Glipizide is used to treat high blood sugar levels caused by a type of diabetes mellitus called type 2 diabetes.	Others	Others	Insulin agent	Yes	No	No	49981	154	0	0	8	0	153	0	1	0	394	0	23	0	0	47	0	2996	0	670	42	159	0	0	3	0	9	0	592	0	159	0	2	66	0
1046	RSB211-341	S1907	Metronidazole	5	FDA,DMF,CFDA,NDC,PMDA,HMA	Infection	Marketed	Metronidazole, a synthetic antibacterial and antiprotozoal agent of the nitroimidazole class, is used against protozoa.	DNA Damage	DNA/RNA Synthesis	Antibiotic	Yes	Yes	No	50341	120	0	0	8	0	120	0	2	0	329	0	22	0	0	73	0	3149	0	876	76	283	0	0	10	0	24	0	753	1	192	0	3	112	0
1047	RSB211-229	S1646	Ketorolac	5	FDA,DMF,EMA,HMA,CFDA,NDC	Neurological Disease	Marketed	Ketorolac (Ketorolac tromethamine) is a non-selective COX inhibitor of COX-1 and COX-2 with IC50 of 1.23 μM and 3.50 μM, respectively.	Neuronal Signaling	COX	COX inhibitor	Yes	Yes	No	50464	115	0	0	6	0	115	0	3	0	323	0	33	0	0	95	0	3473	0	1035	56	302	0	0	2	0	16	0	783	2	226	1	2	66	0
1048	RSB211-246	S2248	Silmitasertib (CX-4945)	5	No info	No info	Phase 2	Silmitasertib (CX-4945) is a potent and selective inhibitor of CK2 (casein kinase 2) with IC50 of 1 nM in a cell-free assay, less potent to Flt3, Pim1 and CDK1 (inactive in cell-based assay). Phase 1/2.	Metabolism	Casein Kinase	CDK inhibitor	No	No	Yes	50542	182	0	0	4	0	178	0	4	0	446	0	55	0	0	45	0	3259	0	887	47	222	0	0	1	1	11	0	745	1	325	1	5	74	0
1049	RSB211-82	S2161	RAF265 (CHIR-265)	5	No info	No info	Phase 2	RAF265 (CHIR-265) is a potent selective inhibitor of C-Raf/B-Raf/B-Raf V600E with IC50 of 3-60 nM, and exhibits potent inhibition on VEGFR2 phosphorylation with EC50 of 30 nM in cell-free assays. RAF265 (CHIR-265) induces cell cycle arrest and apoptosis. Phase 2.	MAPK	Apoptosis related,Raf,VEGFR	Raf inhibitor	No	No	Yes	50809	129	0	0	2	0	129	0	1	0	386	0	27	0	0	69	0	3333	0	1001	47	229	1	0	2	2	18	0	790	1	282	2	4	70	0
1050	RSB211-88	S2177	Dichlorphenamide (Diclofenamide)	5	FDA,DMF,NDC	Others	Marketed	Dichlorphenamide is a sulfonamide and a carbonic anhydrase inhibitor of the meta-Disulfamoylbenzene class.	Others	Others	Carbonic anhydrase inhibitor	Yes	No	No	50846	173	0	0	4	0	173	0	3	0	430	0	26	0	0	43	0	2644	0	734	69	199	0	0	5	0	14	0	692	0	645	5	1	66	0
1051	RSB211-340	S2290	Dihydroartemisinin (DHA)	5	CFDA	Infection	Marketed	Dihydroartemisinin (DHA) is a semi-synthetic derivative of artemisinin and isolated from the traditional Chinese herb Artemisia annua.	Others	Others	Antiparasitic	No	No	No	51499	125	0	1	1	0	123	0	3	0	444	0	17	0	0	49	1	2899	0	717	40	217	1	0	3	0	16	0	672	0	255	2	2	74	0
1052	RSB211-327	S1704	Emtricitabine	5	FDA,DMF,EMA,HMA,CFDA,NDC,PMDA	Infection	Marketed	Emtricitabine (FTC) is a new nucleoside agent that has activity against both human immunodeficiency virus (HIV) and hepatitis B virus. It is a reverse transcriptase inhibitor. Intracellular half-life is 39 h.	Microbiology	Reverse Transcriptase	Nucleotide analog	Yes	Yes	No	51739	140	0	0	4	0	139	0	0	0	424	0	20	0	0	113	0	4062	0	538	37	60	0	0	10	0	53	0	516	2	285	0	1	55	0
1053	RSB211-125	S1756	Enoxacin	5	FDA,DMF,CFDA	Infection	Marketed	Enoxacin is an oral broad-spectrum fluoroquinolone antibacterial agent by inhibiting bacterial DNA gyrase and topoisomerase IV, used to treat a wide variety of infections.	DNA Damage	Topoisomerase	Topoisomerase inhibitor	No	No	No	51748	108	0	0	0	0	106	0	5	0	403	0	17	0	0	22	0	2186	0	793	74	203	0	0	6	0	12	0	762	0	113	0	2	93	0
1054	RSB211-167	S1623	Acetylcysteine	5	FDA,DMF,CFDA,NDC,PMDA,HMA	Respiratory Disease	Marketed	Acetylcysteine(N-acetyl-l-cysteine) is a ROS(reactive oxygen species) inhibitor that antagonizes the activity of proteasome inhibitors. It is also a tumor necrosis factor production inhibitor, used mainly as a mucolytic, protects against acetaminophen overdose-induced hepatotoxicity by maintaining or restoring hepatic concentrations of glutathione.	Apoptosis	TNF-alpha,ROS	ROS inihibitor	No	Yes	Yes	52293	92	0	0	14	0	90	0	3	0	283	0	33	0	0	113	0	3418	0	1062	99	330	0	0	10	0	20	0	851	2	249	0	1	60	0
1055	RSB211-40	S1929	Irsogladine	5	CFDA,PMDA	Gastroenterology	Marketed	Irsogladine is an anti-gastric ulcer agent that facilitates gap-junctional intercellular communication through M1 muscarininc acetylcholine receptor binding.	Metabolism	AChR,PDE	Muscarinic receptor agonist	No	Yes	No	52898	143	0	0	6	0	143	0	2	0	418	0	26	0	0	39	0	3021	0	664	52	171	1	0	3	0	13	0	644	0	119	0	2	83	0
1056	RSB211-319	S1902	Vitamin B12	5	DMF,CFDA,NDC	Metabolic Disease	Marketed	Vitamin B12 is a water soluble vitamin with a key role in the normal functioning of the brain and nervous system, and for the formation of blood.	Metabolism	Vitamin	Vitamin	No	Yes	No	52953	245	0	0	3	0	242	0	4	0	549	0	35	0	0	76	0	3518	0	1143	82	282	3	0	2	0	30	0	910	2	274	2	0	64	0
1057	RSB211-196	S2040	Nimesulide	5	DMF,CFDA,HMA	Cardiovascular Disease	Marketed	Nimesulide is a relatively COX-2 selective inhibitor with IC50 of 26 μM.	Neuronal Signaling	COX	COX inhibitor	Yes	Yes	No	53254	157	0	0	5	0	155	0	8	0	418	0	28	0	0	52	0	3810	0	884	51	25	1	0	21	0	58	0	737	0	236	1	1	125	0
1058	RSB211-93	S1735	Mesna	5	FDA,DMF,CFDA,NDC,PMDA,HMA	Cancer	Marketed	Mesna, a sulfhydryl compound that is used to reduce the incidence of hemorrhagic cystitis associated with certain chemotherapeutic agents.	Others	Others	Cytoprotectant	No	No	No	53407	86	0	0	2	0	85	0	3	0	360	0	28	0	0	59	0	2663	0	754	81	267	0	0	4	0	36	0	811	0	134	0	4	78	0
1059	RSB211-85	S1730	Indapamide	5	FDA,DMF,CFDA,NDC,PMDA,HMA	Cardiovascular Disease	Marketed	Indapamide is a non-thiazide sulphonamide diuretic compound, generally used in the treatment of hypertension, as well as decompensated cardiac failure.	Others	Others	Diuretic	Yes	No	No	53437	83	0	0	8	0	81	0	4	0	347	0	38	0	0	58	0	2969	0	962	64	302	0	0	5	0	21	0	881	1	184	0	2	95	0
1060	RSB211-203	S1639	Amprenavir	5	FDA,DMF,EMA	Infection	Marketed	Amprenavir is a potent PXR-selective agonist, and an HIV protease inhibitor, used to treat HIV.	Proteases	HIV Protease	PXR inhibitor	No	Yes	No	53562	136	0	0	2	0	135	0	1	0	401	0	26	0	0	104	0	3253	0	798	78	272	0	0	12	0	42	0	685	2	229	1	5	93	0
1061	RSB211-147	S1764	Rifampin	5	FDA,DMF,CFDA,NDC	Infection	Marketed	Rifampin is a DNA-dependent RNA polymerase inhibitor, used to treat a number of bacterial infections.	DNA Damage	DNA/RNA Synthesis	RNA polymerase inhibitor	No	Yes	No	53640	105	0	0	2	0	105	0	2	0	340	0	26	0	0	85	0	3068	0	945	72	293	0	0	6	0	26	0	831	2	310	0	6	74	0
1062	RSB211-308	S2270	Bergenin	5	CFDA	Immunology	Marketed	Bergenin is trihydroxybenzoic acid glycoside and the C-glycoside of 4-O-methyl gallic acid.	Others	Others	Glycoside	No	No	No	53841	142	0	0	1	0	142	0	3	0	391	0	35	0	0	67	0	3580	0	808	60	205	0	0	1	0	30	0	734	0	340	0	4	63	0
1063	RSB211-94	S2180	Ixazomib (MLN2238)	5	FDA,DMF,EMA,NDC,PMDA	Proteases	Marketed	MLN2238 inhibits the chymotrypsin-like proteolytic (β5) site of the 20S proteasome with IC50 and Ki of 3.4 nM and 0.93 nM in cell-free assays, respectively, also inhibits the caspase-like (β1) and trypsin-like (β2) proteolytic sites, with IC50 of 31 and 3500 nM. Phase 3.	Proteases	Proteasome	Proteasome inhibitor	No	No	No	54000	140	0	0	0	0	139	0	2	0	358	0	33	0	0	52	0	2422	0	787	57	231	2	0	6	0	20	0	750	1	224	1	5	112	0
1064	RSB211-191	S1802	AICAR (Acadesine)	5	No info	No info	No info	AICAR (Acadesine, NSC105823, AICA Riboside), an AMPK activator, results in accumulation of ZMP, which mimics the stimulating effect of AMP on AMPK and AMPK kinase. AICAR (Acadesine) induces mitophagy. Phase 3.	PI3K/Akt/mTOR	AMPK,Mitophagy	AMPK activator	Yes	No	Yes	54492	197	0	0	1	0	194	0	5	0	483	0	20	0	0	47	0	3076	0	839	48	73	1	0	4	0	23	0	778	0	136	0	2	105	0
1065	RSB211-342	S2292	Diosmin	5	DMF,CFDA,HMA	Others	Marketed	Diosmin is a semisynthetic phlebotropic agent and a member of the flavonoid family.	Others	Others	Flavonoid	No	No	No	55349	75	0	0	2	0	76	0	3	0	291	0	20	0	0	90	0	3620	0	1015	73	263	2	0	9	0	22	0	834	4	308	0	2	89	0
1066	RSB211-194	S2038	Phentolamine Mesylate	5	FDA,DMF,CFDA,NDC,HMA	Cardiovascular Disease	Marketed	Phentolamine Mesylate is a reversible and nonselective alpha-adrenergic receptor antagonist, used for the prevention or control of hypertensive episodes.	Neuronal Signaling	Adrenergic Receptor	Adrenergic receptor antagonist	Yes	No	No	55394	217	0	0	4	0	214	0	3	0	445	0	29	0	0	91	0	4207	0	969	66	90	0	0	11	0	38	0	850	3	348	0	0	90	0
1067	RSB211-343	S1908	Flutamide	5	FDA,DMF,CFDA,NDC,PMDA,HMA	Cancer	Marketed	Flutamide is an antiandrogen drug, with its active metablolite binding at androgen receptor with Ki values of 55 nM, and primarily used to treat prostate cancer.	Endocrinology & Hormones	Androgen Receptor	Androgen receptor inhibitor	Yes	No	No	55460	141	0	0	0	0	141	0	2	0	476	0	28	0	0	48	0	2894	0	854	44	254	1	0	4	0	14	0	758	1	179	1	4	88	0
1068	RSB211-307	S1884	Sparfloxacin	5	FDA,CFDA	Infection	Marketed	Sparfloxacin is a fluoroquinolone antibiotic, shows broad and potent antibacterial activity.	Microbiology	Anti-infection	Antibiotic	No	No	No	55595	95	0	0	1	0	95	0	4	0	379	0	28	0	0	69	0	3593	0	910	55	238	1	0	11	0	22	0	739	3	211	0	1	69	0
1069	RSB211-150	S2205	OSI-420	5	No info	No info	No info	OSI-420 (DesMethyl Erlotinib, CP-473420) is the active metabolite of Erlotinib (EGFR inhibitor with IC50 of 2 nM).	Protein Tyrosine Kinase	EGFR	EGFR inhibitor	Yes	No	Yes	55696	143	0	0	2	0	142	0	3	0	422	0	44	0	0	55	0	3664	0	871	58	179	0	0	4	0	19	0	565	1	192	0	1	80	0
1070	RSB211-198	S2042	Cyproterone Acetate	5	DMF,CFDA,HMA	Cancer/Endocrinology	Marketed	Cyproterone acetate is an androgen receptor (AR) antagonist with IC50 of 7.1 nM, as well as a weak progesterone receptor agonist with weak pro-gestational and glucocorticoid activity.	Endocrinology & Hormones	Androgen Receptor	Androgen receptor inhibitor	Yes	No	No	55723	175	0	0	4	0	175	0	2	0	454	0	40	0	0	71	0	3713	0	992	46	266	0	0	9	0	9	0	821	1	207	0	2	81	0
1071	RSB211-187	S1794	Fenofibrate	5	FDA,DMF,EMA,HMA,CFDA,NDC,PMDA	Cardiovascular Disease	Marketed	Fenofibrate (Tricor, Trilipix) is a compound of the fibrate class and fibric acid derivative.	Metabolism	PPAR	Anti-hyperlipidemic	Yes	No	No	55925	145	0	0	0	0	140	0	7	0	387	0	43	0	0	56	0	3198	0	875	41	258	2	0	0	0	17	0	793	0	185	0	6	107	0
1072	RSB211-60	S2156	LY2886721	5	No info	No info	Phase 2	LY2886721 is a BACE inhibitor used for the treatment of Alzheimer's Disease. Phase 1/2.	Neuronal Signaling	BACE	BACE inhibitor	No	Yes	No	56019	117	0	0	0	0	115	0	2	0	389	0	28	0	0	54	0	3041	0	942	62	224	1	0	4	0	39	0	940	3	168	0	7	97	0
1073	RSB211-188	S2225	TAME	5	No info	No info	No info	Tosyl-L-Arginine Methyl Ester (TAME) is an APC inhibitor.	Cell Cycle	APC,E3 Ligase	APC ihibitor	No	No	No	56030	144	0	0	0	0	143	0	3	0	412	0	30	0	0	61	0	2759	0	901	50	268	1	0	8	0	14	0	743	0	154	0	3	84	0
1074	RSB211-90	S2178	AG-14361	5	No info	No info	No info	AG14361 is a potent inhibitor of PARP1 with Ki of <5 nM in a cell-free assay. It is at least 1000-fold more potent than the benzamides.	DNA Damage	PARP	PARP inhibitor	No	No	No	56199	196	0	0	4	0	196	0	5	0	423	0	27	0	0	56	0	2736	0	660	68	141	0	0	6	0	16	0	736	1	538	1	3	95	0
1075	RSB211-269	S1671	(6-)ε-Aminocaproic acid	5	DMF	Cardiovascular Disease	Marketed	（6-）ε-?Aminocaproic acid is a derivative and analogue of the amino acid lysine.	Others	Others	Amino acid derivative	No	No	No	56724	158	0	0	2	0	158	0	5	0	411	0	58	0	0	85	0	3223	0	1224	64	309	0	0	12	0	39	0	981	1	231	0	3	96	0
1076	RSB211-154	S2208	Formestane	5	CFDA	Cancer/Endocrinology	Marketed	Formestane is a second generation selective aromatase inhibitor with an IC50 of 80 nM.	Endocrinology & Hormones	Aromatase	Aromatase inhibitor	Yes	No	No	58351	147	0	0	11	0	147	0	7	0	413	0	37	0	0	61	0	2948	0	723	60	194	0	0	4	0	11	0	706	2	182	0	2	94	0
1077	RSB211-42	S1934	Nystatin (Fungicidin)	5	FDA,DMF,CFDA,NDC,PMDA,HMA	Infection	Marketed	Nystatin, which belongs to the polyene group of antimycotics, is frequently used as a topical agent in the treatment of oro-pharyngeal candidosis.	Microbiology	Anti-infection	Antifungal	No	No	No	58423	157	0	0	4	0	156	0	4	0	450	0	34	0	0	76	0	3313	0	855	72	263	2	1	11	0	36	0	776	3	186	0	3	126	0
1078	RSB211-312	S2276	Bilobalide	5	No info	No info	No info	Bilobalide is a biologically active terpenic trilactone present in Ginkgo biloba.	Others	Others	Plant extract	No	No	No	58575	188	0	0	4	0	187	0	3	0	411	0	36	0	0	48	2	3625	0	749	58	188	0	0	3	0	19	0	511	1	246	1	3	56	0
1079	RSB211-296	S2113	Cisatracurium Besylate	5	FDA,DMF,CFDA,NDC,HMA	Neurological Disease	Marketed	Cisatracurium Besylate is a nondepolarizing neuromuscular blocking agent, antagonizing the action of acetylcholine by inhibiting neuromuscular transmission.	Neuronal Signaling	Adrenergic Receptor	Acetylcholine antagonist	Yes	Yes	No	58703	151	0	0	1	0	150	0	2	0	411	0	42	0	0	97	0	3786	0	734	71	99	2	0	19	0	63	0	830	2	386	0	2	122	0
[truncated: 357 more rows]
[truncated: 2,622 more columns]

## Sheet: Table 2 - selected miRNA RPM
Index	library name	Cat	Name	Batch	Approval status	Indication	Clinical phase	Information	Pathway	Target	Class	Crosses BBB (predicted using admetSAR)	Selleck CNS	Selleck Kinase Inhibitors	total miR count	hsa-let-7a-5p	hsa-let-7b-5p	hsa-let-7c-5p	hsa-let-7d-5p	hsa-let-7e-5p	hsa-let-7f-5p	hsa-miR-15a-5p	hsa-miR-16-5p	hsa-miR-17-5p	hsa-miR-17-3p	hsa-miR-18a-5p	hsa-miR-19a-3p	hsa-miR-19b-3p	hsa-miR-20a-5p	hsa-miR-21-5p	hsa-miR-22-5p	hsa-miR-22-3p	hsa-miR-23a-3p	hsa-miR-24-3p	hsa-miR-25-3p	hsa-miR-26a-5p	hsa-miR-26b-5p	hsa-miR-27a-3p	hsa-miR-28-5p	hsa-miR-28-3p	hsa-miR-29a-3p	hsa-miR-30a-5p	hsa-miR-30a-3p	hsa-miR-32-5p	hsa-miR-32-3p	hsa-miR-33a-5p	hsa-miR-33a-3p	hsa-miR-92a-1-5p	hsa-miR-92a-3p
[truncated: 1,437 more rows]
[truncated: 304 more columns]

[truncated: 9 more sheets: Table 3 - miRNA after ComBat, Table 4 - miRNAs in diseases, Table 5 - miR-132 validation, Table 6 -EC50 and fold change, Table 7 - DEGs in hiPSC neurons, Table 8 - CG in animal models, Table 9 - miRNA primers, Table 10 - mRNA primers, Table 11 - other key resources]
