# Supplementary material for: Small molecule regulators of microRNAs identified by high-throughput screen coupled with high-throughput sequencing
Source: Nat Commun. 2023 Nov 21;14:7575. doi: 10.1038/s41467-023-43293-0 (PMC10663445; doi:10.1038/s41467-023-43293-0)
Supplement: Supplementary file 6 — Source Data [file 41467_2023_43293_MOESM6_ESM.xlsx]

## Sheet: Figure_3
3A
DMSO	Forskolin	BIX 02188	Ouabain	Digoxin	Nitazoxanide	Forskolin	Digoxin	Ouabain	Rigosertib
1	3.94616	2.79226	3.11892	2.93014	1.61779	1.81936	2.84054	2.02515	2.06296
1	3.56063	4.32599	2.827	2.34803	1.43799	1.36746	1.96428	1.97828	1.48041
1	4.06014	2.70839	3.14835	2.96457	1.64806	1.3647	4.08038	2.58562	1.70648
1	4.18304	2.87352	3.14727	2.5862	1.56342	1.26467	2.55466	3.11274	1.40395
1	3.01036					1.2922
1	2.43883					1.98412
1	3.73329					0.967145
1	4.17685					1.07152
3B
	Digoxin							Ouabain							ProscillaridinA							Oleandrin							Istaroxime							BIX02188							Forskolin
Conc (uM)
0.01	1.08883	0.986654	1.04852	1.0513	1.1011	1.12469	1.12216	1.01477	0.944931	1.06163	0.998572	1.10386	1.27367	1.05967
0.1	1.54229	1.4295	1.71669	1.88697	1.79635	1.74426	1.73988	1.6501	1.29311	1.84874	1.45796	1.32964	1.32446	1.59533
1	2.39266	2.55126	2.41843	2.22335				2.22589	2.17598	2.28836	2.1407
0.03	1.08868	1.09105	0.940802					1.20432	1.36535	1.23781
0.05	1.62833	1.37664	1.19108					1.13123	0.942523	1.06049
0.075	1.31458	1.18397	1.68874					1.17254	1.28913	1.49324
0.3	2.86741	3.21851	3.13369	2.47853	2.60144	2.95362	2.89705	4.10913	4.21685	3.78185	2.48444	2.63363	2.4254	2.5789
3	2.34117	2.61972	1.87748	1.93319
10	1.86741	2.12038	1.83385	1.66481
30	2.70176	2.00295	2.55289	2.45899
0.01	1.01027																					1.29374	1.06492	1.09825
0.03	1.04657																					1.76223	1.62392	1.37665
0.05	1.48002																					2.11437	1.69327	1.98444
0.1	2.46756																					2.72161	2.55874	3.08669
0.15	2.17526																					2.84988	2.72288	3.16193
0.2	2.60699																					2.79674	2.82888	2.93594
0.3	2.22336																					2.78421	2.81445	2.75546
															0.939654	1.22869	0.831652	1.0529
0.001															0.97234	1.06312	1.04411	1.31669
0.003															1.05958	1.26085	1.1687	1.37741
0.005															2.52302	2.96307	2.9313	3.17553
0.01															2.82546	2.44936	2.368
0.015															2.66659	2.94172	2.84695	2.35979
0.03															2.96217	2.75591	2.71115	2.85073
0.1															2.91695	2.93593	2.47839	2.00995
																																				1.07164	0.907391	1.06067	1.03194				1.1006	1.00208	1.00993	0.987993
0.01																																				0.990385	1.02309	1.01088	1.08861				1.06284	1.1752	1.08594	1.22312
0.1																																				1.00331	1.0545	1.00523	1.01504				1.22246	1.37295	1.42704	1.31207
0.3																																				0.887011	1.00598	1.19071	1.14471				1.94207	1.80103	1.83064	1.90629
1																																				1.3939	1.30818	1.30485	1.31302				3.8851	4.24747	3.97784	4.81747
3																																				1.61173	2.05683	1.95689	1.9554				3.58185	4.13506	4.39936	4.44978
10																																				3.42661	3.53776	3.61306	3.69795				3.36104	4.25083	3.91096	4.38148
30																																				2.01494	3.0896	2.45198	2.15394				3.57805	4.00544	4.1035	4.30474
0.1																													1.21719	1.24669	1.09956	1.07728
0.3																													0.986331	1.36806	1.00029	1.07441
1																													1.53267	1.08385	1.76424	1.33212
3																													2.53309	1.93019	2.21751	1.9237
5																													2.63483	2.65854	2.21198	2.60719
10																													1.92966	2.16293	1.95526	2.09047
50																													2.30008	2.01654	2.17405	2.22474
3C
DMSO	Oleandrin	Proscillaridin A	Digoxin	Forskolin	BIX02188
0.851616	2.624	15.2348	5.95945	3.01359	4.61953
1.14171	5.81091	8.8113	8.10413	3.51143	3.48286
1.33058	2.83409	4.72237	4.83844	3.65182	4.56743
0.67609	8.22703	17.6587	8.13129	3.03712	3.69635
3D
DMSO						10 µM CREB inhibitor
DMSO	Oleandrin	Proscillaridin A	Digoxin	Forskolin	BIX02188	DMSO	Oleandrin	Proscillaridin A	Digoxin	Forskolin	BIX02188
1	2.42496	1.97219	2.60717	3.34781	3.214	0.934134	1.03683	0.895266	1.01052	0.962781	0.944728
1	2.55948	2.0404	2.80713	2.6038	3.37847	1.11791	1.00727	0.960522	1.0945	1.0257	0.952889
1	2.2753	2.33047	3.13514	3.16897	3.2922	1.00634	0.946949	0.974712	0.992212	0.992865	0.925557
3E
DMSO			10 µM Actinomycin D
DMSO	Oleandrin	Forskolin	DMSO	Oleandrin	Forskolin
0.859441	3.5536	2.6839	1.41265	1.13099	0.975871
1.09765	1.59285	2.24557	1.23372	1.22439	1.1516
0.856796	3.17539	2.57982	1.03012	0.959023	1.03409
1.18611	2.38109	2.36573	1.20974	1.3607	1.14609
3F
CTRL/ ATP1A1 siRNA						CTRL/ ATP1A3 siRNA
CTRL	ATP1A1	CTRL	ATP1A1	CTRL	ATP1A1	CTRL	ATP1A3	CTRL	ATP1A3	CTRL	ATP1A3
0.769631	0.262415	0.971388	1.98292	0.957494	1.59136	1.17503	0.415393	0.737242	1.53158	0.807747	1.38811
0.789035	0.136024	0.750738	2.09361	1.03133	1.77075	0.967066	0.348756	0.815055	1.66799	1.06583	1.3172
0.964279	0.114439	1.00153	1.93249	1.14936	1.59513	0.848715	0.266719	0.97095	1.34568	0.954343	1.22121
1.47705	0.112318	1.27634	1.44902	0.861821		1.13825	0.324858	1.29512	1.73652	1.23519	1.17393
						1.03059	0.281002	1.27705	1.26862	0.977761	1.03099
						0.840353	0.255687	0.904583	0.929705	0.959132	1.08744

## Sheet: Figure_4
4A
Time (h)	Pri-132						Pri-212
72	2.16055	1.4271	0.16639	0.598875			1.79041	1.12576	0.172584	0.408626
24	5.42912	5.0342	4.19507	5.30303	6.46959		3.73456	4.2738	3.56118	6.67972	6.29248
12	21.2879	22.6364	19.3978	22.7588	16.646		14.6305	14.4976	13.3707	17.6858	17.7486
8	26.4854	16.187	24.5386	20.2674			19.4646	10.3056	19.8851	14.8313
4	15.2096	9.20386	8.62494	7.79943	7.78004	6.66612	18.549	6.44701	7.15634	9.60603	7.68537	5.75138
2	18.8886	12.5448	10.5455	11.5517	13.7503	9.71246	19.6195	12.6533	12.4332	14.1699	18.0802	10.7145
1	7.09362	4.45546	6.06817	5.2166	9.69406	9.68379	6.64282	3.8979	4.88499	7.20457	12.9011	12.1666
0.5	3.83406	5.6316	1.45756	1.36691	6.87063	2.442	3.85531	4.18346	1.54005	2.33165	5.99183	2.51311
0	1.36574	0.918185	0.716071	1.02267	1.26046	0.716876	1.32922	0.842527	0.828251	0.971439	1.25013	0.778434
4B
Time (h)	miR-132-3p								miR-212-3p
72	2.86661	2.40151	2.16887	2.54348	2.709	2.3833	2.24132	2.66451	3.76121	3.24878	2.28084	3.41449	3.1582	3.01287	2.8194	2.86373
24	2.97178	2.74489	2.50443	2.91849	3.54328	2.38671			5.11084	4.86471	5.14654	6.77358	6.53811	4.21531
12	1.92088	2.18603	2.03173	2.32876	2.05594	2.25901			3.3054	3.31084	3.65263	4.65249	3.20637	3.88409
8	1.72676	1.82395	1.85397	2.00087	1.74971	1.41438			2.39755	2.71343	2.24261	3.73697	2.88143	2.60008
4	1.51363	1.43408	1.43564	1.62531	1.48402	1.25458			2.52569	3.08238	2.40741	2.8834	2.65356	2.44792
2	1.17815	1.30136	1.30497	1.17402	1.27222	0.967601			1.47907	1.77462	2.68548	1.99675	2.14165	2.10449
1	1.12747	0.952746	0.972074	1.17573	0.914475	0.949402			0.931684	1.04972	0.94361	1.17119	1.03182	1.27071
0.5	1.05397	0.945463	0.990586	0.965884	0.924079	0.838749			0.985605	0.946991	0.805395	0.875715	0.915483	1.05994
0	0.98565	1.10213	0.999244	0.979953	0.974525	0.958498			0.8771	0.99698	1.13464	0.879931	0.949085	1.16226
4C
Time (h)	MAPT						FOXO3a						EP300
72	0.964182	0.673688	0.588818	0.665747			0.873188	0.635938	0.66127	0.779069			0.693776	0.556656	0.438474	0.558581
24	0.496316	0.495871	0.513222	0.640229	0.616946		0.499067	0.451665	0.484674	0.688435	0.592458		0.404587	0.440763	0.355977	0.613062	0.674164
12	0.518406	0.576556	0.525306	0.733468	0.72572		0.342336	0.399263	0.381852	0.444309	0.470044		0.436462	0.476628	0.446634	0.773215	0.658669
8	0.895089	0.576384	0.964375	0.83396			0.719342	0.454071	0.796465	0.579424			0.763062	0.363356	0.874907	0.567913
4	1.5117	0.609702	0.709311	0.704829	0.661706	0.596499	1.43199	0.632472	0.627481	0.779294	0.794548	0.616589	1.2556	0.386701	0.485605	0.907687	0.577819	0.427229
2	1.15939	0.776788	0.772365	0.60004	0.710076	0.772587	1.00522	0.60869	0.748789	0.619856	0.830333	0.721166	0.940069	0.580629	0.709041	0.587843	0.81403	0.705828
1	1.27584	0.667819	0.664881	0.447166	0.895791	0.772409	1.25284	0.60882	0.552162	0.539643	0.856343	0.971303	0.945391	0.523488	0.631545	0.547283	0.760531	0.800578
0.5	1.35249	0.609245	1.05709	0.592989	0.880332	0.661018	1.42592	0.656623	1.07593	0.769443	0.891944	0.642795	1.03612	0.500717	0.981303	0.6841	0.850675	0.614835
0	1.21178	0.954494	0.833722	0.969669	1.25292	0.777412	1.27237	0.823607	0.904021	0.87873	1.20386	0.917408	1.33403	0.759197	0.906768	0.868831	1.21109	0.920075
4E				4F				4G				4H
DMSO	Oleandrin			DMSO	Oleandrin			DMSO	Oleandrin			DMSO	Oleandrin
1.06085	0.627392			1.22856	2.03413			0.791176	0.879085			1.17128	0.960742
1.11388	0.907641			1.37539	1.23974			0.259328	0.864107			1.05483	0.76586
1.11483	0.636989			0.807195	1.23064			0.377148	0.833557			0.723171	0.755178
1.02327	0.880107			0.717539	0.794383			1.01841	0.78369			0.997661	0.782486
1.1143	0.626862			0.707229	1.10023			1.18287	0.867609			1.04676	0.553933
0.863771	0.778359			1.12925	1.06433			1.55898	0.984929			0.899857	0.867947
0.709098	0.613983			1.03485	0.882804			1.81209	2.01084			1.10644	0.371364
0.852565	0.444308							1.0334	1.4136			1.02317	0.763878
0.900071	0.534215							0.8123	1.03309			1.05312	0.688092
0.734231	0.711511							0.813761	0.981178			0.884252	0.700145
1.09906	0.63899							0.952747	1.82279			1.35087	0.883478
1.06403	0.332976							1.18522	0.18647			0.68859	0.417943
1.35004	0.579944							1.20257	0.903846
4I
Conc (uM)	DIV7																								DIV14																								DIV21
	122	101	86	97.8	89.2888	128.052	88.1775	93.945	89.191	144.279	106.211	81.0262	96.1539	89.5676	93.5713	70.89	132.157	98.4589	74.2187	100.74	123.04	100.495			129.86	148.72	82.61	129.78	110.77	86.93	105.32	96.49	88.74	120.43	65.51	83.3	105.15	92.41	115.46	83.07	97.02	67.29	64.92	112.04	103.98	124.78	85.4		73.2484
0.001																																																	121.258
0.003																																																	81.3824
0.01	79.3	78.7	87.6	93.2	75.1341	94.0051	87.6401	90.1289																	143.2	65.26	116.4	77.92	102.98	83.62	91.74	125.4																	74.3816
0.03																																																	71.1195
0.1	75.8	70.1	86.7	80.6	57.4102	83.1683	74.8782	89.2658																	157.28	59.46	97.19	61.46	101.79	113.73	103.97	108.4																	79.9737
0.3	70.6	76.9	69.2	63.7	72.8824	74.1849	82.7555	63.6694																	75.99	97.29	124.68	111.82	133.77	142.34	126.83																		76.9553
1	62.5	74.2	67.8	77.8	46.1393	64.9565																			88.06	93.34	96.71	70.09	97.68	153.84	110.05	126.93																	67.6668
4J
Conc (uM)	DIV7																								DIV14																								DIV21
	122	101	86	97.8	89.2888	128.052	88.1775	93.945	89.191	144.279	106.211	81.0262	96.1539	89.5676	93.5713	70.89	132.157	98.4589	74.2187	100.74	123.04	100.495			129.86	148.72	82.61	129.78	110.77	86.93	105.32	96.49	88.74	120.43	65.51	83.3	105.15	92.41	115.46	83.07	97.02	67.29	64.92	112.04	103.98	124.78	85.4		73.2484
0.001																																																	82.4838
0.003																																																	83.3629
0.01	67.9409	83.3686	104.191	73.4892	97.2597	149.131	137.883																		70.76	72.32	87.7	63.59	118.19	87.89	111.36	91.79																	65.2309
0.03	65.8079	90.8794	93.3654	53.9224	89.7987	114.478	53.2727	79.4643																	60.62	71.62	75.8	62.11	116.02	85.57	106.22	84.49																	77.273
0.1	71.5024	69.6703	57.9067	56.2774	78.7266	72.403	49.5126																		90.38	71.57		147.41	125.63	90.86	120.12	95.23																	62.869
0.3	65.5714	75.0189	79.5728	60.6205	60.9751	89.573																			88.26	96.99	81.06	74.18	109.59	59.32	103.05	111.76																	64.1929
1																																																	67.4974
4K
Conc (uM)	DIV7																								DIV14																								DIV21
	122	101	86	97.8	89.2888	128.052	88.1775	93.945	89.191	144.279	106.211	81.0262	96.1539	89.5676	93.5713	70.89	132.157	98.4589	74.2187	100.74	123.04	100.495			129.86	148.72	82.61	129.78	110.77	86.93	105.32	96.49	88.74	120.43	65.51	83.3	105.15	92.41	115.46	83.07	97.02	67.29	64.92	112.04	103.98	124.78	85.4		73.2484
0.001	64.8333	76.3643	95.1912	67.3149	84.4493	119.254	104.55	99.2316																	133.97	75.34	89.97	65.22	136.76	89.54	103.12	97.5																	85.6082
0.003	83.244	60.0986	49.392	75.2175	42.529	55.7286	88.2368																		91.1	72.3	91.81	107.24	97.04	105.98	92.2																		94.706
0.01	62.0151	63.8168	34.2252	51.5492	77.0748	71.1366	79.5906																		90.55	82.04	119.29	115.12	122.99	103.73																			92.4395
0.03	46.5616	71.4405	72.8874	68.8313	56.5568																				119.58	84.89	113.63	115.64	113.95																				76.6269
0.1																																																	105.71
0.3																																																	78.5228
1																																																	91.1368
4L
	DMSO																10 nM prosA																100 nM ole
No insult	110.15	88.65	102.97	98.23	99.91	89.38	119.97	90.74	121.12	91.85	100.68	86.36	99.52	102.37	122.55	75.57	81.01	92.08	77.02	76.05	84.32	82.85	73.81	75.89	110.15	88.65	102.97	98.23	99.91	89.38	119.97	90.74	93.29	90.73	98.89	89.99	110.67	89.19	101.78	80.75	121.12	91.85	100.68	86.36	99.52	102.37	122.55	75.57
Glutamate	69.94	64.52	65.04	70.49	70.03	67.75	77.49	77.96	81.46	72.54	57.32	62.58	65.55	66.96			89.36	92.37	82.31	97.44	88.67	90.6	80.4	88.27	81.01	92.08	77.02	76.05	84.32	82.85	73.81	75.89	86.05	86.93	91.17	88.87	114.33	67.85	92.41	81.17	93.29	90.73	98.89	89.99	110.67	89.19	101.78	80.75
4M
	DMSO																10 nM prosA																100 nM ole
No insult	111.4	116.17	100.61	71.82	108.74	122.91	100.23	68.12	131.92	127.63	100.61	71.82	103.67	125.8	103.79	66.74	145.58	117.32	100.16	124.19	133.44	141	104.49	129.22	119.16	141.08	56.57	92.99	129.1				120.17	120.06	132.57	81.88	105.82	132.38	78.64	86.81	129.57	135.87	85.59	98.23	138.06	106.9	92.74
Glutamate	66.59	59.74	55.15	65.16	45.44	66.14	98.23	90.25	59.74	55.15	84.29	71.3	75.03	66.51			86.98	121.86	64.4	98.77	80.86	121.01	82.12	89.22	129.62	148.78	85.11	137.75	145.8	112.41	92.86	118.28	91.66	110.8	60.67	72.43	92.29	108.61	49.49	90.13	112.98	151.8	74.96	109.3	121.02	110.92	101.16	117.65
4N
	DMSO																10 nM prosA																100 nM ole
No insult	100	134.13	98.6	81.72	85.55	99.49	134.89	101.71	63.92	121.85	89.8	88.35					89.13	106.23	147.65	115.73	89.29	69.67	117.43	120.77	88.12	99.65	127.04	143.57	72.65	94.54			104.84	118.03	115.63	138.99	146.92	102.38	82.85	92.25	113.04	136.92	102.06	97.58	140.03	125.76	92.25	60.94
Glutamate	60.36	64.42	93.28	59.35	62.37	50.78	61.98	41.3	45.76	55.81	59.94	44.35	65.91	48.28	62.25	74.61	105.5	95.07	115.48	65.83	98.89	94.23	93.58	43.22	89.28	67.07	86.61	93.13	77.69	101.13	62.21		81.48	125.72	110.36	132.98	66.73	81.32	48.97	67.66	79.87	73.77	71.99	68.79	120.85	107.07	90.69	87.21
4O
	DMSO																10 nM prosA																100 nM ole
Vehicle + CTRL inhibitor	75.15	108.23	65.44	89.28	99.18	112.25	138.57	143.63	64.88	103.39	98.04	109.58	82.65	111.58	98.15		110.09	106.2	51.11	137.87	57.5	61.21	69.87	122.48	76.27	94.24	100.85	131.66	114.93	138.22	106.87		68.79	84.51	100.32	86.03	109.03	92.72	77.07	182.41	70.99	88.94	97.94	100.56	124.69	110.24
Vehicle + miR-132/212 inhibitor	79.63	78.49	62.64	85.39	89.8	104.04	55.68	79.5	59.48	79.42	81.1	102.19	74.48	112.1	105.81		82.29	80.63	77.6	121.94	109.08	86.47	92.47	84.02	83.69	92.92	95.51	124.92	79.4	98.72	119.65		96.33	75.68	111.13	102.42	101.43	85.02	83.54	98.57	101.47	70.67	102.77	112.83	91.84	85.8	106.07
Aβ + CTRL inhibitor	39.41	42.33	42.14	43.64	74.02	86.77	68.12	65.31	123.38	47.78	46.74	48.17	41.08	52.15	32.9		55.27	101.78	81.72	108.2	146.06	104.05	100.95	80.54	93.15	148.69	46.83	57.59	50.77	105.39	55.25		98.49	79.18	82.29	85.79	124.26	72.89	138.65	87.2	107.41	151.89	50.29	54.64	50.35	54.03	148.12
Aβ + miR-132/212 inhibitor	32.38	34.62	41.64	36.01	53.35	68.45	51.63	51	66.15	21.95	39.73	41.77	34.87	48.9	31.6		53.06	64.81	66.74	71.53	92.6	58.2	88.6	61.28	84.89	83.89	43.64	49.47	51.8	47.88	68.3		66.33	78.75	89.76	84.17	94.13	80.06	36.14	63.78	104.68	83.14	42.38	49.05	41.23	48.64
[truncated: 49 more columns]

## Sheet: Figure_5
5B						5C						5E						5E
Conc (µM)	Conc	MAPT	Pri-miR-132	miR-132		Conc (µM)	Conc	MAPT	Pri-miR-132	miR-132		Conc (µM)	Conc	MAPT	Pri-miR-132	miR-132		Conc (µM)	Conc	MAPT	Pri-miR-132	miR-132
Vehicle	0.001	1	1	1		Vehicle	0.001	1	1	1		Vehicle	0.001	1	1	1		Vehicle	0.001	1	1	1
	0.01	0.407563	16.1214	1.64722			0.01	0.343919	8.29608	2.19454			0.01	0.514604	17.778	1.93381			0.01	0.190547	11.1886	2.09593
	0.1	0.36244	11.9617	1.24127			0.1	0.246953	12.1565	1.41741			0.1	0.441086	12.7402	1.15401			0.1	0.156832	9.1504	2.08026
	1	0.383221	10.7411	1.32003			1	0.248861	15.8507	1.41347			1	0.429296	9.95784	1.02942			1	0.194323	9.38083	1.65359
	5	0.392736	9.82851	1.42084			5	0.362882	16.1198	1.13008			5	0.556757	7.88232	1.29285			5	0.222593	9.35731	1.1352
	10	0.581818	9.26905	1.31945			10	0.31957	26.965	1.24747			10	0.596	6.48565	1.3502			10	0.253737	11.1083	1.43237
5G
Conc (µM)		TAU5								P-TAU S396								PSD95								SYN1								β-III-Tubulin
Vehicle	0.001	1	1	1	1	1	1	1	1	1	1	1	1	1	1	1	1	1	1	1	1					1	1	1	1					1	1	1	1
	0.01	0.76	0.65	0.85	0.83	0.3	0.27	0.28	0.26	0.65	0.7	0.76	0.77	0.68	0.63	0.71	0.72	0.98	0.87	0.94	0.99					0.88	0.78	0.95	0.99					0.95	0.86	1.04	1
	0.1	0.79	0.72	0.87	0.87	0.21	0.18	0.18	0.17	0.71	0.75	0.83	0.83	0.45	0.43	0.47	0.5	0.86	0.74	0.83	0.84					0.99	0.87	1.07	1.1					0.96	0.92	1.05	1.06
	1	0.17	0.24	0.18	0.29	0.44	0.42	0.38	0.4	0.32	0.46	0.37	0.51	0.11	0.11	0.11	0.12	1.02	0.86	0.97	0.97					0.78	0.73	0.84	0.92					1.07	1.01	1.17	1.16
	5	0.09	0.14	0.1	0.17	0.46	0.43	0.39	0.41	0.11	0.18	0.13	0.2	0.03	0.02	0.03	0.03	0.76	0.67	0.72	0.77					0.51	0.54	0.56	0.68					1.08	0.97	1.18	1.12
	10	0.05	0.06	0.05	0.08	0.48	0.4	0.41	0.37	0.08	0.14	0.09	0.15	0.04	0.03	0.04	0.03	0.73	0.64	0.7	0.72					0.51	0.53	0.55	0.67					0.97	0.85	1.06	0.98
5H
Conc (µM)		TAU5								P-TAU S396								PSD95								SYN1								β-III-Tubulin
Vehicle	0.001	1	1	1	1	1	1	1	1	1	1	1	1	1	1	1	1	1	1	1	1					1	1	1	1					1	1	1	1
	0.01	0.78	0.66	0.78	0.84	0.41	0.38	0.38	0.47	0.83	0.88	0.98	0.97	0.5	0.48	0.52	0.55	0.95	0.77	0.91	0.88					1	0.82	1.08	1.03					0.84	0.79	0.92	0.91
	0.1	0.68	0.58	0.65	0.83	0.38	0.29	0.24	0.28	0.68	0.72	0.8	0.79	0.25	0.23	0.26	0.26	0.84	0.68	0.8	0.77					0.77	0.63	0.83	0.8					0.74	0.7	0.81	0.81
	1	0.06	0.09	0.06	0.1	0.4	0.37	0.34	0.35	0.14	0.22	0.16	0.24	0.05	0.04	0.06	0.05	0.3	0.3	0.29	0.34					0.09	0.12	0.1	0.16					0.71	0.64	0.78	0.74
	5	0.1	0.2	0	0	0.44	0.31	0.46	0.48	0.02	0.01	0.02	0.01	0.01	0	0.01	0.01	0	0	0	0					0.01	0	0.01	0					0.23	0.29	0.25	0.34
	10	0	0	0	0	0.61	0.6	0.52	0.57	0.01	0	0.01	0	0.01	0	0.01	0	0	0	0	0					0	0	0	0					0	0.13	0	0.15
5I
Conc (µM)		TAU5								P-TAU S396								PSD95								SYN1								β-III-Tubulin
Vehicle	0.001	1	1	1	1	1	1	1	1	1	1	1	1	1	1	1	1	1	1	1	1					1	1	1	1					1	1	1	1
	0.01	1.04	1.05	1.06	1.19	1.01	0.98	1.04	1	0.95	0.98	0.92	0.92	1.02	1.01	1.08	1.06	0.88	0.94	1	1.19					0.67	0.8	0.98	0.77					0.91	0.99	0.9	0.99
	0.1	0.96	0.98	0.99	1.11	0.72	0.71	0.75	0.73	0.75	0.78	0.72	0.73	0.53	0.81	0.57	0.85	0.88	0.94	1	1.18					0.74	0.82	0.64	0.79					0.77	0.78	0.67	0.73
	1	0.04	0.11	0.04	0.13	0.52	0.5	0.54	0.51	0.16	0.2	0.16	0.18	0.32	0.31	0.34	0.32	0.83	0.85	0.94	1.07					0.58	0.71	0.5	0.69					0.81	0.82	0.71	0.77
	5	0.01	0.01	0.01	0.01	0.33	0.31	0.34	0.32	0.05	0.09	0.05	0.08	0.18	0.19	0.19	0.2	0.3	0.38	0.34	0.48					0.49	0.63	0.42	0.61					0.58	0.63	0.51	0.59
	10	0	0	0	0	0.25	0.25	0.26	0.26	0.05	0.09	0.05	0.08	0.2	0.21	0.21	0.22	0.39	0.45	0.45	0.56					0.42	0.57	0.36	0.55					0.26	0.35	0.23	0.33
5J
Conc (µM)		TAU5								P-TAU S396								PSD95								SYN1								β-III-Tubulin
Vehicle	0.001	1	1	1	1	1	1	1	1	1	1	1	1	1	1	1	1	1	1	1	1					1	1	1	1					1	1	1	1
	0.01	0.58	0.63	0.59	0.71	1.15	1.07	1.19	1.09	0.84	0.89	0.81	0.83	1.05	0.96	1.11	1.01	0.62	0.61	0.71	0.77					1.01	0.97	0.87	0.94					0.88	0.82	0.77	0.77
	0.1	0.49	0.43	0.5	0.51	0.24	0.04	0.24	0.24	0.32	0.39	0.4	0.35	0.34	0.24	0.24	0.24	0.59	0.54	0.68	0.68					0.99	0.86	0.86	0.83					1.17	0.98	1.02	0.92
	1	0.02	0.01	0.02	0.01	0.04	0.04	0.04	0.04	0.02	0.01	0.01	0.01	0.01	0	0.01	0	0.26	0.3	0.3	0.38					0.32	0.42	0.28	0.41					0.93	0.81	0.81	0.76
	5	0.04	0.06	0.04	0.07	0.15	0.15	0.16	0.15	0.02	0.04	0.02	0.03	0	0	0	0	0.28	0.29	0.31	0.36					0.31	0.38	0.27	0.37					0.7	0.61	0.61	0.57
	10	0.23	0.21	0.23	0.24	0.17	0.17	0.18	0.17	0.03	0.04	0.03	0.04	0	0	0	0	0.44	0.4	0.51	0.5					0.38	0.43	0.33	0.41					0.82	0.67	0.71	0.63
5K
Conc (µM)		TAU5								P-TAU S396								PSD95								SYN1								β-III-Tubulin
Vehicle	0.001	1	1	1	1	1	1	1	1	1	1	1	1	1	1	1	1	1	1	1					1	1	1	1					1	1	1	1
	0.01	0.77	1	0.78	0.53	0.54	0.53	0.55	0.92	0.88	0.82	0.89	0.66	0.59	0.67	0.66	0.92	0.93	1	0.85					0.87	0.9	1	0.88					0.98	1	0.81	0.97
	0.1	0.92	0.91	0.9	0.64	0.66	0.43	0.43	0.93	0.85	0.84	0.85	0.55	0.46	0.56	0.51	1.01	0.99	0.85	0.91					0.84	0.84	0.78	0.82					0.87	0.92	0.72	0.8
	1	0.56	0.31	0.55	0.57	0.59	0.39	0.39	0.44	0.52	0.4	0.52	0.41	0.37	0.42	0.41	0.85	0.84	1	0.77					0.57	0.66	0.53	0.64					0.79	0.84	0.66	0.73
	5	0.64	0.34	0.63	0.57	0.58	0.39	0.38	0.25	0.4	0.23	0.4	0.19	0.17	0.19	0.19	1.08	1.04	0.91	0.95					0.48	0.64	0.44	0.62					1	1.02	0.83	0.88
	10	0.01	0	0.01	0.5	0.59	0.34	0.38	0.02	0.09	0.02	0.09	0.16	0.17	0.16	0.19	0.68	0.81	0.87	0.75					0.12	0.33	0.11	0.32					1.04	1.03	0.86	0.89
5L
Conc (µM)		TAU5								P-TAU S396								PSD95								SYN1								β-III-Tubulin
Vehicle	0.001	1	1	1	1	1	1	1	1	1	1	1	1	1	1	1	1	1	1	1	1					1	1	1	1					1	1	1	1
	0.01	0.75	0.7	0.89	0.89	0.36	0.28	0.31	0.18	0.99	0.92	0.89	0.93	0.65	0.56	0.66	0.62	1.1	1.04	0.93	0.95					0.95	0.95	0.88	0.92					1.04	1.02	0.86	0.89
	0.1	0.77	0.89	0.71	1	0.52	0.53	0.56	0.55	0.74	0.8	0.74	0.88	0.18	0.34	0.38	0.26	1.18	1.03	0.99	0.94					0.94	0.92	0.86	0.9					1.06	1.03	0.88	0.89
	1	0.02	0.1	0.02	0.1	0.24	0.29	0.17	0.19	0.24	0.41	0.21	0.41	0	0	0	0	0.72	0.65	0.61	0.59					0.36	0.55	0.34	0.53					1.11	1.09	0.92	0.94
	5	0.02	0.1	0.02	0.1	0.3	0.37	0.21	0.24	0.03	0.12	0.02	0.12	0	0	0	0	0.49	0.52	0.41	0.48					0.08	0.26	0.07	0.25					0.98	0.93	0.81	0.81
	10	0	0	0	0	0.3	0.39	0.2	0.26	0	0	0	0	0	0	0	0	0	0	0	0					0	0	0	0					0	0	0	0
5M
Conc (µM)		TAU5								P-TAU S396								PSD95								SYN1								β-III-Tubulin
Vehicle	0.001	1	1	1	1	1	1	1	1	1	1	1	1	1	1	1	1	1	1	1	1					1	1	1	1					1	1	1	1
	0.01	0.92	1	1.03	1.07	1.02	0.93	0.55	0.54	0.8	0.98	0.9	1.02	0.91	0.83	0.78	0.81	1.01	1	1.08	0.96					0.86	0.99	1	1.07					0.9	1.09	1.03	1
	0.1	0.76	0.62	0.74	0.84	0.4	0.27	0.31	0.36	0.71	0.64	0.8	0.72	0.56	0.24	0.23	0.43	0.91	0.94	0.88	0.96					0.77	0.79	1.08	1.01					0.9	0.97	1.31	1.03
	1	0.32	0.58	0.39	0.73	0.51	0.62	0.27	0.36	0.27	0.36	0.3	0.44	0.27	0.24	0.23	0.24	0.89	0.85	0.87	0.88					0.43	0.54	0.6	0.69					0.71	0.75	1.03	0.79
	5	0.16	0.3	0.2	0.38	0.57	0.66	0.31	0.39	0.15	0.3	0.16	0.37	0.39	0.35	0.33	0.34	0.72	0.75	0.71	0.77					0.3	0.46	0.41	0.59					0.64	0.67	0.93	0.71
	10	0.13	0.28	0.17	0.35	0.59	0.69	0.31	0.4	0.14	0.3	0.15	0.37	0.38	0.33	0.33	0.33	0.67	0.7	0.66	0.72					0.4	0.51	0.56	0.66					0.58	0.62	0.84	0.66
5N
Conc (µM)		TAU5								P-TAU S396								PSD95								SYN1								β-III-Tubulin
Vehicle	0.001	1	1	1	1	1	1	1	1	1	1	1	1	1	1	1	1	1	1	1					1	1	1	1					1	1	1	1
	0.01	0.68	0.91	0.87	1.08	1.26	1.11	1.02	0.92	0.8	1.03	0.97	1.08	0.9	0.93	0.88	0.93	0.85	0.9	0.87					0.66	0.69	0.93	0.89					0.91	0.76	0.88	0.81
	0.1	0.57	0.71	0.73	0.21	0.25	0.11	0.15	0.72	0.67	0.81	0.81	0.26	0.15	0.22	0.14	0.83	0.79	0.81	0.81					0.55	0.67	0.77	0.87					0.93	0.84	0.92	0.88
	1	0.1	0.04	0.12	0.03	0.05	0.01	0.03	0.03	0.14	0.03	0.17	0	0	0	0	0.62	0.7	0.81	0.62					0.79	0.87	0.55	0.73					0.74	0.96	1.07	1.02
	5	0.25	0.21	0.32	0.07	0.1	0.04	0.06	0.03	0.12	0.04	0.14	0	0	0	0	0.8	0.9	0.78	0.82					0.63	0.93	0.6	0.81					0.55	0.74	0.8	0.79
	10	0.29	0.26	0.37	0.03	0.06	0.02	0.03	0.03	0.11	0.03	0.13	0	0	0	0	0.75	0.79	0.74	0.81					0.6	0.78	0.83	1					0.61	0.83	0.89	0.88
5O
Conc (µM)		TAU5								P-TAU S396								PSD95								SYN1								β-III-Tubulin
Vehicle	0.001	1	1	1	1	1	1	1	1	1	1	1	1	1	1	1	1	1	1	1	1					1	1	1	1					1	1	1	1
	0.01	0.73	0.73	1	1.05	0.31	0.51	0.46	0.46	1	1.1	0.97	1.09	0.55	0.52	0.63	0.64	1.05	1.07	1.04	1.06					1.05	1.06	0.96	0.96					1.03	1.07	0.99	1.09
	0.1	0.32	0.44	0.35	0.48	0.52	0.6	0.27	0.31	0.64	0.68	0.61	0.67	0.44	0.44	0.51	0.54	0.74	0.74	0.73	0.73					0.67	0.68	0.61	0.61					0.96	1.13	1	1.05
	1	0.31	0.58	0.44	0.53	0.5	0.55	0.26	0.28	0.19	0.33	0.18	0.33	0.17	0.24	0.2	0.3	0.7	0.69	0.69	0.68					0.64	0.63	0.58	0.56					1.01	1.04	0.98	1.06
	5	0.35	0.56	0.49	0.51	0.1	0.15	0.05	0.08	0.14	0.29	0.13	0.28	0.01	0.02	0.01	0.02	0.66	0.65	0.65	0.64					0.63	0.64	0.57	0.57					0.91	0.95	0.88	0.97
	10	0.01	0.01	0.01	0.01	0.45	0.5	0.23	0.25	0	0	0	0	0.17	0.24	0.19	0.3	0.11	0.19	0.11	0.19					0.03	0.11	0.03	0.1					0.42	0.47	0.41	0.48
5P
Conc (µM)		TAU5								P-TAU S396								PSD95								SYN1								β-III-Tubulin
Vehicle	0.001	1	1	1	1	1	1	1	1	1	1	1	1	1	1	1	1	1	1	1	1					1	1	1	1					1	1	1	1
	0.01	0.98	0.96	0.77	1.05	0.4	0.65	0.5	0.33	0.96	0.72	0.62	0.91	0.21	0.28	0.54	0.54	0.92	0.89	0.9	0.88					1.01	1	0.92	0.9					0.93	0.93	0.9	0.95
	0.1	0.04	0.1	0.05	0.11	0.1	0.17	0.05	0.09	0.07	0.18	0.06	0.17	0	0.01	0.01	0.02	0.53	0.54	0.53	0.53					0.64	0.66	0.58	0.59					0.91	0.89	0.88	0.91
	1	0.01	0	0.01	0	0.46	0.5	0.24	0.25	0.01	0.03	0.01	0.03	0.01	0.02	0.01	0.02	0.39	0.4	0.38	0.4					0.5	0.55	0.45	0.5					0.93	0.87	0.9	0.89
	5	0	0	0	0	0.66	0.63	0.34	0.32	0	0	0	0	0	0	0	0	0.17	0.23	0.17	0.23					0.24	0.37	0.22	0.34					0.68	0.67	0.66	0.68
	10	0	0	0	0	0.24	0.3	0.12	0.15	0	0	0	0	0	0	0	0	0.24	0.29	0.24	0.28					0.25	0.39	0.23	0.35					0.54	0.54	0.53	0.55
5Q
Conc (µM)		TAU5								P-TAU S396								PSD95								SYN1								β-III-Tubulin
Vehicle	0.001	1	1	1	1	1	1	1	1	1	1	1	1	1	1	1	1	1	1	1	1					1	1	1	1					1	1	1	1
	0.01	0.99	0.96	0.74	0.77	0.84	0.91	0.77	0.76	0.75	0.85	0.93	0.8	0.69	0.73	0.79	0.62	1.06	1	0.89	0.96					0.89	0.91	0.83	0.89					0.89	0.99	0.86	0.85
	0.1	0.67	0.8	0.5	0.64	0.15	0.28	0.14	0.24	0.41	0.5	0.4	0.47	0.23	0.36	0.32	0.45	1.08	1.04	0.9	0.99					0.76	0.83	0.71	0.82					0.95	0.87	0.82	0.83
	1	0.02	0.11	0.02	0.09	0.31	0.48	0.29	0.4	0.35	0.4	0.35	0.38	0.36	0.46	0.51	0.38	1.07	0.99	0.89	0.95					0.68	0.79	0.63	0.77					0.87	0.79	0.96	0.76
	5	0.08	0.18	0.06	0.15	0.12	0.21	0.11	0.18	0.27	0.34	0.27	0.32	0.17	0.26	0.24	0.22	0.94	1	0.91	0.78					0.63	0.73	0.59	0.72					0.79	0.81	0.76	0.98
	10	0.25	0.38	0.19	0.3	0.06	0.12	0.05	0.1	0.31	0.35	0.3	0.33	0.18	0.3	0.25	0.27	1	1.04	0.95	0.81					0.68	0.77	0.64	0.75					0.79	0.81	0.77	0.78
5R
Conc (µM)		TAU5								P-TAU S396								PSD95								SYN1								β-III-Tubulin
Vehicle	0.001	1	1	1	1	1	1	1	1	1	1	1	1	1	1	1	1	1	1	1	1					1	1	1	1					1	1	1	1
	0.01	1.05	1.04	0.86	0.93	0.58	0.68	0.52	0.57	0.64	0.77	0.63	0.73	0.24	0.33	0.33	0.42	0.99	1.02	0.81	0.96					0.99	1	0.92	0.98					0.93	0.96	0.9	0.92
	0.1	0.47	0.66	0.35	0.52	0.17	0.24	0.16	0.2	0.31	0.4	0.31	0.38	0.05	0.09	0.07	0.11	0.83	0.78	1	0.86					0.86	0.92	0.8	0.91					1	1.05	1.18	1.1
	1	0.24	0.38	0.18	0.3	0.09	0.15	0.08	0.13	0.06	0.17	0.06	0.16	0.03	0.05	0.04	0.06	0.82	0.81	0.86	0.64					0.84	1.01	0.78	0.99					0.98	1.07	0.95	1.03
	5	0.22	0.32	0.16	0.25	0.14	0.21	0.13	0.18	0.02	0.08	0.02	0.08	0.05	0.1	0.06	0.12	1.08	0.98	0.73	0.76					1	0.98	1.04	1					1	1	1.17	1.19
	10	0.36	0.42	0.27	0.34	0.15	0.21	0.14	0.18	0.02	0.06	0.02	0.06	0	0.01	0	0.01	1.04	0.99	0.98	0.93					1.1	1	1.03	1.11					0.95	1.01	0.92	0.97

## Sheet: Figure_6
6A
Conc (µM)		% Viability (24h)						% Viability (72h)
0	0.0001	111.6	102.9	107.5	100	100	100	112.6	98.8	100.3	100	100	100
0.001	0.001	111.8	112.7	113.4	84.9	93.2	89	106.8	105.5	112.1	94.9	106.9	111.8
0.01	0.01	99.2	88.8	104.2	85.4	93.5	81.8	113.3	103	107.3	100.6	104.3	107
0.1	0.1	106.2	93.3	108.7	80.7	77.1	85.2	97.8	97.5	90.8	86.8	98.7	90.5
1	1	101	102.5	107.8	76.8	84.8	84.5	86	64.9	82.9	76.4	65.7	82.7
10	10	112.6	121.2	105.4	85.5	100.2	82.6	70.6	77.8	80.1	71.6	78.7	79.8
6B
Conc (µM)		% Viability (24h)						% Viability (72h)
0	0.0001	116.7	114.4	89.9	100	100	100	110.5	99.8	98.6	100	100	100
0.001	0.001	113.5	114	115.3	97.2	99.7	128.2	104.7	108.9	112.1	94.7	109.2	113.6
0.01	0.01	91.7	94.8	95.1	78.6	82.9	105.8	104.4	101.8	106.3	94.5	102	107.8
0.1	0.1	101.1	97.6	99.4	86.6	85.3	110.6	97.6	97.7	96.2	88.4	97.9	97.5
1	1	97	100	94.1	83.1	87.4	104.7	79.2	84.1	78.1	71.6	84.4	79.2
10	10	106.8	99.6	111.8	91.5	87.1	124.4	65.9	75.4	68.7	68.7	75.6	79.8
6C
Conc (µM)		% Viability (24h)						% Viability (72h)
0	0.0001	104.9	113.4	115.6	100	100	100	112.7	109.4	111.4	100	100	100
0.001	0.001	114.5	102.9	110.4	91.7	90.7	87.9	108.1	107.8	101.3	96	98.6	90.9
0.01	0.01	100.8	91.8	86.7	80.7	81	69	98.7	95	90.4	87.6	86.8	81.1
0.1	0.1	98.9	97.3	87.9	79.2	85.8	70	85	90.7	84.4	75.4	82.9	75.7
1	1	103.7	94.7	95.1	83.1	83.5	75.8	71.8	91.6	79.9	72.6	83.7	71.7
10	10	81.3	111.8	107.8	89.1	98.6	85.8	72.7	80.7	75.3	73.4	73.8	67.6
6D
Conc (µM)		% Viability (24h)						% Viability (72h)
0	0.0001	100.4	117.4	108.4	100	100	100	105.8	100.4	104	100	100	100
0.001	0.001	88.5	107.6	103.7	88.1	91.7	95.7	88.4	102.9	88.5	83.6	102.5	85.1
0.01	0.01	90	105.7	92.2	89.6	90	85	94.2	93.4	95.8	89	93	92.1
0.1	0.1	89	99.6	95.5	88.6	84.9	88.1	102.8	93.3	90.5	97.1	92.9	87
1	1	94.7	106.5	103.1	94.4	90.7	95.1	88.5	80.5	87.7	83.7	80.2	84.3
10	10	81.6	99.6	100.4	81.3	84.9	92.6	96.2	92.6	82.2	90.9	92.3	79
6E
Conc (µM)		% Viability (24h)						% Viability (72h)
0	0.0001	100.8	105.3	110.1	100	100	100	98.8	97.3	98.8	100	100	100
0.001	0.001	95.9	111	103.3	95.2	96.3	93.9	95.7	87.4	91.8	96.9	89.9	92.9
0.01	0.01	94.8	107.3	99.3	94.1	93.1	90.2	90	101.7	96.8	91.1	104.6	97.9
0.1	0.1	79.4	94.2	98.1	78.8	81.7	89.1	89.4	92.2	94.7	90.6	94.8	95.8
1	1	97.2	105.6	99.4	96.4	91.6	90.3	92.1	83.4	80.8	93.2	85.7	81.8
10	10	92.1	102.5	98.4	91.4	88.9	89.4	94	89.2	87.8	95.2	91.7	88.9
6F
Conc (µM)		% Viability (24h)						% Viability (72h)
0	0.0001	101.5	104.3	108.7	100	100	100	100.1	101.3	102.4	100	100	100
0.001	0.001	94.7	112.6	91.8	93.2	108	84.5	103.1	94.1	91.7	103	92.9	89.6
0.01	0.01	99.9	96.3	94.8	98.4	92.4	87.2	96.6	98	98.3	96.5	96.8	96
0.1	0.1	81.9	107.9	85.7	88.7	103.4	87.9	98.8	94.1	91.5	98.7	92.9	89.3
1	1	91.1	106.9	101.5	89.8	102.6	93.4	97	79.6	93.8	96.8	78.6	91.6
10	10	90.9	101.3	101.4	89.6	97.1	93.3	97	100.3	91.2	96.9	99.1	89.1
6H
Tox	None				1μM				5μM
None	100	100	100	100	86.6	96.7	93.7	98.6	89.7	91.6	89.6	94.8
400μM NMDA	50.2	57.9	60.6	53.9	81.8	88.5	83.8	86.4	81.4	86.4	83	86.9
5μM NMDA	64.6	45.9	58.5	56.4	84.6	81	89.7	87	76.4	87.5	89.2	90
25μM Aβ(1-42)	25.3	52.1	55.9	53.4	72.7	69.4	80.5	62.7	71.4	65.1	80.2	90.6
6I
Tox	None				1μM				5μM
None	100	100	100	100	88.9	99.9	91.1	92.1	87.4	93.8	92.1	98.4
400μM NMDA	50.2	57.9	60.6	53.9	80.3	75.3	67.3	85.9	78.5	83.6	83.8	82.9
5μM NMDA	64.6	45.9	58.5	56.4	73.6	77.6	86.5	85.8	79.5	87.6	84.3	90.6
25μM Aβ(1-42)	25.3	52.1	55.9	53.4	60.3	79.6	77.1	62.2	75.9	81.5	67.8	76.9
6J
Tox	None				1μM				5μM
None	100	100	100	100	90.1	94.2	95.3	92.8	91.7	87.2	82.4	96.6
400μM NMDA	50.2	57.9	60.6	53.9	84.2	86.3	85.2	82.2	91.6	82.7	82.2	92.4
5μM NMDA	64.6	45.9	58.5	56.4	79.7	85.1	82	80.5	82.2	95.1	82.7	89.1
25μM Aβ(1-42)	25.3	52.1	55.9	53.4	68.6	62.5	80.5	71.3	61.9	77.4	66.1	82.3

## Sheet: Statistical_values
FIGURE 3
Figure 3a (two-tailed unpaired t-test)
Rat neurons
Drug	Average fold change	P value (two tailed)
Forskolin vs. DMSO	3.639	<0.0001
BIX 02188 vs. DMSO	3.175	0.011
Ouabain vs. DMSO	3.06	0.0001
Digoxin vs. DMSO	2.707	0.0014
Nitazoxanide vs. DMSO	1.567	0.0012
Human NGN2-iNs
Drug	Average fold change	P value (two tailed)
Digoxin vs. DMSO	2.86	0.0251
Ouabain vs. DMSO	2.425	0.0129
Rigosertib (ON-01910) vs. DMSO	1.663	0.0206
Figure 3c (two-tailed unpaired t-test)
Drug	Average fold change	P value (two tailed)
Oleandrin vs. DMSO	4.874	0.0278
Proscillaridin A vs. DMSO	11.61	0.0116
Digoxin vs. DMSO	6.758	0.0004
Forskolin vs. DMSO	3.303	<0.0001
BIX02188 vs. DMSO	4.092	<0.0001
Figure 3d (one-way ANOVA, followed by Dunnett's multiple comparisons test comparing to DMSO with no Creb inhibitors)
Drug	Creb Inhibitors?	Average fold change	Adjusted P values
DMSO vs. Oleandrin	No	2.42	<0.0001
DMSO vs. Proscillaridin A	No	2.114	<0.0001
DMSO vs. Digoxin	No	2.85	<0.0001
DMSO vs. Forskolin	No	3.04	<0.0001
DMSO vs. BIX02188	No	3.295	<0.0001
DMSO vs. DMSO	Yes	1.019	>0.9999
DMSO vs. Oleandrin	Yes	0.997	>0.9999
DMSO vs. Proscillaridin A	Yes	0.9435	0.9999
DMSO vs. Digoxin	Yes	1.032	>0.9999
DMSO vs. Forskolin	Yes	0.9938	>0.9999
DMSO vs. BIX02188	Yes	0.9411	0.9998
Figure 3e (one-way ANOVA, followed by Dunnett's multiple comparisons test comparing to DMSO with no actinomycin D)
Drug	Actinomycin?	Average fold change	Adjusted P values
DMSO vs. Oleandrin	No	2.676	<0.0001
DMSO vs. Forskolin	No	2.469	0.0002
DMSO vs. DMSO	Yes	1.222	0.8795
DMSO vs. Oleandrin	Yes	1.169	0.955
DMSO vs. Forskolin	Yes	1.077	0.9986
Figure 3f (two-tailed unpaired t-test)
siRNA pair	Comparision	Average fold change	P value (two tailed)
siCTRL vs. siATP1A1	ATP1A1	0.1563	0.0025
siCTRL vs. siATP1A1	pri-miR-132	1.865	0.0029
siCTRL vs. siATP1A1	miR-132	1.652	0.0007
siCTRL vs. siATP1A3	ATP1A3	0.3154	<0.0001
siCTRL vs. siATP1A3	pri-miR-132	1.413	0.0235
siCTRL vs. siATP1A3	miR-132	1.203	0.0295
FIGURE 4
Figure 4a (two-tailed unpaired t-test, comparing to DMSO, adjusted for multiple comparison)
Time	pri-132	pri-212
72	0.994233	0.991796
24	1.1e-05	0.001024
12	<0.000001	<0.000001
8	4.3e-05	0.000345
4	0.000699	0.012531
2	6.8e-05	3.7e-05
1	0.000699	0.008714
0.5	0.09286	0.027726
0	1	1
Figure 4b (two-tailed unpaired t-test, comparing to DMSO, adjusted for multiple comparison)
Time	miR-132-3p	miR-212-3p
72	<0.000001	2e-06
24	9e-06	9e-06
12	<0.000001	5e-06
8	3.7e-05	0.000112
4	7.1e-05	1e-06
2	0.036442	0.001102
1	0.986349	0.861435
0.5	0.780675	0.82663
0	1	1
Figure 4c (two-tailed unpaired t-test, comparing to DMSO, adjusted for multiple comparison)
Time	MAPT	FOXO3A	EP300
72	0.498325	0.458497	0.130668
24	0.022395	0.022361	0.041676
12	0.076276	0.0022	0.092602
8	0.822169	0.224122	0.458497
4	0.853948	0.853948	0.65019
2	0.713999	0.419592	0.38344
1	0.822169	0.822169	0.371473
0.5	0.891201	0.958793	0.713999
0	1	1	1
Figure 4e (two-tailed unpaired t-test)	Tau5/ b-actin
Drug	Average fold change	P value (two tailed)
Oleandrin vs. DMSO	0.06395	<0.0001
Figure 4f (two-tailed unpaired t-test)	tau S396/tau5
Drug	Average fold change	P value (two tailed)
Oleandrin vs. DMSO	1.192	0.3138
Figure 4g (two-tailed unpaired t-test)	tau AT8/tau5
Drug	Average fold change	P value (two tailed)
Oleandrin vs. DMSO	1.043	0.806
Figure 4h (two-tailed unpaired t-test)	FOXO3a/b-actin
Drug	Average fold change	P value (two tailed)
Oleandrin vs. DMSO	0.7093	0.0007
Figure 4i (Digoxin, two-tailed unpaired t-test, comparing to DMSO, adjusted for multiple comparison)
Conc (uM)	DIV7	DIV14	DIV21	DIV28
0.001			0.303431	0.310737
0.003			0.862594	0.491983
0.01	0.043965	0.995391	0.354384	0.8361
0.03			0.303431	0.8361
0.1	0.005862	0.995391	0.862594	0.284447
0.3	0.00092	0.357967	0.862594	0.310737
1	0.00092	0.949662	0.005338	0.8361
Figure 4j (Oleandrin, two-tailed unpaired t-test, comparing to DMSO, adjusted for multiple comparison)
Conc (uM)	DIV7	DIV14	DIV21	DIV28
0.001			0.57375	0.21795
0.003			0.60457	0.313226
0.01	0.868665	0.450981	0.567173	0.211571
0.03	0.036541	0.22458	0.57375	0.874825
0.1	0.000304	0.557523	0.397088	0.874825
0.3	0.005315	0.48962	0.57375	0.211571
1			0.152728	0.547784
Figure 4k (Proscillaridin A, two-tailed unpaired t-test, comparing to DMSO, adjusted for multiple comparison)
Conc (uM)	DIV7	DIV14	DIV21	DIV28
0.001	0.155965	0.910116	0.963384	0.970254
0.003	0.000474	0.871582	0.606757	0.944105
0.01	0.000246	0.871582	0.606757	0.944105
0.03	0.000625	0.838543	0.606757	0.944105
0.1			0.282575	0.970254
0.3			0.042401	0.970254
1			0.007201	0.677984
Figure 4l (two-way ANOVA, followed by Dunnett's multiple comparisons test comparing to respective DMSO control)
Dunnett's multiple comparisons test	Predicted (LS) mean diff.	95.00% CI of diff.	Below threshold?	Summary	Adjusted P Value
No insult
DMSO vs. 10 nM prosA	9.812	2.745 to 16.88	Yes	**	0.005
DMSO vs. 100 nM ole	2.794	-4.272 to 9.861	No	ns	0.5744
Glutamate
DMSO vs. 10 nM prosA	-15.75	-23.10 to -8.391	Yes	****	<0.0001
DMSO vs. 100 nM ole	-22.72	-30.08 to -15.37	Yes	****	<0.0001
Figure 4m (two-way ANOVA, followed by Dunnett's multiple comparisons test comparing to respective DMSO control)
Dunnett's multiple comparisons test	Predicted (LS) mean diff.	95.00% CI of diff.	Below threshold?	Summary	Adjusted P Value
No insult
DMSO vs. 10 nM prosA	-15.51	-31.36 to 0.3474	No	ns	0.0561
DMSO vs. 100 nM ole	-7.214	-22.36 to 7.928	No	ns	0.4577
Glutamate
DMSO vs. 10 nM prosA	-38.81	-54.22 to -23.41	Yes	****	<0.0001
DMSO vs. 100 nM ole	-30.07	-45.47 to -14.66	Yes	****	<0.0001
Figure 4n (two-way ANOVA, followed by Dunnett's multiple comparisons test comparing to respective DMSO control)
Dunnett's multiple comparisons test	Predicted (LS) mean diff.	95.00% CI of diff.	Below threshold?	Summary	Adjusted P Value
No insult
DMSO vs. 10 nM prosA	-5.138	-23.82 to 13.54	No	ns	0.7521
DMSO vs. 100 nM ole	-10.4	-28.54 to 7.750	No	ns	0.3262
Aβ oligomers
DMSO vs. 10 nM prosA	-26.5	-43.71 to -9.291	Yes	**	0.0018
DMSO vs. 100 nM ole	-29.04	-45.97 to -12.12	Yes	***	0.0005
Figure 4o (two-way ANOVA, followed by Tukey's multiple comparisons test across columns)
Tukey's multiple comparisons test	Mean Diff.	95.00% CI of diff.	Below threshold?	Summary	Adjusted P Value
DMSO
Vehicle + CTRL inhibitor vs. Vehicle + miR-132/212 inhibitor	16.68	-5.592 to 38.96	No	ns	0.2139
Vehicle + CTRL inhibitor vs. Aβ + CTRL inhibitor	43.07	20.80 to 65.35	Yes	****	<0.0001
Vehicle + CTRL inhibitor vs. Aβ + miR-132/212 inhibitor	56.4	34.12 to 78.67	Yes	****	<0.0001
Vehicle + miR-132/212 inhibitor vs. Aβ + CTRL inhibitor	26.39	4.112 to 48.66	Yes	*	0.0131
Vehicle + miR-132/212 inhibitor vs. Aβ + miR-132/212 inhibitor	39.71	17.44 to 61.99	Yes	****	<0.0001
Aβ + CTRL inhibitor vs. Aβ + miR-132/212 inhibitor	13.33	-8.949 to 35.60	No	ns	0.4087
10 nM prosA
Vehicle + CTRL inhibitor vs. Vehicle + miR-132/212 inhibitor	3.337	-18.94 to 25.61	No	ns	0.98
Vehicle + CTRL inhibitor vs. Aβ + CTRL inhibitor	9.542	-12.73 to 31.82	No	ns	0.6828
Vehicle + CTRL inhibitor vs. Aβ + miR-132/212 inhibitor	32.85	10.57 to 55.12	Yes	**	0.001
Vehicle + miR-132/212 inhibitor vs. Aβ + CTRL inhibitor	6.205	-16.07 to 28.48	No	ns	0.8878
Vehicle + miR-132/212 inhibitor vs. Aβ + miR-132/212 inhibitor	29.51	7.233 to 51.78	Yes	**	0.0041
Aβ + CTRL inhibitor vs. Aβ + miR-132/212 inhibitor	23.3	1.028 to 45.58	Yes	*	0.0365
100 nM ole
Vehicle + CTRL inhibitor vs. Vehicle + miR-132/212 inhibitor	4.551	-18.12 to 27.22	No	ns	0.954
Vehicle + CTRL inhibitor vs. Aβ + CTRL inhibitor	7.223	-15.45 to 29.89	No	ns	0.8416
Vehicle + CTRL inhibitor vs. Aβ + miR-132/212 inhibitor	30.86	7.800 to 53.91	Yes	**	0.0036
Vehicle + miR-132/212 inhibitor vs. Aβ + CTRL inhibitor	2.673	-19.60 to 24.95	No	ns	0.9895
Vehicle + miR-132/212 inhibitor vs. Aβ + miR-132/212 inhibitor	26.31	3.637 to 48.98	Yes	*	0.0158
Aβ + CTRL inhibitor vs. Aβ + miR-132/212 inhibitor	23.63	0.9644 to 46.30	Yes	*	0.0374
FIGURE 5
Figure 5g (Unpaired Two-Tailed Student's t-test, p value relative to Vehicle (DMSO))
Conditions	Hrs	TAU5	P-TAU S396	PSD95	SYN1	TUJ1
WT, DGX 0.01μM	24	0.0143067	9.53518e-11	0.100179	0.0729237	0.378925
WT, DGX 0.1μM	24	0.000889116	2.53524e-05	0.000524979	0.839817	0.958258
WT, DGX 1μM	24	5.93308e-11	8.26913e-09	0.236161	0.00463446	0.0388917
WT, DGX 5μM	24	4.54875e-09	5.46991e-15	1.23222e-05	2.59042e-05	0.0967027
WT, DGX 10μM	24	2.38114e-08	9.86166e-18	7.20056e-06	2.20797e-05	0.434896
Figure 5h (Unpaired Two-Tailed Student's t-test, p value relative to Vehicle (DMSO))
Conditions	Hrs	TAU5	P-TAU S396	PSD95	SYN1	TUJ1
WT, DGX 0.01μM	72	0.0183521	0.00280113	0.0200439	0.76107	0.00550026
WT, DGX 0.1μM	72	0.000431235	0.000118491	0.000640131	0.00161138	0.000128556
WT, DGX 1μM	72	1.13169e-09	2.56825e-14	1.45521e-09	2.18592e-09	6.69658e-05
WT, DGX 5μM	72	1.45681e-06	9.15408e-31	n/a	2.00176e-14	1.10147e-07
WT, DGX 10μM	72	1.33884e-05	8.61577e-32	n/a	n/a	3.98584e-07
Figure 5i (Unpaired Two-Tailed Student's t-test, p value relative to Vehicle (DMSO))
Conditions	Hrs	TAU5	P-TAU S396	PSD95	SYN1	TUJ1
P301L, DGX 0.01μM	24	0.065798	0.720137	0.966159	0.000909601	0.00032169
P301L, DGX 0.1μM	24	0.0319328	4.81503e-06	0.980778	0.000565583	4.20613e-05
P301L, DGX 1μM	24	7.53433e-07	2.73512e-13	0.225863	0.000219017	0.000133619
P301L, DGX 5μM	24	1.31196e-09	1.59849e-15	2.99263e-06	8.75656e-05	3.22667e-06
P301L, DGX 10μM	24	3.60064e-11	1.82947e-14	6.13416e-06	4.81664e-05	3.65825e-07
Figure 5j (Unpaired Two-Tailed Student's t-test, p value relative to Vehicle (DMSO))
Conditions	Hrs	TAU5	P-TAU S396	PSD95	SYN1	TUJ1
P301L, DGX 0.01μM	72	0.184744	0.136443	0.000139775	0.133272	0.000335708
P301L, DGX 0.1μM	72	0.000123378	1.12372e-05	3.31649e-05	0.019021	0.667306
P301L, DGX 1μM	72	7.40638e-25	6.54601e-33	1.24792e-07	1.52409e-06	0.00286397
P301L, DGX 5μM	72	6.34765e-17	9.86639e-25	3.43891e-08	2.09831e-07	9.15756e-06
P301L, DGX 10μM	72	1.43961e-19	1.31299e-23	8.33609e-07	1.63374e-07	0.000319079
Figure 5k (Unpaired Two-Tailed Student's t-test, p value relative to Vehicle (DMSO))
Conditions	Hrs	TAU5	P-TAU S396	PSD95	SYN1	TUJ1
WT, OLE 0.01μM	24	0.0638031	0.000136986	0.0106821	0.00058356	0.105874
WT, OLE 0.1μM	24	0.00409867	0.000434225	0.182655	2.05472e-05	0.00714471
WT, OLE 1μM	24	3.24376e-09	6.11298e-14	0.000592604	9.49579e-06	0.000770181
WT, OLE 5μM	24	2.75135e-08	2.32943e-12	0.89318	7.79938e-05	0.180782
WT, OLE 10μM	24	4.86266e-07	2.60442e-15	0.00118364	1.37884e-05	0.389549
Figure 5l (Unpaired Two-Tailed Student's t-test, p value relative to Vehicle (DMSO))
Conditions	Hrs	TAU5	P-TAU S396	PSD95	SYN1	TUJ1
WT, OLE 0.01μM	72	0.00546687	0.00279802	0.893476	0.00528691	0.359891
WT, OLE 0.1μM	72	0.00340803	0.00358519	0.52459	0.00109746	0.481676
WT, OLE 1μM	72	7.78426e-13	3.51881e-09	1.59157e-05	5.92754e-05	0.765396
WT, OLE 5μM	72	4.43229e-11	2.0667e-17	4.99301e-07	3.60961e-06	0.0373071
WT, OLE 10μM	72	5.01893e-10	n/a	n/a	n/a	n/a
Figure 5m (Unpaired Two-Tailed Student's t-test, p value relative to Vehicle (DMSO))
Conditions	Hrs	TAU5	P-TAU S396	PSD95	SYN1	TUJ1
P301L, OLE 0.01μM	24	0.402102	0.0589686	9.46855e-06	0.424792	0.233686
P301L, OLE 0.1μM	24	0.00479219	0.0016322	0.00409445	0.314963	0.579951
P301L, OLE 1μM	24	2.59094e-07	1.76846e-13	5.2943e-06	0.000217205	0.0490251
P301L, OLE 5μM	24	6.66182e-08	4.36855e-12	2.4586e-06	9.68553e-05	0.00772418
P301L, OLE 10μM	24	2.16568e-07	4.55019e-12	3.994e-07	0.000129479	0.00119749
Figure 5n (Unpaired Two-Tailed Student's t-test, p value relative to Vehicle (DMSO))
Conditions	Hrs	TAU5	P-TAU S396	PSD95	SYN1	TUJ1
P301L, OLE 0.01μM	72	0.423014	0.0686532	0.000796313	0.0226174	0.00677494
P301L, OLE 0.1μM	72	1.50807e-05	0.000245097	6.15186e-07	0.0055155	0.0292465
P301L, OLE 1μM	72	2.87222e-19	7.28218e-16	4.32248e-06	0.00068308	0.505418
P301L, OLE 5μM	72	8.70278e-13	7.88477e-17	3.47671e-07	0.00253879	0.00290353
P301L, OLE 10μM	72	8.95827e-11	3.18733e-17	1.33632e-05	0.0561607	0.0238544
Figure 5o (Unpaired Two-Tailed Student's t-test, p value relative to Vehicle (DMSO))
Conditions	Hrs	TAU5	P-TAU S396	PSD95	SYN1	TUJ1
WT, ProsA 0.01μM	24	0.120237	0.120179	0.000178939	0.801594	0.084273
WT, ProsA 0.1μM	24	9.66956e-10	5.12226e-09	3.56883e-11	1.34292e-06	4.46591e-06
WT, ProsA 1μM	24	4.05635e-08	2.84338e-14	2.14201e-10	5.13555e-07	0.194669
WT, ProsA 5μM	24	2.9878e-07	4.74825e-12	2.18895e-11	4.90015e-07	0.00870922
WT, ProsA 10μM	24	2.5001e-08	1.15848e-11	2.10817e-08	1.27815e-08	7.6262e-08
Figure 5p (Unpaired Two-Tailed Student's t-test, p value relative to Vehicle (DMSO))
Conditions	Hrs	TAU5	P-TAU S396	PSD95	SYN1	TUJ1
WT, ProsA 0.01μM	72	0.0342421	0.00631641	1.87648e-05	0.181479	0.000863956
WT, ProsA 0.1μM	72	2.18987e-18	2.67942e-15	2.36772e-13	7.93455e-07	7.54143e-06
WT, ProsA 1μM	72	3.09672e-08	6.47833e-27	9.58617e-12	2.96889e-07	0.000114175
WT, ProsA 5μM	72	3.10726e-06	n/a	4.37819e-09	1.16214e-06	1.87627e-09
WT, ProsA 10μM	72	4.83972e-12	n/a	2.2451e-09	2.09984e-06	2.20669e-10
Figure 5q (Unpaired Two-Tailed Student's t-test, p value relative to Vehicle (DMSO))
Conditions	Hrs	TAU5	P-TAU S396	PSD95	SYN1	TUJ1
P301L, ProsA 0.01μM	24	0.00047651	6.72648e-05	0.815588	0.000341434	1.24936e-05
P301L, ProsA 0.1μM	24	2.08622e-05	1.2951e-11	0.995015	0.000231979	4.67427e-06
P301L, ProsA 1μM	24	6.5276e-09	1.4795e-11	0.797558	0.00026957	4.36232e-07
P301L, ProsA 5μM	24	9.42166e-17	2.47858e-15	0.195932	7.68368e-05	1.33197e-06
P301L, ProsA 10μM	24	1.54297e-11	7.90221e-15	0.510531	7.02341e-05	3.85852e-07
Figure 5r (Unpaired Two-Tailed Student's t-test, p value relative to Vehicle (DMSO))
Conditions	Hrs	TAU5	P-TAU S396	PSD95	SYN1	TUJ1
P301L, ProsA 0.01μM	72	0.0170606	9.59253e-06	0.667104	0.129292	0.00107776
P301L, ProsA 0.1μM	72	9.77608e-08	5.34875e-10	0.00305223	0.0031083	0.000692368
P301L, ProsA 1μM	72	3.59478e-12	7.97878e-17	0.00429776	0.15013	0.814909
P301L, ProsA 5μM	72	3.6775e-15	1.75059e-19	0.230085	0.0073827	9.1848e-06
P301L, ProsA 10μM	72	1.15535e-11	3.71338e-22	0.291327	0.00731148	0.12045
FIGURE 6
Figure 6a (two-tailed unpaired t-test, comparing to DMSO, adjusted for multiple comparison)
Conc (µM)	Time	Adjusted P Value
0	24h	1
0.001	24h	0.981752
0.01	24h	0.151899
0.1	24h	0.429811
1	24h	0.429811
10	24h	0.981752
0	72h	1
0.001	72h	0.709824
0.01	72h	0.709824
0.1	72h	0.15496
1	72h	0.001627
10	72h	3.8e-05
Figure 6b (two-tailed unpaired t-test, comparing to DMSO, adjusted for multiple comparison)
Conc (µM)	Time	Adjusted P Value
0	24h	1
0.001	24h	0.803701
0.01	24h	0.439018
0.1	24h	0.803701
1	24h	0.623078
10	24h	1
0	72h	1
0.001	72h	0.623078
0.01	72h	0.981054
0.1	72h	0.332069
1	72h	8.8e-05
10	72h	1.5e-05
Figure 6c (two-tailed unpaired t-test, comparing to DMSO, adjusted for multiple comparison)
Conc (µM)	Time	Adjusted P Value
0	24h	1
0.001	24h	0.65301
0.01	24h	0.023759
0.1	24h	0.03419
1	24h	0.055297
10	24h	0.470979
0	72h	1
0.001	72h	0.590815
0.01	72h	0.012951
0.1	72h	0.000629
1	72h	0.00069
10	72h	1.4e-05
Figure 6d (two-tailed unpaired t-test, comparing to DMSO, adjusted for multiple comparison)
Conc (µM)	Time	Adjusted P Value
0	24h	1
0.001	24h	0.298475
0.01	24h	0.079967
0.1	24h	0.040411
1	24h	0.298475
10	24h	0.079799
0	72h	1
0.001	72h	0.10913
0.01	72h	0.001004
0.1	72h	0.079799
1	72h	2e-05
10	72h	0.013752
Figure 6e (two-tailed unpaired t-test, comparing to DMSO, adjusted for multiple comparison)
Conc (µM)	Time	Adjusted P Value
0	24h	1
0.001	24h	0.770595
0.01	24h	0.319151
0.1	24h	0.013869
1	24h	0.319151
10	24h	0.066743
0	72h	1
0.001	72h	0.011332
0.01	72h	0.774889
0.1	72h	0.002772
1	72h	0.001705
10	72h	0.001276
Figure 6f (two-tailed unpaired t-test, comparing to DMSO, adjusted for multiple comparison)
Conc (µM)	Time	Adjusted P Value
0	24h	1
0.001	24h	0.663573
0.01	24h	0.087682
0.1	24h	0.285235
1	24h	0.502729
10	24h	0.166515
0	72h	1
0.001	72h	0.308425
0.01	72h	0.000821
0.1	72h	0.029975
1	72h	0.087682
10	72h	0.166515
Figure 6h (two-tailed unpaired t-test, comparing to DMSO)
Tox	1 µM	5 µM
None	0.059791	0.000406
400μM NMDA	3.6e-05	3.5e-05
5μM NMDA	0.000502	0.001089
25μM Aβ(1-42)	0.022343	0.015839
Figure 6i (two-tailed unpaired t-test, comparing to DMSO)
Tox	1 µM	5 µM
None	0.026542	0.020745
400μM NMDA	0.00323	5.1e-05
5μM NMDA	0.002729	0.000692
25μM Aβ(1-42)	0.038042	0.009623
Figure 6j (two-tailed unpaired t-test, comparing to DMSO)
Tox	1 µM	5 µM
None	0.000852	0.013444
400μM NMDA	2.2e-05	0.000118
5μM NMDA	0.000773	0.000773
25μM Aβ(1-42)	0.024825	0.026147

## Sheet: Figure_S1
S1A
CI (-) PD (-)	12
CI (-) PD (+)	13
CI (+) PD (-)	2
CI (+) PD (+)	9
S1B
	Selected line																								Other CI(-) lines
GSK3B	93.4476																								93.3297	150.296	139.742	121.076	139.979	127.303	118.53	123.214	115.931	124.322	86.0841	117.317	153.147	113.797	131.333	106.615	138.797	145.428	125.299	125.009	103.016	147.398	126.006	112.297
EP300	31.1068																								33.7888	46.6797	48.9446	39.0388	36.8389	37.4536	38.0018	37.0048	44.076	35.8839	24.1974	35.7084	35.7772	25.0093	36.0075	28.6251	34.5731	38.1492	38.8005	35.6438	33.2865	34.0116	32.3158	37.7024
RBFOX1	27.6935																								25.7703	42.9405	23.8676	18.0878	23.0777	29.4698	24.6338	49.5678	6.34019	62.8266	27.4999	30.9122	32.28	44.2231	26.1068	25.5776	10.5562	44.2769	14.6136	34.3058	14.2879	57.6404	71.4004	25.5693
CAPN2	69.6889																								65.7411	48.895	36.7933	52.3155	51.4998	51.3581	55.5485	42.0209	41.8624	58.099	54.709	54.2226	36.094	48.7062	34.2965	55.0142	38.8687	28.5338	77.2667	44.8052	51.935	40.2421	42.6549	64.2552
FOXO3	31.4171																								34.2146	29.9165	32.6025	30.0804	31.4323	33.6016	32.6722	33.17	34.2974	28.508	30.4238	29.8223	33.567	30.9986	37.5836	30.7108	27.0356	34.9212	26.0396	32.5757	32.5276	31.9463	32.066	33.8908
TMEM106B	54.2134																								54.9296	51.3049	36.7316	45.342	49.7033	42.5854	58.7599	42.3984	61.2256	48.0429	60.6462	49.7906	51.8198	50.0956	43.9715	51.6726	38.4032	46.6087	69.5394	49.623	83.3662	52.136	44.1621	60.2415
MAPT	45.1253																								21.1877	127.609	61.3764	63.5237	54.5664	90.7692	71.7294	52.4964	55.2952	10.4068	19.4205	68.6122	159.216	92.3814	47.5812	80.6087	137.371	160.114	29.3392	70.1838	28.3587	144.25	73.5138	29.34
S1C
DMSO 0.1%	BDNF 50ng/mL	Forskolin 10uM
0.020307	0.033754	0.040317
0.019005	0.036248	0.037129
0.019754	0.031467	0.034501
0.022725	0.033342	0.035235
0.02027
0.022329
0.020403
0.017494
S1D
	20uL lysis		30uL lysis		40uL lysis		50uL lysis
GAPDH 1:5	24.941	24.867	24.718	24.735	24.636	24.783	24.781	24.738
GAPDH 1:10	25.759	25.848	25.647	25.466	25.488	25.473	25.726	25.65
GAPDH 1:20	26.779	26.797	26.684	26.473	26.569	26.499	26.61	26.802
PTEN 1:5	27.098	27.244	26.893	26.819	26.88	26.917	26.913	27.208
PTEN 1:20	29.58	29.321	28.96	29.081	29.074	29.118	29.362	29.476
S1E
	20 uL		30 uL		40 uL		50 uL
miR-10b 1:40	30.877	31.325	32.846	32.576	32.318	32.118	33.505	32.578
miR-10b 1:60	31.946	31.281	32.823	32.31	32.951	32.678	33.651	33.82
miR-10b 1:80	32.41	31.958	33.21	34.177	34.048	33.36	34.07	34.322
RNY5 1:40	15.558	15.667	16.749	16.765	16.55	16.826	17.356	17.172
RNY5 1:60	16.116	15.971	17.13	17.286	17.358	17.203	17.973	17.972
RNY5 1:80	16.612	16.52	17.756	17.679	17.805	17.767	18.255	18.205

## Sheet: Figure_S4
S4A
Conc (µM)	Digoxin							Ouabain							Bufalin							Bufotalin							Cinobufagin							Proscillaridin A							Digitoxin
	1.17346	0.987287	0.839253					0.79096	1.07513	1.13391
0.01	1.13733	1.03336	0.921902	1.02667	1.27809	1.33797	1.23303	1.10386	1.27367	1.05967
0.03	1.40512	1.0137	1.0583					1.20432	1.36535	1.23781
0.05	2.69227	1.72331	1.74897					1.13123	0.942523	1.06049
0.075	2.33999	1.74955	3.10002					1.17254	1.28913	1.49324
0.1	2.67262	2.97363	3.61262	2.37723	2.70657	3.02432	3.36274	1.32964	1.32446	1.59533
0.2	5.5106	5.49895	3.24356					4.52893	2.67601	4.63528
0.3	4.97876	7.6254	6.69827	5.53458	5.93454	6.20073	6.27933	4.10913	4.21685	3.78185
1	5.61257	5.57572	5.9209	5.84071
3	7.17167	7.08183	6.43915	6.59974
10	8.54755	7.71885	8.93939	6.69826
30	10.8372	9.4967	10.5465	10.5809
															1.08332	1.01466	0.902026
0.01															1.79535	1.08872	1.42847
0.03															1.70676	2.41038	1.93487
0.1															5.95191	5.52441	8.10338
0.2															5.98786	5.03826	6.04051
0.3															7.22656	5.23257	6.51089
0.6															6.28496	4.96691	6.77012
1															7.5407	7.19691	6.67183
																						1.15536	0.93634	0.988144	1.07552				0.965512	1.01058	0.931224	1.0582
0.01																						1.33935	0.911435	0.98005	1.19123				0.968395	1.13868	1.55092	1.01865
0.03																						1.11242	1.1804	0.821822	1.09506				1.02637	1.09621	1.02065	1.19805
0.05																						1.21742	1.18636	1.22509	0.90883				1.09858	1.22751	1.36472	1.04132
0.075																						1.21385	1.48121	1.66487	1.80529				1.46094	1.22501	1.22865	1.62122
0.1																						1.2978	1.03574	1.32545	1.3274				1.56874	1.38855	1.76674	1.32234
0.15																						2.18794	2.17841	2.03616	2.77208				2.22155	1.77347	1.91742	2.12108
0.3																						2.91302	2.5569	3.59792	2.11625				3.6182	3.36687	3.33612	4.22738
																																											0.879124	0.995048	0.98972	1.01523
0.01																																											1.093	0.953793	0.998022	1.00404
0.03																																											1.31712	1.19128	1.13775	1.19667
0.05																																											2.25882	2.79289	2.00916	1.48129
0.1																																											5.06104	3.95127	4.42092	3.54273
0.15																																											5.15252	5.00406	3.37245	5.24683
0.2																																											6.3067	4.91055	4.53916	4.39689
0.3																																											4.80725	3.95245	3.90861	4.16564
																																				0.94888	1.06151	0.989613	0.985918
0.001																																				1.12348	0.935358	0.91622	1.48318
0.003																																				1.48245	1.05737	1.15379	1.65104
0.005																																				5.312	4.81442	5.61559	7.36599
0.01																																					6.28645	4.75963	4.96538
0.015																																				5.56475	4.70783	5.25558	6.03561
0.03																																				5.86074	5.04155	5.83397	7.86482
0.1																																				4.67729	5.01434	5.20058	6.97839
S4B
Conc (µM)	BIX02188							Forskolin							Nitazoxanide							Pelitinib							BIX02189							Istaroxime
	1.20858	0.998916	0.881034	1.12005				0.995805	1.13461	0.722127	1.14326				0.884648	1.12412	0.863592	1.01229				0.904729	0.881416	1.18302	0.935566
0.01	0.988104	1.24137	0.941914	1.15673				1.05654	1.21557	1.31364	0.810922				0.744786	0.834946	0.99376	1.01032				0.921831	1.01127	1.01098	0.966708
0.1	1.14328	1.06774	1.12894	1.13601				1.24344	1.46927	1.5094	1.34969				1.00053	0.981267	0.932504	1.01668				1.13847	1.12675	0.881291	1.18826
0.3	0.972187	1.07962	1.10376	1.34559				2.70771	2.68952	2.86739	2.61226				0.987871	1.16395	0.936975	1.04995				1.10245	1.31248	1.13164	1.29505
1	1.15287	1.31667	1.59699	1.57372				7.17238	10.8682	9.01881	8.92891				0.648598	1.01568	1.06387	0.823737				1.51111	1.46155	1.6469	1.77328
3	1.96055	2.89814	2.47896	3.22879				6.94442	9.5917	8.86843	9.35224				0.842593	0.815784	1.0982	1.08637				1.3365	1.40302	1.54653	1.69277
10	5.38035	8.09631	8.302	8.88665				5.49546	7.78718	8.2284	9.06068				2.05992	1.56735	1.64296	1.81233				1.3763	1.49352	1.219	1.40484
30	2.80523	4.19702	3.79078	3.08409				5.73595	7.43365	8.23867	12.3937				4.07209	2.87077	4.32825	3.96092				1.79844	1.37059	1.9227	2.1511
																													0.822241	1.10527	1.07249
0.01																													0.940281	1.1175	1.21389
0.1																													1.23718	0.870518	0.981457
0.3																													1.12451	1.05467	1.07812
1																													1.32454	1.38247	1.72597
3																													1.63144	1.29513	1.3093
6																													1.64017	1.44433	1.81274
10																														2.01078	1.2353
																																				1.32693	1.09153	0.860262	0.721274
0.01																																				1.20887	1.18764	0.855984	0.815345
0.1																																				1.11929	1.14222	0.848319	0.668599
0.3																																				2.3113	2.12124	2.51294	1.1959
1																																				2.95499	2.5359	3.28759	2.47137
3																																				4.31008	3.46192	3.0462	3.06168
6																																				3.87605	4.20969	3.51881	4.1806
10																																				4.16225	4.14389	4.42665	4.7598
S4C
Conc (µM)	Proscillaridin A		Oleandrin		Digoxin		Ouabain		Bufalin		BIX02188
			1.22316	0.298307	0.684234	3.06147	0.764778	1.34166	0.438528	0.794338
0.01			0.902575		0.750691		0.688099	1.14868	0.535615	1.18673
0.03				2.51831	0.862816	1.14088	0.929373	1.47394	1.73928	1.51532
0.05			1.43131		1.57798	0.795387	0.741417	1.88634	1.20599	1.65379
0.1			1.41105	1.08247	1.687	1.09572	0.815893	1.29457	2.50425	2.40804
0.3			2.43021		2.18465		3.90242	2.68487	1.25519	2.66338
1			2.95582	5.7729	3.41531		2.47374	3.73544	3.16518	3.99447
10			3.15266		1.73911		1.79594	2.16741	1.42208	2.59074
	1.23029
0.001	1.82413	0.75682
0.003	1.26016	0.959558
0.01	1.69988	1.11092
0.1	3.09541
0.3	3.12823
1
10	4.08146
											0.436921	0.726318
0.1											0.677527	1.54898
0.3											0.577753	1.12715
1											0.394636	1.5201
3											0.37972	1.03264
5											0.38405	0.998498
10											0.548166	1.03461
30											0.558756	1.11197
S4D
Conc (µM)	Proscillaridin A		Oleandrin		Digoxin		Ouabain		Bufalin		BIX02188
			1.31067	0.284143	1.06887	2.99447	0.565624	0.885866	0.400241	0.739057
0.01			1.03182		0.860193		1.30038	0.724278	0.703097	1.64311
0.03				3.20342	1.23084	1.16861	1.64014	0.919112	2.50925	2.01736
0.05			2.8007		2.60381	1.13152	3.60907	0.898321	2.26078	3.01222
0.1			3.36181	1.98171	4.30621	2.2847	2.20203	1.0487	5.95456	4.36879
0.3			5.65296		5.1799		5.84268	5.77177	3.38959	5.73587
1			7.17806	9.04698	9.54079		8.00651	3.48439	5.75385	5.62634
10			7.08235		3.94932		4.40735	3.38783	3.14969	6.34585
	1.39929
0.001	3.05545	1.7329
0.003	1.9721	2.56573
0.01	3.52498	3.91083
0.1	6.86956
0.3	7.30093
1
10	5.91467
											0.435277	0.916489
0.1											0.574624	1.34392
0.3											0.570076	1.11318
1											0.394202	1.77722
3											0.372463	1.28992
5											0.394598	1.17392
10											0.47868	1.04676
30											0.584748	1.3806
[truncated: 3 more columns]

## Sheet: Figure_S5
S5A
	DMSO			100 nM oleandrin			10 μM BIX02188			1 μM forskolin
let-7a	1	1	1	0.926748	0.912243	0.933224	0.736511	1.02102	0.957272	0.736511	1.02102	0.957272
22-3p	1	1	1	0.657736	0.887935	0.919826	0.564048	0.644544	0.769123	0.564048	0.644544	0.769123
26-5p	1	1	1	0.793053	0.817916	0.828796	0.894022	0.787378	0.737129	0.894022	0.787378	0.737129
99a-5p	1	1	1	0.894543	0.952258	0.98031	0.682937	1.04943	0.963174	0.682937	1.04943	0.963174
103a-3p	1	1	1	0.959922	0.873609	0.888289	0.793719	0.993197	0.951413	0.793719	0.993197	0.951413
124-3p	1	1	1	0.668229	0.879774	0.787415	0.692236	0.76256	0.841225	0.692236	0.76256	0.841225
125a-5p	1	1	1	0.733587	0.672343	0.845778	0.749767	0.555769	0.837042	0.749767	0.555769	0.837042
128-3p	1	1	1	0.728089	0.744833	0.724444	0.821422	0.701599	0.687435	0.821422	0.701599	0.687435
132-3p	1	1	1	2.24732	2.33487	2.12337	2.36714	3.44948	3.15153	2.36714	3.44948	3.15153
138-5p	1	1	1	0.851881	0.753795	0.877732	0.771418	0.70811	0.725208	0.771418	0.70811	0.725208
191-5p	1	1	1	0.760502	0.644734	0.966019	0.970543	0.600339	0.911552	0.970543	0.600339	0.911552
212-3p	1	1	1	5.19048	4.8014	2.96847	5.05928	6.40308	3.68276	5.05928	6.40308	3.68276
S5B
CREB-I	DMSO			10 nM prosA			100 nM ole			300 nM digoxin			1 μM FSK			10 uM BIX02188
DMSO	1	1	1	1.97219	2.0404	2.33047	2.42496	2.55948	2.2753	2.60717	2.80713	3.13514	3.34781	2.6038	3.16897	3.214	3.37847	3.2922
100 nM	0.860133	1.08221	1.09808	2.64764	1.71054	2.33938	2.36062	2.11825	2.35208	2.39286	2.57292	2.44001	2.31765	2.52071	2.55418	2.93113	3.21183	3.06527
1 μM	0.958571	1.01812	0.926742	1.61574	1.97363	1.46336	1.76567	2.17912	1.72568	1.75131	2.08286	1.90492	2.08743	2.35959	2.25708	2.23226	2.39276	2.08183
10 μM	0.934134	1.11791	1.00634	0.895266	0.960522	0.974712	1.03683	1.00727	0.946949	1.01052	1.0945	0.992212	0.962781	1.0257	0.992865	0.944728	0.952889	0.925557
S5C
Time (h)	DMSO + DMSO				DMSO + ActD				Oleandrin + DMSO				Oleandrin + ActD				Forskolin + DMSO				Forskolin + ActD
2	0.872575	0.922931	1.13985	1.06464	0.824954	0.789328	0.917696	0.913757	1.12586	1.15963	1.22303	0.951888	0.911705	0.873007	0.950098	0.867557	1.58735	1.78562	1.58464	1.71403	0.959841	0.813836	0.967718	0.752688
4	0.93995	0.905887	1.06407	1.09009	0.943203	0.723421	0.881789	0.813744	1.57655	1.19212	1.35713	1.40608	0.841173	0.928208	0.860434	0.723985	1.99616	1.88986	2.09176	1.79472	0.856843	0.744757	0.845163	0.772608
8	0.891887	1.1202	0.835276	1.15264	0.908391	0.890956	0.742341	0.775759	2.23561	1.83594	1.43507	1.90961	0.93643	1.00814	0.849198	0.833195	2.26646	1.81434	2.81404	2.28543	0.909721	0.840681	0.795854	0.867707
24	1.05131	0.864956	1.12359	0.960142	0.99797	0.93123	0.860185	1.00647	2.3153	1.4409	2.45878	2.32116	0.916847	0.854978	0.929815	0.785564	3.32264	2.40209	3.66262	2.62473	0.841535	0.847302	0.808837	0.933086
S5D
Time (h)	DMSO + DMSO				DMSO + ActD				Oleandrin + DMSO				Oleandrin + ActD				Forskolin + DMSO				Forskolin + ActD
2	0.908093	0.999334	1.12745	0.965124	0.979919	0.838865	0.844313	0.88684	1.01377	1.05221	0.868431	1.06452	0.819998	0.877636	0.895274	0.955479	1.12447	1.19338	1.07227	1.28039	0.957098	0.83725	0.959734	0.877735
8	0.753708	0.896794	1.05491	1.29459	0.985463	0.711614	1.01745	1.09217	1.97557	1.20932	1.47757	1.34128	0.958933	0.899314	1.09818	1.03566	2.31532	1.76447	2.0343	2.43748	1.05884	1.03012	0.91786	0.625642
24	0.859441	1.09765	0.856796	1.18611	1.41265	1.23372	1.03012	1.20974	3.5536	1.59285	3.17539	2.38109	1.13099	1.22439	0.959023	1.3607	2.6839	2.24557	2.57982	2.36573	0.975871	1.1516	1.03409	1.14609
S5E
DMSO	Ole	ProsA	FSK	Ole + FSK	Ole + ProsA	ProsA + FSK	Ole + ProsA + FSK
1.05394	2.50345	2.71792	3.36497	3.77411	3.18207	3.1683	4.31269
0.883438	2.73806	2.44181	3.9364	4.08804	2.99808	3.99781	3.98755
1.06262	2.85697	2.89877	3.15323	4.40891	3.32171	3.99114	4.11898
1.0464	2.54786	3.43007	2.90484	3.69005	2.91676	5.08549	4.05611
1.05824	2.1988	3.20362	3.93761	4.15751	2.95238	3.79289	5.11298
0.89536	2.24331	2.58813	3.58981	3.78343	2.79194	4.29777	4.11526
S5F
	CTRL siRNA						ATP1A1 siRNA						ATP1A3 siRNA
let-7a	1.18617	0.802188	0.786234	1.13263	1.22504	0.867736	0.656714	0.569914	0.540369	0.634827	0.892192	0.622261	0.706936	0.576707	0.768938	0.869376	0.654996	0.852167
22-3p	0.936267	1.04107	1.36415	0.939155	1.03987	0.679483	0.541854	1.28773	1.40903	0.542993	0.598759	0.544868	1.08702	1.08158	1.47788	0.453461	1.48576	0.455027
26-5p	1.004	0.971358	1.10083	0.939464	1.03018	0.954178	0.625998	0.820582	0.630594	0.849087	0.605128	0.843796	0.990162	0.953211	0.905381	0.847922	1.02074	0.842639
103a-3p	0.586749	1.306	1.09179	1.20475	0.817171	0.993548	1.06053	1.07473	0.914954	0.585264	2.41911	0.706315	0.998479	1.33916	1.1705	0.854654	0.896066	1.03142
124-3p	1.75184	0.860309	0.992028	0.731596	0.811133	0.85309	1.38174	1.39151	1.10617	1.30935	0.859725	1.31562	1.07407	1.0272	0.781257	1.12724	0.9059	1.13264
125a-5p	0.754466	1.04487	0.979808	1.02245	1.11195	1.08645	0.767557	0.851256	0.839736	0.951172	0.55409	0.937474	0.927933	0.793533	0.971598	0.852707	0.835466	0.840428
128-3p	1.26923	0.71145	0.721413	1.18155	1.02452	1.09183	0.842456	0.764472	0.891753	1.32823	0.711678	1.18305	0.665591	0.650326	0.616235	1.14627	0.823049	1.02098
132-3p	0.746628	1.15848	1.36316	0.796793	0.878736	1.05621	1.85885	1.49835	1.5025	1.62653	2.82068	1.62566	1.4168	1.39772	1.39468	1.27194	1.38497	1.27126
138-5p	1.12207	0.84088	0.849573	1.00762	1.09868	1.08117	0.899403	0.741152	0.86799	1.07295	0.746514	1.06025	0.787927	0.953993	0.86523	1.16993	0.975706	1.15609
191-5p	0.694689	1.2497	0.919853	0.959243	1.04734	1.12918	1.03401	0.973182	1.03854	1.02679	0.644686	1.01601	1.32479	1.01798	1.06086	0.987848	1.06402	0.977469
212-3p	1.13969	1.02527	0.91526	0.985307	0.843095	1.09138	2.04286	1.33276	1.85026	1.40125	2.1735	1.46017	1.15768	1.53382	1.30126	1.48822	1.19933	1.5508

## Sheet: Figure_S6
S6A			S6B			S6C
CTRL	miR-132		CTRL	miR-132		CTRL	miR-132
0.962407	1.04114		0.785566	0.998134		0.948389	0.866869
1.08025	0.689603		1.12001	0.723407		0.943261	0.47654
1.12862	0.664366		1.17339	0.795413		1.09859	0.704877
0.938938	0.93712		0.922296	1.06029		1.00976	0.921886
1.06106	0.848991		1.0777	0.925848		1.09318	1.01373
0.980687	0.637593		0.845684	0.627857		0.906825	0.730597
1.23871	0.779156		1.05927	0.743369		1.06769	0.975808
1.21076	0.48238		1.09316	0.682028		1.12489	0.904905
0.818425	0.570955		0.834453	0.626464		1.12291	0.822198
0.606514	0.436962		0.489981	0.457779		1.02553	0.620476
1.1449	0.558677		1.67744	0.493011		0.648582	0.709785
	0.456148			0.557156		1.01039	0.739498
S6D			S6E			S6F			S6G			S6H
DMSO	Oleandrin		DMSO	Oleandrin		DMSO	Oleandrin		DMSO	Oleandrin		DMSO	Oleandrin
1.00569	1.6518		1.02512	2.06358		1.10353	0.425321		1.1017	0.480592		1.10353	9.38459
1.11531	1.58716		1.1371	1.8563		0.950383	0.499197		1.0275	0.403713		0.950383	8.75256
0.878999	1.84834		0.837783	1.67843		0.946085	0.873606		0.870795	0.533784		0.946085	7.41767

## Sheet: Figure_S7
S7A
Concentration (nM)	No glutamate + prosA								100 μM glutamate + prosA
0	110.15	88.65	102.97	98.23	99.91	89.38	119.97	90.74	69.94	64.52	65.04	70.49	70.03	67.75	77.49	77.96
1	110.77	112.25	105.58	105.74	106.88	100.18	100.46		65.04	70.49	28.12	83.34	83.98	90.93	80.31
3	104.56	96.52	92.46	95.76	94.12	94.14	118.83	96.13	81.39	87.4	86.35	99.35	65.17	103.32	89.56	87.43
5	88.18	89.63	88.08	87.93	80.13	86.95	90.7	80.25	83.86	90.37	91.66	101.78	90.03	111.52	94.53	89.33
10	81.01	92.08	77.02	76.05	84.32	82.85	73.81	75.89	89.36	92.37	82.31	97.44	88.67	90.6	80.4	88.27
S7B
Concentration (nM)	No glutamate + prosA								100 μM glutamate + prosA
0	121.12	91.85	100.68	86.36	99.52	102.37	122.55	75.57	81.46	72.54	57.32	62.58		65.55		66.96
10	91.38	99.19	90.71	93.73	94.36	88.79	129.23	78.02	69.94	64.52	65.04	70.49	70.03	67.75	77.49	77.96
30	96.51	91.72	89.31	87.16	92.28	88.44	97.36	77.33	65.04	70.49	28.12	83.34	83.98	90.93		80.31
50	110.03	91.9	89.12	92.15	98.31	96.56	94.9	73.89	81.39	87.4	86.35	99.35	65.17	103.32	89.56	87.43
100	93.29	90.73	98.89	89.99	110.67	89.19	101.78	80.75	83.86	90.37	91.66	101.78	90.03	111.52	94.53	89.33
S7C
	No glutamate + prosA																100 μM glutamate + prosA
0	210.5	204.1	212.26	200.63	219.84	196.99	203.07	225.79	196.7	185.58	184.21	201.81	204.8	207.47	185.63	160.93	85.41	96.359	75.021	79.906	77.946	73.394	105.41	122.11	88.4	90.36	77.77	87.338	74.717	72.733	78.478	98.387
1	195.08	176.25	188.67	197.25	217.94	223.16	187.63	165.58									87.762	91.586	113.08	80.324	83.82	87.89	82.234	90.982
3	203.32	190.67	207.39	192.35	211.81	201.63	176.22	157.81									100.31	113.32	79.181	74.953	86.704	92.435	97.149	89.638
5	197.7	182.66	199.61	200.87	201.78	192.3	222.57	188.16									123.45	110.68	84.534	74.976	104.86	99.883	93.213	95.051
10	201.15	176.68	200.86	202.27	210.61	195.64	187.9	190.78									132.5	130.43	116.66	107.05	100.79	105.92	127.39	123.83
S7D
	No glutamate + prosA																100 μM glutamate + prosA
0	0	210.5	204.1	212.26	200.63	219.84	196.99	203.07	225.79	196.7	185.58	184.21	201.81	204.8	207.47	185.63	160.93	85.41	96.359	75.021	79.906	77.946	73.394	105.41	122.11	88.4	90.36	77.77	87.338	74.717	72.733	78.478	98.387
1	10	209.19	183.81	204.01	201.37	203.22	207.8	207.4	179.23									89.559	87.951	82.147	73.68	81.046	81.147	83.693	93.245
3	30	198.35	189.95	182.71	196.4	210.71	214.58	224.11	177.18									93.89	105.06	77.716	101.48	87.437	96.505	102.91	111.69
5	50	206.85	206.35	196.05	217.55	202.67	215.18	223.68	174.99									118.09	111.63	98.304	85.854	100.96	119.12	113.71	126.78
10	100	222.13	208.36	214.24	217.51	228.47	222.44	215.33	185.4									120.79	130.15	153.36	147.68	110.16	128.57	146.22	163.73

[truncated: 3 more sheets: Figure_S8, Figure_S9, Figure_S10]
